# Supplementary material for: Ag(I) complexes with natural products and triphenylphosphine: activity against tumor cell lines and mycobacterium tuberculosis
Source: J Biol Inorg Chem. 2026 Apr 28;31(3):211–21. doi: 10.1007/s00775-026-02144-1 (PMC13287109; doi:10.1007/s00775-026-02144-1)
Supplement: Supplementary file 3 — Supplementary Material 3 [file 775_2026_2144_MOESM3_ESM.cif]

####################################################################### 
# 
# This file contains crystal structure data downloaded from the 
# Cambridge Structural Database (CSD) hosted by the Cambridge 
# Crystallographic Data Centre (CCDC).
# 
# Full information about CCDC data access policies and citation 
# guidelines are available at http://www.ccdc.cam.ac.uk/access/V1 
# 
# Audit and citation data items may have been added by the CCDC. 
# Please retain this information to preserve the provenance of 
# this file and to allow appropriate attribution of the data. 
# 
#######################################################################

data_AgLap
_database_code_depnum_ccdc_archive 'CCDC 2415260'
loop_
_audit_author_name
_audit_author_address
'Joao Honorato de Araujo Neto'
;Institute of Chemistry, University of Sao Paulo
Brazil
;
_audit_update_record             
;
2025-01-07 deposited with the CCDC.	2025-02-12 downloaded from the CCDC.
;
_audit_creation_date             2025-01-07
_audit_creation_method           
;
Olex2 1.5
(compiled 2024.02.16 svn.r378c4104 for OlexSys, GUI svn.r6928)
;
_shelx_SHELXL_version_number     2019/3
_audit_contact_author_address    ?
_audit_contact_author_email      ?
_audit_contact_author_phone      ?
_publ_contact_author_id_orcid    ?
_publ_section_references         
;
Bourhis, L.J., Dolomanov, O.V., Gildea, R.J., Howard, J.A.K., Puschmann, H.
 (2015). Acta Cryst. A71, 59-75.

Dolomanov, O.V., Bourhis, L.J., Gildea, R.J, Howard, J.A.K. & Puschmann, H.
 (2009), J. Appl. Cryst. 42, 339-341.

Sheldrick, G.M. (2015). Acta Cryst. C71, 3-8.
;
_chemical_name_common            ?
_chemical_name_systematic        ?
_chemical_formula_moiety         'C51 H43 Ag O3 P2'
_chemical_formula_sum            'C51 H43 Ag O3 P2'
_chemical_formula_weight         873.66
_chemical_melting_point          ?
loop_
_atom_type_symbol
_atom_type_description
_atom_type_scat_dispersion_real
_atom_type_scat_dispersion_imag
_atom_type_scat_source
C C 0.0033 0.0016 'International Tables Vol C Tables 4.2.6.8 and 6.1.1.4'
H H 0.0000 0.0000 'International Tables Vol C Tables 4.2.6.8 and 6.1.1.4'
Ag Ag -0.8971 1.1015 'International Tables Vol C Tables 4.2.6.8 and 6.1.1.4'
O O 0.0106 0.0060 'International Tables Vol C Tables 4.2.6.8 and 6.1.1.4'
P P 0.1023 0.0942 'International Tables Vol C Tables 4.2.6.8 and 6.1.1.4'

_shelx_space_group_comment       
;
The symmetry employed for this shelxl refinement is uniquely defined
by the following loop, which should always be used as a source of
symmetry information in preference to the above space-group names.
They are only intended as comments.
;
_space_group_crystal_system      monoclinic
_space_group_IT_number           15
_space_group_name_H-M_alt        'C 1 2/c 1'
_space_group_name_Hall           '-C 2yc'
loop_
_space_group_symop_operation_xyz
'x, y, z'
'-x, y, -z+1/2'
'x+1/2, y+1/2, z'
'-x+1/2, y+1/2, -z+1/2'
'-x, -y, -z'
'x, -y, z-1/2'
'-x+1/2, -y+1/2, -z'
'x+1/2, -y+1/2, z-1/2'

_cell_length_a                   25.8486(12)
_cell_length_b                   17.8158(10)
_cell_length_c                   18.6068(12)
_cell_angle_alpha                90
_cell_angle_beta                 96.070(5)
_cell_angle_gamma                90
_cell_volume                     8520.6(8)
_cell_formula_units_Z            8
_cell_measurement_reflns_used    16291
_cell_measurement_temperature    298(2)
_cell_measurement_theta_max      23.3930
_cell_measurement_theta_min      2.6090
_shelx_estimated_absorpt_T_max   0.981
_shelx_estimated_absorpt_T_min   0.853
_exptl_absorpt_coefficient_mu    0.591
_exptl_absorpt_correction_T_max  1.00000
_exptl_absorpt_correction_T_min  0.65615
_exptl_absorpt_correction_type   multi-scan
_exptl_absorpt_process_details   
;
CrysAlisPro 1.171.40.82a (Rigaku Oxford Diffraction, 2020)
Empirical absorption correction using spherical harmonics,
implemented in SCALE3 ABSPACK scaling algorithm.
;
_exptl_absorpt_special_details   ?
_exptl_crystal_colour            red
_exptl_crystal_colour_primary    red
_exptl_crystal_density_diffrn    1.362
_exptl_crystal_density_meas      ?
_exptl_crystal_density_method    ?
_exptl_crystal_description       block
_exptl_crystal_F_000             3600
_exptl_crystal_size_max          0.277
_exptl_crystal_size_mid          0.201
_exptl_crystal_size_min          0.033
_exptl_transmission_factor_max   ?
_exptl_transmission_factor_min   ?
_diffrn_reflns_av_R_equivalents  0.0884
_diffrn_reflns_av_unetI/netI     0.0381
_diffrn_reflns_Laue_measured_fraction_full 0.999
_diffrn_reflns_Laue_measured_fraction_max 0.999
_diffrn_reflns_limit_h_max       31
_diffrn_reflns_limit_h_min       -31
_diffrn_reflns_limit_k_max       21
_diffrn_reflns_limit_k_min       -21
_diffrn_reflns_limit_l_max       22
_diffrn_reflns_limit_l_min       -22
_diffrn_reflns_number            83037
_diffrn_reflns_point_group_measured_fraction_full 0.999
_diffrn_reflns_point_group_measured_fraction_max 0.999
_diffrn_reflns_theta_full        25.242
_diffrn_reflns_theta_max         25.681
_diffrn_reflns_theta_min         2.532
_diffrn_ambient_temperature      298(2)
_diffrn_detector                 'CCD plate'
_diffrn_detector_area_resol_mean ?
_diffrn_measured_fraction_theta_full 0.999
_diffrn_measured_fraction_theta_max 0.999
_diffrn_measurement_details      
;
List of Runs (angles in degrees, time in seconds):

  # Type    Start    End  Width  t~exp~   \w     \q     \k     \f   Frames
#--------------------------------------------------------------------------
  1  \w    -69.00 118.00   1.00   50.00    --   27.63  54.00  90.00  187
  2  \w    -69.00 118.00   1.00   50.00    --   27.63  54.00 -30.00  187
  3  \w    -69.00 118.00   1.00   50.00    --   27.63  54.00-150.00  187
  4  \w    -69.00 118.00   1.00   50.00    --   27.63  54.00-120.00  187
  5  \w    -69.00 118.00   1.00   50.00    --   27.63  54.00 120.00  187
  6  \w    -69.00 -14.00   1.00   50.00    --   27.63  54.00-180.00   55
  7  \w    -69.00 118.00   1.00   50.00    --   27.63  54.00  30.00  187
;
_diffrn_measurement_device       'two-circle diffractometer'
_diffrn_measurement_device_type  'XtaLAB Mini (ROW)'
_diffrn_measurement_method       '\w scans'
_diffrn_orient_matrix_type       
'CrysAlisPro convention (1999,Acta A55,543-557)'
_diffrn_orient_matrix_UB_11      0.0137060000
_diffrn_orient_matrix_UB_12      0.0256733000
_diffrn_orient_matrix_UB_13      -0.0201051000
_diffrn_orient_matrix_UB_21      -0.0228020000
_diffrn_orient_matrix_UB_22      0.0059833000
_diffrn_orient_matrix_UB_23      -0.0240112000
_diffrn_orient_matrix_UB_31      -0.0072386000
_diffrn_orient_matrix_UB_32      0.0298370000
_diffrn_orient_matrix_UB_33      0.0221138000
_diffrn_radiation_monochromator  graphite
_diffrn_radiation_probe          x-ray
_diffrn_radiation_type           'Mo K\a'
_diffrn_radiation_wavelength     0.71073
_diffrn_source                   'fine-focus sealed X-ray tube'
_diffrn_source_type              'Rigaku (Mo) X-ray Source'
_reflns_Friedel_coverage         0.000
_reflns_Friedel_fraction_full    .
_reflns_Friedel_fraction_max     .
_reflns_number_gt                5918
_reflns_number_total             8098
_reflns_special_details          
;
 Reflections were merged by SHELXL according to the crystal
 class for the calculation of statistics and refinement.
 
 _reflns_Friedel_fraction is defined as the number of unique
 Friedel pairs measured divided by the number that would be
 possible theoretically, ignoring centric projections and
 systematic absences.
;
_reflns_threshold_expression     'I > 2\s(I)'
_computing_cell_refinement       'CrysAlisPro 1.171.40.82a (Rigaku OD, 2020)'
_computing_data_collection       'CrysAlisPro 1.171.40.82a (Rigaku OD, 2020)'
_computing_data_reduction        'CrysAlisPro 1.171.40.82a (Rigaku OD, 2020)'
_computing_molecular_graphics    'Olex2 1.5 (Dolomanov et al., 2009)'
_computing_publication_material  'Olex2 1.5 (Dolomanov et al., 2009)'
_computing_structure_refinement  'SHELXL 2019/3 (Sheldrick, 2015)'
_computing_structure_solution    'olex2.solve 1.5 (Bourhis et al., 2015)'
_refine_diff_density_max         1.142
_refine_diff_density_min         -1.205
_refine_diff_density_rms         0.080
_refine_ls_extinction_coef       .
_refine_ls_extinction_method     none
_refine_ls_goodness_of_fit_ref   1.055
_refine_ls_hydrogen_treatment    constr
_refine_ls_matrix_type           full
_refine_ls_number_parameters     516
_refine_ls_number_reflns         8098
_refine_ls_number_restraints     1
_refine_ls_R_factor_all          0.0750
_refine_ls_R_factor_gt           0.0492
_refine_ls_restrained_S_all      1.055
_refine_ls_shift/su_max          0.001
_refine_ls_shift/su_mean         0.000
_refine_ls_structure_factor_coef Fsqd
_refine_ls_weighting_details     
'w=1/[\s^2^(Fo^2^)+(0.0626P)^2^+20.6809P] where P=(Fo^2^+2Fc^2^)/3'
_refine_ls_weighting_scheme      calc
_refine_ls_wR_factor_gt          0.1203
_refine_ls_wR_factor_ref         0.1424
_refine_special_details          ?
_olex2_refinement_description    
;
1. Fixed Uiso
 At 1.2 times of:
  All C(H) groups, All C(H,H) groups
 At 1.5 times of:
  All C(H,H,H) groups
2. Restrained distances
 Ag1-P1
 2.43 with sigma of 0.00002
3.a Secondary CH2 refined with riding coordinates:
 C11(H11A,H11B)
3.b Aromatic/amide H refined with riding coordinates:
 C6(H6), C7(H7), C8(H8), C9(H9), C12(H12), C112(H112), C113(H113), C114(H114),
 C115(H115), C116(H116), C122(H122), C123(H123), C124(H124), C125(H125),
 C126(H126), C132(H132), C133(H133), C134(H134), C135(H135), C136(H136),
 C212(H212), C213(H213), C214(H214), C215(H215), C216(H216), C222(H222),
 C223(H223), C224(H224), C225(H225), C226(H226), C232(H232), C233(H233),
 C234(H234), C235(H235), C236(H236)
3.c Idealised Me refined as rotating group:
 C14(H14A,H14B,H14C), C15(H15A,H15B,H15C)
;
_atom_sites_solution_hydrogens   geom
_atom_sites_solution_primary     iterative
_atom_sites_solution_secondary   ?
loop_
_atom_site_label
_atom_site_type_symbol
_atom_site_fract_x
_atom_site_fract_y
_atom_site_fract_z
_atom_site_U_iso_or_equiv
_atom_site_adp_type
_atom_site_occupancy
_atom_site_site_symmetry_order
_atom_site_calc_flag
_atom_site_refinement_flags_posn
_atom_site_refinement_flags_adp
_atom_site_refinement_flags_occupancy
_atom_site_disorder_assembly
_atom_site_disorder_group
Ag1 Ag 0.76140(2) 0.43397(2) 0.63791(2) 0.05198(13) Uani 1 1 d D . . . .
P1 P 0.71804(3) 0.32222(3) 0.67648(5) 0.0485(3) Uani 1 1 d D . . . .
P2 P 0.85234(4) 0.46990(6) 0.65305(6) 0.0466(2) Uani 1 1 d . . . . .
O1 O 0.71139(13) 0.5274(2) 0.70521(18) 0.0759(10) Uani 1 1 d . . . . .
O2 O 0.70409(11) 0.50339(17) 0.56200(15) 0.0597(8) Uani 1 1 d . . . . .
O4 O 0.56378(14) 0.6696(2) 0.5360(3) 0.1003(14) Uani 1 1 d . . . . .
C1 C 0.67678(16) 0.5594(2) 0.6675(2) 0.0538(10) Uani 1 1 d . . . . .
C2 C 0.67126(15) 0.5469(2) 0.5872(2) 0.0493(9) Uani 1 1 d . . . . .
C3 C 0.63195(16) 0.5842(2) 0.5446(3) 0.0567(11) Uani 1 1 d . . . . .
C4 C 0.59778(16) 0.6349(2) 0.5746(3) 0.0691(14) Uani 1 1 d . . . . .
C5 C 0.60294(17) 0.6469(2) 0.6545(3) 0.0708(14) Uani 1 1 d . . . . .
C6 C 0.5695(2) 0.6957(4) 0.6857(5) 0.114(3) Uani 1 1 d . . . . .
H6 H 0.543461 0.720444 0.656570 0.137 Uiso 1 1 calc R U . . .
C7 C 0.5745(3) 0.7073(5) 0.7582(6) 0.144(4) Uani 1 1 d . . . . .
H7 H 0.552606 0.741172 0.777872 0.173 Uiso 1 1 calc R U . . .
C8 C 0.6110(3) 0.6702(5) 0.8023(5) 0.131(3) Uani 1 1 d . . . . .
H8 H 0.613528 0.678031 0.851983 0.158 Uiso 1 1 calc R U . . .
C9 C 0.6445(2) 0.6208(4) 0.7735(3) 0.0921(19) Uani 1 1 d . . . . .
H9 H 0.669632 0.595154 0.803493 0.111 Uiso 1 1 calc R U . . .
C10 C 0.64034(16) 0.6099(3) 0.6996(3) 0.0641(13) Uani 1 1 d . . . . .
C11 C 0.62418(19) 0.5684(3) 0.4649(3) 0.0746(15) Uani 1 1 d . . . . .
H11A H 0.621039 0.615747 0.439038 0.089 Uiso 1 1 calc R U . . .
H11B H 0.654770 0.542910 0.451038 0.089 Uiso 1 1 calc R U . . .
C12 C 0.5774(2) 0.5216(3) 0.4421(3) 0.0756(14) Uani 1 1 d . . . . .
H12 H 0.563345 0.495185 0.478526 0.091 Uiso 1 1 calc R U . . .
C13 C 0.5540(2) 0.5135(3) 0.3774(3) 0.0762(14) Uani 1 1 d . . . . .
C14 C 0.5712(3) 0.5546(4) 0.3138(3) 0.119(3) Uani 1 1 d . . . . .
H14A H 0.572736 0.520354 0.274306 0.178 Uiso 1 1 calc R U . . .
H14B H 0.604998 0.575944 0.326787 0.178 Uiso 1 1 calc R U . . .
H14C H 0.546836 0.593968 0.299660 0.178 Uiso 1 1 calc R U . . .
C15 C 0.5074(3) 0.4637(4) 0.3614(4) 0.117(2) Uani 1 1 d . . . . .
H15A H 0.477503 0.493765 0.345661 0.175 Uiso 1 1 calc R U . . .
H15B H 0.501151 0.436738 0.404360 0.175 Uiso 1 1 calc R U . . .
H15C H 0.513653 0.428690 0.324093 0.175 Uiso 1 1 calc R U . . .
C111 C 0.64654(16) 0.3201(2) 0.6665(2) 0.0533(10) Uani 1 1 d . . . . .
C112 C 0.62079(17) 0.3585(3) 0.6089(3) 0.0639(12) Uani 1 1 d . . . . .
H112 H 0.639533 0.387528 0.579177 0.077 Uiso 1 1 calc R U . . .
C113 C 0.5672(2) 0.3540(3) 0.5954(4) 0.0847(17) Uani 1 1 d . . . . .
H113 H 0.549982 0.379592 0.556335 0.102 Uiso 1 1 calc R U . . .
C114 C 0.5395(2) 0.3120(4) 0.6394(4) 0.095(2) Uani 1 1 d . . . . .
H114 H 0.503547 0.308844 0.629863 0.114 Uiso 1 1 calc R U . . .
C115 C 0.5644(2) 0.2746(3) 0.6973(4) 0.0890(18) Uani 1 1 d . . . . .
H115 H 0.545215 0.246346 0.727145 0.107 Uiso 1 1 calc R U . . .
C116 C 0.61788(18) 0.2787(3) 0.7117(3) 0.0726(13) Uani 1 1 d . . . . .
H116 H 0.634651 0.253779 0.751453 0.087 Uiso 1 1 calc R U . . .
C121 C 0.73574(15) 0.3129(2) 0.7737(2) 0.0504(9) Uani 1 1 d . . . . .
C122 C 0.72515(19) 0.3734(3) 0.8173(3) 0.0658(12) Uani 1 1 d . . . . .
H122 H 0.706411 0.414153 0.796998 0.079 Uiso 1 1 calc R U . . .
C123 C 0.74210(19) 0.3737(3) 0.8900(3) 0.0695(13) Uani 1 1 d . . . . .
H123 H 0.734499 0.414432 0.918372 0.083 Uiso 1 1 calc R U . . .
C124 C 0.7697(2) 0.3154(3) 0.9206(3) 0.0756(14) Uani 1 1 d . . . . .
H124 H 0.781039 0.315632 0.969716 0.091 Uiso 1 1 calc R U . . .
C125 C 0.7805(2) 0.2564(4) 0.8786(3) 0.0927(18) Uani 1 1 d . . . . .
H125 H 0.799737 0.216389 0.899391 0.111 Uiso 1 1 calc R U . . .
C126 C 0.7635(2) 0.2545(3) 0.8056(3) 0.0772(15) Uani 1 1 d . . . . .
H126 H 0.771078 0.213109 0.778063 0.093 Uiso 1 1 calc R U . . .
C131 C 0.73330(16) 0.2310(2) 0.6379(2) 0.0530(10) Uani 1 1 d . . . . .
C132 C 0.7083(2) 0.1646(3) 0.6500(3) 0.0782(15) Uani 1 1 d . . . . .
H132 H 0.682553 0.164318 0.681376 0.094 Uiso 1 1 calc R U . . .
C133 C 0.7203(2) 0.0991(3) 0.6172(4) 0.0892(18) Uani 1 1 d . . . . .
H133 H 0.703481 0.054853 0.627491 0.107 Uiso 1 1 calc R U . . .
C134 C 0.7567(3) 0.0986(3) 0.5698(3) 0.0885(19) Uani 1 1 d . . . . .
H134 H 0.764284 0.054307 0.546572 0.106 Uiso 1 1 calc R U . . .
C135 C 0.7818(3) 0.1625(4) 0.5567(3) 0.094(2) Uani 1 1 d . . . . .
H135 H 0.806905 0.162176 0.524423 0.112 Uiso 1 1 calc R U . . .
C136 C 0.7705(2) 0.2294(3) 0.5909(3) 0.0713(14) Uani 1 1 d . . . . .
H136 H 0.788317 0.273072 0.581708 0.086 Uiso 1 1 calc R U . . .
C211 C 0.89537(15) 0.4042(2) 0.6144(2) 0.0495(9) Uani 1 1 d . . . . .
C212 C 0.87729(19) 0.3666(3) 0.5521(3) 0.0650(12) Uani 1 1 d . . . . .
H212 H 0.843350 0.374725 0.531586 0.078 Uiso 1 1 calc R U . . .
C213 C 0.9088(2) 0.3170(3) 0.5192(3) 0.0818(16) Uani 1 1 d . . . . .
H213 H 0.895988 0.292061 0.477158 0.098 Uiso 1 1 calc R U . . .
C214 C 0.9584(2) 0.3049(3) 0.5488(4) 0.0888(19) Uani 1 1 d . . . . .
H214 H 0.979404 0.270676 0.527677 0.107 Uiso 1 1 calc R U . . .
C215 C 0.9774(2) 0.3433(3) 0.6097(4) 0.0863(17) Uani 1 1 d . . . . .
H215 H 1.011731 0.336089 0.628882 0.104 Uiso 1 1 calc R U . . .
C216 C 0.94614(17) 0.3926(3) 0.6432(3) 0.0682(13) Uani 1 1 d . . . . .
H216 H 0.959332 0.417765 0.684970 0.082 Uiso 1 1 calc R U . . .
C221 C 0.87791(16) 0.4767(3) 0.7482(2) 0.0558(10) Uani 1 1 d . . . . .
C222 C 0.8681(2) 0.4188(3) 0.7945(3) 0.0804(16) Uani 1 1 d . . . . .
H222 H 0.849489 0.376827 0.776873 0.097 Uiso 1 1 calc R U . . .
C223 C 0.8862(3) 0.4234(5) 0.8672(4) 0.106(2) Uani 1 1 d . . . . .
H223 H 0.879682 0.384284 0.898016 0.128 Uiso 1 1 calc R U . . .
C224 C 0.9132(3) 0.4838(5) 0.8939(3) 0.108(2) Uani 1 1 d . . . . .
H224 H 0.924858 0.486166 0.942864 0.130 Uiso 1 1 calc R U . . .
C225 C 0.9234(3) 0.5413(4) 0.8493(3) 0.108(2) Uani 1 1 d . . . . .
H225 H 0.942185 0.582734 0.867819 0.130 Uiso 1 1 calc R U . . .
C226 C 0.9058(2) 0.5380(3) 0.7767(3) 0.0815(15) Uani 1 1 d . . . . .
H226 H 0.912889 0.577491 0.746585 0.098 Uiso 1 1 calc R U . . .
C231 C 0.87057(17) 0.5598(2) 0.6174(2) 0.0511(10) Uani 1 1 d . . . . .
C232 C 0.8363(2) 0.6192(3) 0.6195(3) 0.0690(13) Uani 1 1 d . . . . .
H232 H 0.803689 0.611673 0.635139 0.083 Uiso 1 1 calc R U . . .
C233 C 0.8508(3) 0.6901(3) 0.5982(3) 0.0872(17) Uani 1 1 d . . . . .
H233 H 0.827886 0.730099 0.600423 0.105 Uiso 1 1 calc R U . . .
C234 C 0.8980(3) 0.7018(3) 0.5741(3) 0.097(2) Uani 1 1 d . . . . .
H234 H 0.907381 0.749589 0.560175 0.117 Uiso 1 1 calc R U . . .
C235 C 0.9313(3) 0.6433(3) 0.5704(3) 0.0966(19) Uani 1 1 d . . . . .
H235 H 0.963219 0.650996 0.552786 0.116 Uiso 1 1 calc R U . . .
C236 C 0.9181(2) 0.5726(3) 0.5926(3) 0.0745(14) Uani 1 1 d . . . . .
H236 H 0.941521 0.533283 0.590864 0.089 Uiso 1 1 calc R U . . .

loop_
_atom_site_aniso_label
_atom_site_aniso_U_11
_atom_site_aniso_U_22
_atom_site_aniso_U_33
_atom_site_aniso_U_23
_atom_site_aniso_U_13
_atom_site_aniso_U_12
Ag1 0.04149(18) 0.0523(2) 0.0624(2) 0.00255(15) 0.00665(13) 0.00810(13)
P1 0.0410(5) 0.0476(6) 0.0580(6) 0.0009(5) 0.0104(4) 0.0061(4)
P2 0.0411(5) 0.0433(5) 0.0554(6) 0.0068(5) 0.0056(4) 0.0046(4)
O1 0.068(2) 0.088(2) 0.068(2) -0.0262(18) -0.0112(16) 0.0315(19)
O2 0.0598(18) 0.0662(19) 0.0524(17) -0.0053(14) 0.0021(13) 0.0202(15)
O4 0.066(2) 0.075(2) 0.157(4) 0.048(3) 0.001(2) 0.0225(19)
C1 0.043(2) 0.049(2) 0.069(3) -0.013(2) 0.0011(19) 0.0057(18)
C2 0.043(2) 0.044(2) 0.060(2) -0.0019(18) 0.0010(18) -0.0017(17)
C3 0.045(2) 0.049(2) 0.075(3) 0.019(2) -0.002(2) -0.0042(18)
C4 0.040(2) 0.040(2) 0.126(5) 0.018(3) 0.006(3) 0.0032(19)
C5 0.046(2) 0.040(2) 0.126(5) -0.021(3) 0.009(3) 0.0002(19)
C6 0.062(3) 0.075(4) 0.205(9) -0.046(5) 0.016(4) 0.015(3)
C7 0.079(5) 0.123(6) 0.233(10) -0.114(7) 0.028(6) 0.007(4)
C8 0.070(4) 0.170(7) 0.157(7) -0.114(6) 0.025(4) -0.005(5)
C9 0.055(3) 0.115(5) 0.107(4) -0.059(4) 0.011(3) -0.004(3)
C10 0.042(2) 0.057(3) 0.094(4) -0.034(3) 0.010(2) -0.002(2)
C11 0.057(3) 0.089(4) 0.076(3) 0.037(3) 0.002(2) -0.002(3)
C12 0.084(4) 0.076(3) 0.067(3) 0.021(3) 0.006(3) -0.017(3)
C13 0.088(4) 0.074(3) 0.067(3) 0.001(3) 0.010(3) -0.006(3)
C14 0.150(7) 0.142(6) 0.064(4) 0.017(4) 0.015(4) -0.033(5)
C15 0.137(6) 0.128(6) 0.083(4) -0.012(4) 0.004(4) -0.051(5)
C111 0.048(2) 0.046(2) 0.067(3) -0.010(2) 0.011(2) 0.0019(18)
C112 0.054(3) 0.053(3) 0.084(3) -0.009(2) 0.003(2) 0.004(2)
C113 0.059(3) 0.077(4) 0.115(5) -0.013(3) -0.010(3) 0.015(3)
C114 0.042(3) 0.093(4) 0.152(6) -0.032(4) 0.013(3) 0.000(3)
C115 0.058(3) 0.088(4) 0.126(5) -0.013(4) 0.034(3) -0.007(3)
C116 0.056(3) 0.078(3) 0.087(4) -0.002(3) 0.022(2) 0.005(2)
C121 0.045(2) 0.048(2) 0.060(2) -0.0022(19) 0.0153(18) 0.0021(18)
C122 0.073(3) 0.052(3) 0.073(3) -0.003(2) 0.012(2) 0.013(2)
C123 0.074(3) 0.069(3) 0.067(3) -0.018(3) 0.011(2) 0.005(3)
C124 0.080(3) 0.091(4) 0.056(3) -0.003(3) 0.007(2) 0.013(3)
C125 0.115(5) 0.089(4) 0.072(4) 0.004(3) 0.002(3) 0.045(4)
C126 0.101(4) 0.067(3) 0.063(3) 0.001(2) 0.010(3) 0.034(3)
C131 0.049(2) 0.057(3) 0.053(2) -0.0006(19) 0.0071(18) 0.012(2)
C132 0.067(3) 0.059(3) 0.111(4) -0.017(3) 0.022(3) 0.002(2)
C133 0.082(4) 0.064(3) 0.118(5) -0.033(3) -0.001(3) 0.008(3)
C134 0.123(5) 0.072(4) 0.065(3) -0.017(3) -0.013(3) 0.046(4)
C135 0.130(5) 0.097(5) 0.059(3) 0.011(3) 0.037(3) 0.057(4)
C136 0.087(3) 0.068(3) 0.063(3) 0.015(2) 0.030(3) 0.027(3)
C211 0.045(2) 0.040(2) 0.064(3) 0.0090(19) 0.0111(18) 0.0026(17)
C212 0.060(3) 0.062(3) 0.075(3) 0.002(2) 0.017(2) 0.006(2)
C213 0.096(4) 0.067(3) 0.089(4) -0.009(3) 0.042(3) 0.006(3)
C214 0.086(4) 0.062(3) 0.128(5) 0.010(3) 0.058(4) 0.019(3)
C215 0.054(3) 0.072(4) 0.135(5) 0.018(4) 0.020(3) 0.017(3)
C216 0.051(3) 0.058(3) 0.095(4) 0.009(3) 0.006(2) 0.007(2)
C221 0.045(2) 0.065(3) 0.058(3) 0.010(2) 0.0058(18) 0.008(2)
C222 0.064(3) 0.098(4) 0.077(3) 0.033(3) 0.000(3) -0.006(3)
C223 0.079(4) 0.161(7) 0.078(4) 0.059(4) 0.003(3) 0.006(4)
C224 0.091(5) 0.167(8) 0.063(4) 0.009(4) -0.007(3) 0.019(5)
C225 0.135(6) 0.114(5) 0.069(4) -0.006(4) -0.023(4) 0.002(5)
C226 0.100(4) 0.075(3) 0.066(3) 0.003(3) -0.009(3) -0.001(3)
C231 0.065(3) 0.043(2) 0.045(2) 0.0051(17) 0.0038(19) 0.0040(19)
C232 0.077(3) 0.055(3) 0.073(3) 0.008(2) 0.000(2) 0.015(2)
C233 0.121(5) 0.046(3) 0.089(4) 0.011(3) -0.015(4) 0.013(3)
C234 0.155(7) 0.053(3) 0.080(4) 0.021(3) -0.004(4) -0.021(4)
C235 0.121(5) 0.068(4) 0.107(5) 0.019(3) 0.041(4) -0.023(4)
C236 0.085(4) 0.055(3) 0.089(4) 0.011(2) 0.031(3) -0.003(2)

_geom_special_details            
;
 All esds (except the esd in the dihedral angle between two l.s. planes)
 are estimated using the full covariance matrix.  The cell esds are taken
 into account individually in the estimation of esds in distances, angles
 and torsion angles; correlations between esds in cell parameters are only
 used when they are defined by crystal symmetry.  An approximate (isotropic)
 treatment of cell esds is used for estimating esds involving l.s. planes.
;
loop_
_geom_bond_atom_site_label_1
_geom_bond_atom_site_label_2
_geom_bond_distance
_geom_bond_site_symmetry_2
_geom_bond_publ_flag
Ag1 P1 2.43001(10) . ?
Ag1 P2 2.4238(11) . ?
Ag1 O1 2.521(3) . ?
Ag1 O2 2.297(3) . ?
P1 C111 1.838(4) . ?
P1 C121 1.826(4) . ?
P1 C131 1.836(4) . ?
P2 C211 1.814(4) . ?
P2 C221 1.828(4) . ?
P2 C231 1.814(4) . ?
O1 C1 1.218(5) . ?
O2 C2 1.274(5) . ?
O4 C4 1.239(6) . ?
C1 C2 1.503(6) . ?
C1 C10 1.473(6) . ?
C2 C3 1.390(6) . ?
C3 C4 1.418(7) . ?
C3 C11 1.503(7) . ?
C4 C5 1.495(8) . ?
C5 C6 1.394(7) . ?
C5 C10 1.379(7) . ?
C6 H6 0.9300 . ?
C6 C7 1.356(11) . ?
C7 H7 0.9300 . ?
C7 C8 1.355(12) . ?
C8 H8 0.9300 . ?
C8 C9 1.383(8) . ?
C9 H9 0.9300 . ?
C9 C10 1.381(7) . ?
C11 H11A 0.9700 . ?
C11 H11B 0.9700 . ?
C11 C12 1.493(7) . ?
C12 H12 0.9300 . ?
C12 C13 1.297(7) . ?
C13 C14 1.497(8) . ?
C13 C15 1.501(8) . ?
C14 H14A 0.9600 . ?
C14 H14B 0.9600 . ?
C14 H14C 0.9600 . ?
C15 H15A 0.9600 . ?
C15 H15B 0.9600 . ?
C15 H15C 0.9600 . ?
C111 C112 1.382(6) . ?
C111 C116 1.389(6) . ?
C112 H112 0.9300 . ?
C112 C113 1.385(7) . ?
C113 H113 0.9300 . ?
C113 C114 1.365(9) . ?
C114 H114 0.9300 . ?
C114 C115 1.369(9) . ?
C115 H115 0.9300 . ?
C115 C116 1.382(7) . ?
C116 H116 0.9300 . ?
C121 C122 1.394(6) . ?
C121 C126 1.363(6) . ?
C122 H122 0.9300 . ?
C122 C123 1.378(7) . ?
C123 H123 0.9300 . ?
C123 C124 1.351(7) . ?
C124 H124 0.9300 . ?
C124 C125 1.355(7) . ?
C125 H125 0.9300 . ?
C125 C126 1.384(7) . ?
C126 H126 0.9300 . ?
C131 C132 1.378(7) . ?
C131 C136 1.366(6) . ?
C132 H132 0.9300 . ?
C132 C133 1.367(7) . ?
C133 H133 0.9300 . ?
C133 C134 1.356(8) . ?
C134 H134 0.9300 . ?
C134 C135 1.346(9) . ?
C135 H135 0.9300 . ?
C135 C136 1.397(7) . ?
C136 H136 0.9300 . ?
C211 C212 1.378(6) . ?
C211 C216 1.380(6) . ?
C212 H212 0.9300 . ?
C212 C213 1.387(7) . ?
C213 H213 0.9300 . ?
C213 C214 1.357(8) . ?
C214 H214 0.9300 . ?
C214 C215 1.370(9) . ?
C215 H215 0.9300 . ?
C215 C216 1.386(7) . ?
C216 H216 0.9300 . ?
C221 C222 1.384(6) . ?
C221 C226 1.384(7) . ?
C222 H222 0.9300 . ?
C222 C223 1.386(8) . ?
C223 H223 0.9300 . ?
C223 C224 1.347(10) . ?
C224 H224 0.9300 . ?
C224 C225 1.360(10) . ?
C225 H225 0.9300 . ?
C225 C226 1.380(8) . ?
C226 H226 0.9300 . ?
C231 C232 1.384(6) . ?
C231 C236 1.376(7) . ?
C232 H232 0.9300 . ?
C232 C233 1.386(7) . ?
C233 H233 0.9300 . ?
C233 C234 1.360(9) . ?
C234 H234 0.9300 . ?
C234 C235 1.357(9) . ?
C235 H235 0.9300 . ?
C235 C236 1.380(7) . ?
C236 H236 0.9300 . ?

loop_
_geom_angle_atom_site_label_1
_geom_angle_atom_site_label_2
_geom_angle_atom_site_label_3
_geom_angle
_geom_angle_site_symmetry_1
_geom_angle_site_symmetry_3
_geom_angle_publ_flag
P1 Ag1 O1 96.76(10) . . ?
P2 Ag1 P1 130.85(3) . . ?
P2 Ag1 O1 108.05(9) . . ?
O2 Ag1 P1 109.58(8) . . ?
O2 Ag1 P2 118.92(8) . . ?
O2 Ag1 O1 67.58(10) . . ?
C111 P1 Ag1 118.50(14) . . ?
C121 P1 Ag1 106.99(13) . . ?
C121 P1 C111 103.98(19) . . ?
C121 P1 C131 105.35(18) . . ?
C131 P1 Ag1 119.01(14) . . ?
C131 P1 C111 101.42(18) . . ?
C211 P2 Ag1 114.28(14) . . ?
C211 P2 C221 104.62(19) . . ?
C221 P2 Ag1 112.14(14) . . ?
C231 P2 Ag1 118.47(15) . . ?
C231 P2 C211 103.33(19) . . ?
C231 P2 C221 102.4(2) . . ?
C1 O1 Ag1 114.1(3) . . ?
C2 O2 Ag1 120.8(3) . . ?
O1 C1 C2 119.3(4) . . ?
O1 C1 C10 121.0(4) . . ?
C10 C1 C2 119.8(4) . . ?
O2 C2 C1 117.4(3) . . ?
O2 C2 C3 123.8(4) . . ?
C3 C2 C1 118.8(4) . . ?
C2 C3 C4 122.0(5) . . ?
C2 C3 C11 119.1(4) . . ?
C4 C3 C11 118.9(4) . . ?
O4 C4 C3 121.6(6) . . ?
O4 C4 C5 119.2(5) . . ?
C3 C4 C5 119.2(4) . . ?
C6 C5 C4 120.6(6) . . ?
C10 C5 C4 121.3(4) . . ?
C10 C5 C6 118.0(6) . . ?
C5 C6 H6 119.7 . . ?
C7 C6 C5 120.7(7) . . ?
C7 C6 H6 119.7 . . ?
C6 C7 H7 119.5 . . ?
C8 C7 C6 121.1(6) . . ?
C8 C7 H7 119.5 . . ?
C7 C8 H8 120.0 . . ?
C7 C8 C9 119.9(7) . . ?
C9 C8 H8 120.0 . . ?
C8 C9 H9 120.3 . . ?
C10 C9 C8 119.3(6) . . ?
C10 C9 H9 120.3 . . ?
C5 C10 C1 118.9(4) . . ?
C5 C10 C9 121.0(5) . . ?
C9 C10 C1 120.2(5) . . ?
C3 C11 H11A 108.8 . . ?
C3 C11 H11B 108.8 . . ?
H11A C11 H11B 107.7 . . ?
C12 C11 C3 113.9(4) . . ?
C12 C11 H11A 108.8 . . ?
C12 C11 H11B 108.8 . . ?
C11 C12 H12 116.2 . . ?
C13 C12 C11 127.5(5) . . ?
C13 C12 H12 116.2 . . ?
C12 C13 C14 122.1(5) . . ?
C12 C13 C15 122.3(5) . . ?
C14 C13 C15 115.6(5) . . ?
C13 C14 H14A 109.5 . . ?
C13 C14 H14B 109.5 . . ?
C13 C14 H14C 109.5 . . ?
H14A C14 H14B 109.5 . . ?
H14A C14 H14C 109.5 . . ?
H14B C14 H14C 109.5 . . ?
C13 C15 H15A 109.5 . . ?
C13 C15 H15B 109.5 . . ?
C13 C15 H15C 109.5 . . ?
H15A C15 H15B 109.5 . . ?
H15A C15 H15C 109.5 . . ?
H15B C15 H15C 109.5 . . ?
C112 C111 P1 117.7(3) . . ?
C112 C111 C116 119.2(4) . . ?
C116 C111 P1 123.0(4) . . ?
C111 C112 H112 119.9 . . ?
C111 C112 C113 120.2(5) . . ?
C113 C112 H112 119.9 . . ?
C112 C113 H113 120.0 . . ?
C114 C113 C112 120.0(6) . . ?
C114 C113 H113 120.0 . . ?
C113 C114 H114 119.8 . . ?
C113 C114 C115 120.5(5) . . ?
C115 C114 H114 119.8 . . ?
C114 C115 H115 119.9 . . ?
C114 C115 C116 120.2(6) . . ?
C116 C115 H115 119.9 . . ?
C111 C116 H116 120.1 . . ?
C115 C116 C111 119.9(5) . . ?
C115 C116 H116 120.1 . . ?
C122 C121 P1 117.5(3) . . ?
C126 C121 P1 124.4(3) . . ?
C126 C121 C122 117.7(4) . . ?
C121 C122 H122 119.6 . . ?
C123 C122 C121 120.8(4) . . ?
C123 C122 H122 119.6 . . ?
C122 C123 H123 119.7 . . ?
C124 C123 C122 120.6(5) . . ?
C124 C123 H123 119.7 . . ?
C123 C124 H124 120.5 . . ?
C123 C124 C125 119.0(5) . . ?
C125 C124 H124 120.5 . . ?
C124 C125 H125 119.3 . . ?
C124 C125 C126 121.5(5) . . ?
C126 C125 H125 119.3 . . ?
C121 C126 C125 120.4(5) . . ?
C121 C126 H126 119.8 . . ?
C125 C126 H126 119.8 . . ?
C132 C131 P1 124.9(3) . . ?
C136 C131 P1 117.6(4) . . ?
C136 C131 C132 117.4(4) . . ?
C131 C132 H132 119.1 . . ?
C133 C132 C131 121.8(5) . . ?
C133 C132 H132 119.1 . . ?
C132 C133 H133 119.9 . . ?
C134 C133 C132 120.2(6) . . ?
C134 C133 H133 119.9 . . ?
C133 C134 H134 120.3 . . ?
C135 C134 C133 119.5(5) . . ?
C135 C134 H134 120.3 . . ?
C134 C135 H135 119.6 . . ?
C134 C135 C136 120.7(5) . . ?
C136 C135 H135 119.6 . . ?
C131 C136 C135 120.3(5) . . ?
C131 C136 H136 119.8 . . ?
C135 C136 H136 119.8 . . ?
C212 C211 P2 118.7(3) . . ?
C212 C211 C216 118.6(4) . . ?
C216 C211 P2 122.7(4) . . ?
C211 C212 H212 119.4 . . ?
C211 C212 C213 121.2(5) . . ?
C213 C212 H212 119.4 . . ?
C212 C213 H213 120.1 . . ?
C214 C213 C212 119.8(6) . . ?
C214 C213 H213 120.1 . . ?
C213 C214 H214 120.1 . . ?
C213 C214 C215 119.7(5) . . ?
C215 C214 H214 120.1 . . ?
C214 C215 H215 119.5 . . ?
C214 C215 C216 120.9(5) . . ?
C216 C215 H215 119.5 . . ?
C211 C216 C215 119.7(5) . . ?
C211 C216 H216 120.1 . . ?
C215 C216 H216 120.1 . . ?
C222 C221 P2 118.9(4) . . ?
C222 C221 C226 118.2(5) . . ?
C226 C221 P2 123.0(4) . . ?
C221 C222 H222 120.1 . . ?
C221 C222 C223 119.8(6) . . ?
C223 C222 H222 120.1 . . ?
C222 C223 H223 119.5 . . ?
C224 C223 C222 121.1(6) . . ?
C224 C223 H223 119.5 . . ?
C223 C224 H224 119.9 . . ?
C223 C224 C225 120.1(6) . . ?
C225 C224 H224 119.9 . . ?
C224 C225 H225 120.0 . . ?
C224 C225 C226 120.0(7) . . ?
C226 C225 H225 120.0 . . ?
C221 C226 H226 119.6 . . ?
C225 C226 C221 120.8(6) . . ?
C225 C226 H226 119.6 . . ?
C232 C231 P2 118.3(4) . . ?
C236 C231 P2 123.0(3) . . ?
C236 C231 C232 118.6(4) . . ?
C231 C232 H232 120.1 . . ?
C231 C232 C233 119.7(5) . . ?
C233 C232 H232 120.1 . . ?
C232 C233 H233 119.6 . . ?
C234 C233 C232 120.8(5) . . ?
C234 C233 H233 119.6 . . ?
C233 C234 H234 120.2 . . ?
C235 C234 C233 119.7(5) . . ?
C235 C234 H234 120.2 . . ?
C234 C235 H235 119.8 . . ?
C234 C235 C236 120.4(6) . . ?
C236 C235 H235 119.8 . . ?
C231 C236 C235 120.7(5) . . ?
C231 C236 H236 119.6 . . ?
C235 C236 H236 119.6 . . ?

loop_
_geom_torsion_atom_site_label_1
_geom_torsion_atom_site_label_2
_geom_torsion_atom_site_label_3
_geom_torsion_atom_site_label_4
_geom_torsion
_geom_torsion_site_symmetry_1
_geom_torsion_site_symmetry_2
_geom_torsion_site_symmetry_3
_geom_torsion_site_symmetry_4
_geom_torsion_publ_flag
Ag1 P1 C111 C112 32.4(4) . . . . ?
Ag1 P1 C111 C116 -151.2(3) . . . . ?
Ag1 P1 C121 C122 56.2(4) . . . . ?
Ag1 P1 C121 C126 -116.4(4) . . . . ?
Ag1 P1 C131 C132 -173.9(4) . . . . ?
Ag1 P1 C131 C136 2.7(4) . . . . ?
Ag1 P2 C211 C212 34.2(4) . . . . ?
Ag1 P2 C211 C216 -148.5(3) . . . . ?
Ag1 P2 C221 C222 47.8(4) . . . . ?
Ag1 P2 C221 C226 -130.8(4) . . . . ?
Ag1 P2 C231 C232 34.8(4) . . . . ?
Ag1 P2 C231 C236 -149.4(4) . . . . ?
Ag1 O1 C1 C2 -6.2(5) . . . . ?
Ag1 O1 C1 C10 173.6(3) . . . . ?
Ag1 O2 C2 C1 8.8(5) . . . . ?
Ag1 O2 C2 C3 -172.8(3) . . . . ?
P1 C111 C112 C113 174.8(4) . . . . ?
P1 C111 C116 C115 -174.5(4) . . . . ?
P1 C121 C122 C123 -173.3(4) . . . . ?
P1 C121 C126 C125 172.2(5) . . . . ?
P1 C131 C132 C133 177.4(4) . . . . ?
P1 C131 C136 C135 -176.4(4) . . . . ?
P2 C211 C212 C213 178.6(4) . . . . ?
P2 C211 C216 C215 -178.0(4) . . . . ?
P2 C221 C222 C223 -178.7(5) . . . . ?
P2 C221 C226 C225 178.6(5) . . . . ?
P2 C231 C232 C233 174.8(4) . . . . ?
P2 C231 C236 C235 -175.8(5) . . . . ?
O1 C1 C2 O2 -1.0(6) . . . . ?
O1 C1 C2 C3 -179.4(4) . . . . ?
O1 C1 C10 C5 177.7(4) . . . . ?
O1 C1 C10 C9 -0.9(7) . . . . ?
O2 C2 C3 C4 -176.9(4) . . . . ?
O2 C2 C3 C11 5.3(6) . . . . ?
O4 C4 C5 C6 0.9(7) . . . . ?
O4 C4 C5 C10 -179.7(4) . . . . ?
C1 C2 C3 C4 1.4(6) . . . . ?
C1 C2 C3 C11 -176.4(4) . . . . ?
C2 C1 C10 C5 -2.5(6) . . . . ?
C2 C1 C10 C9 178.9(4) . . . . ?
C2 C3 C4 O4 178.0(4) . . . . ?
C2 C3 C4 C5 -2.0(6) . . . . ?
C2 C3 C11 C12 105.9(5) . . . . ?
C3 C4 C5 C6 -179.1(5) . . . . ?
C3 C4 C5 C10 0.2(7) . . . . ?
C3 C11 C12 C13 162.5(6) . . . . ?
C4 C3 C11 C12 -72.0(6) . . . . ?
C4 C5 C6 C7 -179.2(6) . . . . ?
C4 C5 C10 C1 2.0(7) . . . . ?
C4 C5 C10 C9 -179.4(5) . . . . ?
C5 C6 C7 C8 -2.1(12) . . . . ?
C6 C5 C10 C1 -178.7(5) . . . . ?
C6 C5 C10 C9 0.0(7) . . . . ?
C6 C7 C8 C9 1.3(13) . . . . ?
C7 C8 C9 C10 0.1(11) . . . . ?
C8 C9 C10 C1 177.9(5) . . . . ?
C8 C9 C10 C5 -0.7(9) . . . . ?
C10 C1 C2 O2 179.2(4) . . . . ?
C10 C1 C2 C3 0.8(6) . . . . ?
C10 C5 C6 C7 1.4(9) . . . . ?
C11 C3 C4 O4 -4.2(6) . . . . ?
C11 C3 C4 C5 175.8(4) . . . . ?
C11 C12 C13 C14 -2.1(10) . . . . ?
C11 C12 C13 C15 179.2(6) . . . . ?
C111 P1 C121 C122 -70.0(4) . . . . ?
C111 P1 C121 C126 117.5(4) . . . . ?
C111 P1 C131 C132 -41.9(5) . . . . ?
C111 P1 C131 C136 134.7(4) . . . . ?
C111 C112 C113 C114 0.6(8) . . . . ?
C112 C111 C116 C115 1.9(7) . . . . ?
C112 C113 C114 C115 0.5(9) . . . . ?
C113 C114 C115 C116 -0.3(9) . . . . ?
C114 C115 C116 C111 -0.9(8) . . . . ?
C116 C111 C112 C113 -1.7(7) . . . . ?
C121 P1 C111 C112 150.9(3) . . . . ?
C121 P1 C111 C116 -32.7(4) . . . . ?
C121 P1 C131 C132 66.2(5) . . . . ?
C121 P1 C131 C136 -117.2(4) . . . . ?
C121 C122 C123 C124 0.4(8) . . . . ?
C122 C121 C126 C125 -0.3(8) . . . . ?
C122 C123 C124 C125 0.1(9) . . . . ?
C123 C124 C125 C126 -0.6(10) . . . . ?
C124 C125 C126 C121 0.8(10) . . . . ?
C126 C121 C122 C123 -0.3(7) . . . . ?
C131 P1 C111 C112 -99.9(4) . . . . ?
C131 P1 C111 C116 76.5(4) . . . . ?
C131 P1 C121 C122 -176.2(3) . . . . ?
C131 P1 C121 C126 11.2(5) . . . . ?
C131 C132 C133 C134 -1.8(9) . . . . ?
C132 C131 C136 C135 0.5(7) . . . . ?
C132 C133 C134 C135 1.6(9) . . . . ?
C133 C134 C135 C136 -0.4(9) . . . . ?
C134 C135 C136 C131 -0.6(9) . . . . ?
C136 C131 C132 C133 0.7(8) . . . . ?
C211 P2 C221 C222 -76.6(4) . . . . ?
C211 P2 C221 C226 104.8(4) . . . . ?
C211 P2 C231 C232 162.3(4) . . . . ?
C211 P2 C231 C236 -21.9(5) . . . . ?
C211 C212 C213 C214 0.0(8) . . . . ?
C212 C211 C216 C215 -0.7(7) . . . . ?
C212 C213 C214 C215 -1.7(8) . . . . ?
C213 C214 C215 C216 2.1(9) . . . . ?
C214 C215 C216 C211 -0.9(8) . . . . ?
C216 C211 C212 C213 1.2(7) . . . . ?
C221 P2 C211 C212 157.2(3) . . . . ?
C221 P2 C211 C216 -25.5(4) . . . . ?
C221 P2 C231 C232 -89.2(4) . . . . ?
C221 P2 C231 C236 86.7(4) . . . . ?
C221 C222 C223 C224 0.2(10) . . . . ?
C222 C221 C226 C225 -0.1(9) . . . . ?
C222 C223 C224 C225 -0.4(11) . . . . ?
C223 C224 C225 C226 0.4(12) . . . . ?
C224 C225 C226 C221 -0.1(11) . . . . ?
C226 C221 C222 C223 0.0(8) . . . . ?
C231 P2 C211 C212 -96.0(4) . . . . ?
C231 P2 C211 C216 81.3(4) . . . . ?
C231 P2 C221 C222 175.9(4) . . . . ?
C231 P2 C221 C226 -2.8(5) . . . . ?
C231 C232 C233 C234 1.1(8) . . . . ?
C232 C231 C236 C235 0.1(8) . . . . ?
C232 C233 C234 C235 0.4(9) . . . . ?
C233 C234 C235 C236 -1.6(10) . . . . ?
C234 C235 C236 C231 1.4(10) . . . . ?
C236 C231 C232 C233 -1.3(7) . . . . ?

_shelx_res_file                  
;
TITL jh-pino-josme61-2_a.res in C2/c
    jh-pino-josme61-2.res
    created by SHELXL-2019/3 at 15:49:52 on 07-Jan-2025
REM Old TITL JH-PINO-Josme61-2 in C2/c #15
REM SHELXT solution in C2/c: R1 0.154, Rweak 0.007, Alpha 0.032
REM <I/s> 0.462 for 292 systematic absences, Orientation as input
REM Formula found by SHELXT: C50 O3 F P2 Pd
CELL 0.71073 25.8486 17.8158 18.6068 90 96.07 90
ZERR 8 0.0012 0.001 0.0012 0 0.005 0
LATT 7
SYMM -X,+Y,0.5-Z
SFAC C H Ag O P
UNIT 408 344 8 24 16
DFIX 2.43 0.00002 Ag1 P1

L.S. 10
PLAN  7
SIZE 0.033 0.201 0.277
TEMP 25(2)
CONF
BOND
list 4
MORE -1
BOND $H
fmap 2
acta
SHEL 10 0.82
REM <olex2.extras>
REM <anharmonics
REM  <Ag1 Cijk="-1.5519e-08 -9.2254e-09 8.0184e-09 1.7753e-08 -1.8980e-08
REM  -1.5310e-08 1.0982e-07 -2.6548e-08 3.6274e-09 -1.0200e-07"
REM  Dijkl="4.9524e-09 5.7707e-11 9.3143e-10 -3.8704e-10 -2.3980e-10
REM  8.6428e-11 1.3482e-09 6.2185e-10 6.6406e-11 -1.5516e-09 -1.2449e-08
REM  -1.0688e-10 3.1892e-09 -8.4812e-11 1.6209e-09">
REM >
REM <HklSrc "%.\\JH-PINO-Josme61-2.hkl">
REM </olex2.extras>

WGHT    0.062600   20.680901
FVAR       0.09778
AG1   3    0.761402    0.433969    0.637911    11.00000    0.04149    0.05227 =
         0.06241    0.00255    0.00665    0.00810
P1    5    0.718041    0.322219    0.676475    11.00000    0.04101    0.04762 =
         0.05803    0.00087    0.01036    0.00605
P2    5    0.852343    0.469903    0.653046    11.00000    0.04110    0.04330 =
         0.05542    0.00681    0.00561    0.00460
O1    4    0.711388    0.527415    0.705210    11.00000    0.06793    0.08795 =
         0.06797   -0.02622   -0.01117    0.03145
O2    4    0.704094    0.503394    0.561999    11.00000    0.05976    0.06625 =
         0.05238   -0.00528    0.00206    0.02018
O4    4    0.563783    0.669554    0.536011    11.00000    0.06646    0.07544 =
         0.15657    0.04753    0.00102    0.02255
C1    1    0.676782    0.559441    0.667548    11.00000    0.04265    0.04908 =
         0.06857   -0.01348    0.00111    0.00572
C2    1    0.671263    0.546851    0.587206    11.00000    0.04264    0.04415 =
         0.06026   -0.00189    0.00096   -0.00171
C3    1    0.631954    0.584194    0.544645    11.00000    0.04522    0.04851 =
         0.07453    0.01899   -0.00195   -0.00421
C4    1    0.597785    0.634916    0.574562    11.00000    0.04032    0.04030 =
         0.12617    0.01781    0.00620    0.00323
C5    1    0.602942    0.646928    0.654527    11.00000    0.04639    0.04028 =
         0.12578   -0.02122    0.00873    0.00021
C6    1    0.569491    0.695653    0.685725    11.00000    0.06244    0.07531 =
         0.20534   -0.04621    0.01630    0.01464
AFIX  43
H6    2    0.543461    0.720444    0.656570    11.00000   -1.20000
AFIX   0
C7    1    0.574542    0.707250    0.758180    11.00000    0.07928    0.12277 =
         0.23262   -0.11444    0.02808    0.00656
AFIX  43
H7    2    0.552606    0.741172    0.777872    11.00000   -1.20000
AFIX   0
C8    1    0.611022    0.670218    0.802318    11.00000    0.06983    0.17006 =
         0.15709   -0.11440    0.02530   -0.00469
AFIX  43
H8    2    0.613528    0.678031    0.851983    11.00000   -1.20000
AFIX   0
C9    1    0.644534    0.620784    0.773465    11.00000    0.05511    0.11493 =
         0.10681   -0.05936    0.01061   -0.00364
AFIX  43
H9    2    0.669632    0.595154    0.803493    11.00000   -1.20000
AFIX   0
C10   1    0.640340    0.609883    0.699620    11.00000    0.04236    0.05673 =
         0.09379   -0.03396    0.00959   -0.00208
C11   1    0.624176    0.568401    0.464870    11.00000    0.05725    0.08937 =
         0.07594    0.03704    0.00156   -0.00227
AFIX  23
H11A  2    0.621039    0.615747    0.439038    11.00000   -1.20000
H11B  2    0.654770    0.542910    0.451038    11.00000   -1.20000
AFIX   0
C12   1    0.577368    0.521600    0.442073    11.00000    0.08374    0.07583 =
         0.06683    0.02068    0.00574   -0.01675
AFIX  43
H12   2    0.563345    0.495185    0.478526    11.00000   -1.20000
AFIX   0
C13   1    0.554005    0.513516    0.377353    11.00000    0.08751    0.07449 =
         0.06704    0.00082    0.00957   -0.00641
C14   1    0.571185    0.554635    0.313827    11.00000    0.15000    0.14233 =
         0.06409    0.01714    0.01455   -0.03344
AFIX 137
H14A  2    0.572736    0.520354    0.274306    11.00000   -1.50000
H14B  2    0.604998    0.575944    0.326787    11.00000   -1.50000
H14C  2    0.546836    0.593968    0.299660    11.00000   -1.50000
AFIX   0
C15   1    0.507376    0.463687    0.361432    11.00000    0.13716    0.12782 =
         0.08339   -0.01248    0.00371   -0.05068
AFIX 137
H15A  2    0.477503    0.493765    0.345661    11.00000   -1.50000
H15B  2    0.501151    0.436738    0.404360    11.00000   -1.50000
H15C  2    0.513653    0.428690    0.324093    11.00000   -1.50000
AFIX   0
C111  1    0.646544    0.320129    0.666543    11.00000    0.04761    0.04610 =
         0.06718   -0.00972    0.01109    0.00193
C112  1    0.620791    0.358542    0.608943    11.00000    0.05371    0.05300 =
         0.08429   -0.00914    0.00338    0.00441
AFIX  43
H112  2    0.639533    0.387528    0.579177    11.00000   -1.20000
AFIX   0
C113  1    0.567166    0.354018    0.595398    11.00000    0.05878    0.07657 =
         0.11475   -0.01297   -0.00998    0.01485
AFIX  43
H113  2    0.549982    0.379592    0.556335    11.00000   -1.20000
AFIX   0
C114  1    0.539531    0.312046    0.639355    11.00000    0.04196    0.09270 =
         0.15186   -0.03240    0.01274    0.00038
AFIX  43
H114  2    0.503547    0.308844    0.629863    11.00000   -1.20000
AFIX   0
C115  1    0.564383    0.274609    0.697331    11.00000    0.05828    0.08784 =
         0.12600   -0.01328    0.03436   -0.00656
AFIX  43
H115  2    0.545215    0.246346    0.727145    11.00000   -1.20000
AFIX   0
C116  1    0.617881    0.278700    0.711679    11.00000    0.05589    0.07765 =
         0.08748   -0.00235    0.02240    0.00479
AFIX  43
H116  2    0.634651    0.253779    0.751453    11.00000   -1.20000
AFIX   0
C121  1    0.735737    0.312876    0.773701    11.00000    0.04530    0.04784 =
         0.06000   -0.00224    0.01525    0.00211
C122  1    0.725151    0.373425    0.817280    11.00000    0.07258    0.05238 =
         0.07346   -0.00263    0.01227    0.01341
AFIX  43
H122  2    0.706411    0.414153    0.796998    11.00000   -1.20000
AFIX   0
C123  1    0.742100    0.373704    0.890042    11.00000    0.07390    0.06871 =
         0.06676   -0.01832    0.01112    0.00503
AFIX  43
H123  2    0.734499    0.414432    0.918372    11.00000   -1.20000
AFIX   0
C124  1    0.769660    0.315353    0.920599    11.00000    0.07985    0.09110 =
         0.05573   -0.00327    0.00697    0.01301
AFIX  43
H124  2    0.781039    0.315632    0.969716    11.00000   -1.20000
AFIX   0
C125  1    0.780479    0.256419    0.878636    11.00000    0.11513    0.08935 =
         0.07182    0.00423    0.00183    0.04488
AFIX  43
H125  2    0.799737    0.216389    0.899391    11.00000   -1.20000
AFIX   0
C126  1    0.763502    0.254482    0.805576    11.00000    0.10150    0.06726 =
         0.06309    0.00086    0.01032    0.03387
AFIX  43
H126  2    0.771078    0.213109    0.778063    11.00000   -1.20000
AFIX   0
C131  1    0.733300    0.230983    0.637921    11.00000    0.04944    0.05669 =
         0.05309   -0.00056    0.00711    0.01240
C132  1    0.708299    0.164600    0.650041    11.00000    0.06742    0.05871 =
         0.11119   -0.01740    0.02223    0.00230
AFIX  43
H132  2    0.682553    0.164318    0.681376    11.00000   -1.20000
AFIX   0
C133  1    0.720311    0.099113    0.617248    11.00000    0.08248    0.06417 =
         0.11849   -0.03338   -0.00076    0.00841
AFIX  43
H133  2    0.703481    0.054853    0.627491    11.00000   -1.20000
AFIX   0
C134  1    0.756703    0.098550    0.569830    11.00000    0.12348    0.07172 =
         0.06517   -0.01671   -0.01346    0.04584
AFIX  43
H134  2    0.764284    0.054307    0.546572    11.00000   -1.20000
AFIX   0
C135  1    0.781770    0.162515    0.556681    11.00000    0.13014    0.09671 =
         0.05936    0.01091    0.03650    0.05674
AFIX  43
H135  2    0.806905    0.162176    0.524423    11.00000   -1.20000
AFIX   0
C136  1    0.770455    0.229397    0.590940    11.00000    0.08697    0.06820 =
         0.06329    0.01497    0.02968    0.02725
AFIX  43
H136  2    0.788317    0.273072    0.581708    11.00000   -1.20000
AFIX   0
C211  1    0.895369    0.404221    0.614403    11.00000    0.04517    0.04041 =
         0.06410    0.00903    0.01115    0.00259
C212  1    0.877294    0.366646    0.552051    11.00000    0.05995    0.06238 =
         0.07484    0.00232    0.01708    0.00567
AFIX  43
H212  2    0.843350    0.374725    0.531586    11.00000   -1.20000
AFIX   0
C213  1    0.908799    0.316981    0.519235    11.00000    0.09572    0.06695 =
         0.08950   -0.00904    0.04165    0.00576
AFIX  43
H213  2    0.895988    0.292061    0.477158    11.00000   -1.20000
AFIX   0
C214  1    0.958397    0.304877    0.548750    11.00000    0.08633    0.06158 =
         0.12848    0.00975    0.05839    0.01910
AFIX  43
H214  2    0.979404    0.270676    0.527677    11.00000   -1.20000
AFIX   0
C215  1    0.977381    0.343255    0.609714    11.00000    0.05362    0.07237 =
         0.13499    0.01791    0.02008    0.01720
AFIX  43
H215  2    1.011731    0.336089    0.628882    11.00000   -1.20000
AFIX   0
C216  1    0.946135    0.392591    0.643221    11.00000    0.05108    0.05790 =
         0.09534    0.00906    0.00586    0.00676
AFIX  43
H216  2    0.959332    0.417765    0.684970    11.00000   -1.20000
AFIX   0
C221  1    0.877911    0.476663    0.748228    11.00000    0.04466    0.06478 =
         0.05801    0.01013    0.00579    0.00814
C222  1    0.868147    0.418763    0.794501    11.00000    0.06445    0.09818 =
         0.07717    0.03314    0.00042   -0.00573
AFIX  43
H222  2    0.849489    0.376827    0.776873    11.00000   -1.20000
AFIX   0
C223  1    0.886247    0.423434    0.867187    11.00000    0.07903    0.16062 =
         0.07827    0.05907    0.00294    0.00577
AFIX  43
H223  2    0.879682    0.384284    0.898016    11.00000   -1.20000
AFIX   0
C224  1    0.913200    0.483786    0.893891    11.00000    0.09119    0.16658 =
         0.06324    0.00871   -0.00721    0.01911
AFIX  43
H224  2    0.924858    0.486166    0.942864    11.00000   -1.20000
AFIX   0
C225  1    0.923395    0.541253    0.849346    11.00000    0.13477    0.11388 =
         0.06907   -0.00640   -0.02302    0.00174
AFIX  43
H225  2    0.942185    0.582734    0.867819    11.00000   -1.20000
AFIX   0
C226  1    0.905849    0.537984    0.776739    11.00000    0.09990    0.07478 =
         0.06598    0.00321   -0.00900   -0.00124
AFIX  43
H226  2    0.912889    0.577491    0.746585    11.00000   -1.20000
AFIX   0
C231  1    0.870566    0.559767    0.617416    11.00000    0.06456    0.04333 =
         0.04499    0.00512    0.00378    0.00404
C232  1    0.836293    0.619226    0.619503    11.00000    0.07728    0.05510 =
         0.07296    0.00812   -0.00008    0.01541
AFIX  43
H232  2    0.803689    0.611673    0.635139    11.00000   -1.20000
AFIX   0
C233  1    0.850753    0.690068    0.598199    11.00000    0.12092    0.04596 =
         0.08912    0.01098   -0.01521    0.01279
AFIX  43
H233  2    0.827886    0.730099    0.600423    11.00000   -1.20000
AFIX   0
C234  1    0.897970    0.701780    0.574079    11.00000    0.15536    0.05318 =
         0.07954    0.02100   -0.00443   -0.02072
AFIX  43
H234  2    0.907381    0.749589    0.560175    11.00000   -1.20000
AFIX   0
C235  1    0.931280    0.643341    0.570405    11.00000    0.12053    0.06807 =
         0.10720    0.01921    0.04059   -0.02306
AFIX  43
H235  2    0.963219    0.650996    0.552786    11.00000   -1.20000
AFIX   0
C236  1    0.918062    0.572648    0.592644    11.00000    0.08487    0.05466 =
         0.08855    0.01129    0.03078   -0.00288
AFIX  43
H236  2    0.941521    0.533283    0.590864    11.00000   -1.20000
AFIX   0
HKLF 4


REM  jh-pino-josme61-2_a.res in C2/c
REM wR2 = 0.1424, GooF = S = 1.055, Restrained GooF = 1.055 for all data
REM R1 = 0.0492 for 5918 Fo > 4sig(Fo) and 0.0750 for all 8098 data
REM 516 parameters refined using 1 restraints

END

WGHT      0.0626     20.6814

REM Highest difference peak  1.142,  deepest hole -1.205,  1-sigma level  0.080
Q1    1   0.7133  0.3055  0.6808  11.00000  0.05    1.14
Q2    1   0.8031  0.4378  0.6466  11.00000  0.05    1.04
Q3    1   0.7211  0.4342  0.6271  11.00000  0.05    0.93
Q4    1   0.7170  0.5615  0.5869  11.00000  0.05    0.54
Q5    1   0.7398  0.1989  0.8601  11.00000  0.05    0.47
Q6    1   0.7407  0.4826  0.5823  11.00000  0.05    0.42
Q7    1   0.8501  0.3979  0.6543  11.00000  0.05    0.40
;
_shelx_res_checksum              45382
_shelx_hkl_file                  
;
   0   0  -3    2.41    1.09
   0   0   3    0.82    0.93
   0   0   3   -0.83    0.54
   0   0   3    1.07    1.00
   0   0  -3    0.85    1.22
   0   0  -4 6503.13   95.69
   0   0   4 6410.07   96.51
   0   0   4 6594.56   97.90
   0   0   5    1.58    1.26
   0   0  -5    2.94    1.61
   0   0   5   -0.15    0.81
   0   0   5   -0.95    0.92
   0   0   5    2.43    0.67
   0   0  -5   -0.32    1.05
   0   0  -6   13.46    2.45
   0   0   6   14.24    2.43
   0   0   6   15.36    2.00
   0   0   6   10.87    1.86
   0   0  -6   14.59    2.89
   0   0   6   14.66    1.09
   0   0   7    0.67    1.11
   0   0  -7   -2.19    1.26
   0   0   7   -0.88    1.06
   0   0   7   -1.14    1.78
   0   0   7   -0.29    0.53
   0   0  -7   -0.18    1.25
   0   0   8   25.07    3.69
   0   0  -8   29.31    3.62
   0   0   8   25.24    2.78
   0   0   8   23.89    3.54
   0   0  -8   26.87    4.10
   0   0  -9   -0.83    1.30
   0   0   9   -0.99    0.99
   0   0   9   -3.09    1.99
   0   0   9   -1.42    1.98
   0   0  -9   -1.58    1.18
   0   0  10  231.69   12.79
   0   0 -10  236.81   12.02
   0   0  10  246.23   10.77
   0   0  10  238.47   13.33
   0   0 -10  242.67   13.50
   0   0 -11   -0.99    1.14
   0   0  11   -1.10    1.29
   0   0  11    0.31    1.12
   0   0  11   -3.81    2.80
   0   0 -11    0.76    1.48
   0   0 -12  139.40   10.23
   0   0  12  143.77   10.86
   0   0  12  136.12    8.83
   0   0  12  135.84   10.87
   0   0 -12  128.20   10.76
   0   0  13   -0.48    1.66
   0   0 -13   -1.34    1.72
   0   0  13    0.04    1.33
   0   0  13   -3.51    4.04
   0   0 -13    1.95    2.45
   0   0 -14   85.94    8.68
   0   0  14   94.72    9.89
   0   0  14   94.40    7.84
   0   0  14   83.29    9.40
   0   0 -14   84.10    9.58
   0   0 -15    1.92    1.42
   0   0  15    0.70    1.51
   0   0  15   -2.70    1.87
   0   0  15   -4.20    3.43
   0   0 -15   -0.14    2.13
   0   0  16    9.43    3.50
   0   0 -16    6.38    2.28
   0   0  16   10.14    2.52
   0   0  16    7.92    3.99
   0   0 -16   13.88    4.39
   0   0 -17   -2.48    3.46
   0   0  17   -7.47    3.97
   0   0  17    0.20    1.60
   0   0  17   -4.91    3.30
   0   0 -17    1.37    2.68
   0   0  18   17.43    4.52
   0   0 -18    8.67    2.68
   0   0  18   14.96    3.54
   0   0  18   14.10    4.29
   0   0 -18   25.16    6.34
   0   0  19   -2.88    4.02
   0   0 -19   -5.72    4.72
   0   0  19    0.14    2.39
   0   0 -19    2.77    3.56
   0   0 -20   -2.50    2.26
   0   0  20   -6.65    4.95
   0   0  20    2.15    3.03
   0   0 -20    4.92    3.63
   0   0 -21    3.97    3.83
   0   0  21   -2.24    4.01
   0   0  21   -0.18    2.42
   0   0 -21   -3.20    3.14
   0   0  22    2.11    3.10
   0   0 -22    4.50    2.48
   0   0  22    8.81    4.94
   0   0 -22    4.69    4.04
   0   0 -23    3.55    3.23
   0   0  23   -2.16    3.99
   0   0  23    2.93    3.64
   0   0 -23   -2.64    3.63
   0   0  24   -2.93    3.92
   0   0 -24    3.97    3.73
   0   0  24    3.40    5.70
   0   0 -24   -0.60    3.73
   0   0 -25    2.66    3.32
   0   0  25   -1.77    4.56
   0   0  25    7.06    5.22
   0   0 -25   -5.41    3.95
   0   0  26    1.28    3.17
   0   0 -26   -3.04    3.78
   0   0  26   -1.70    4.04
   0   0 -26    7.37    4.89
   0   0  27   -4.81    3.92
   0   0 -27   -0.53    4.21
   0   0  27    2.94    3.21
   0   0 -27    0.47    3.75
   0   0  28    3.47    7.06
   0   0  28    4.21    6.38
   0   0 -28    6.80    6.16
   0   0  29    0.40    5.21
   0   0 -29    0.48    3.85
   0   2  -1  454.80    8.61
   0   2   1  509.36    9.04
   0  -2   1  476.81    9.18
   0   2   1  507.34    9.07
   0   2   1  562.01    9.38
   0   2  -1  502.62    8.14
   0   2   2    2.15    0.65
   0  -2   2    2.67    0.70
   0   2   2    3.26    0.99
   0   2  -2    3.01    1.00
   0  -2  -2    0.81    0.45
   0  -2   2    2.00    0.58
   0   2   2    3.51    0.98
   0  -2   2    1.58    0.60
   0   2   2    4.00    0.99
   0   2  -2    1.66    0.65
   0   2   2    4.36    0.90
   0   2  -2    3.18    0.87
   0   2   2    2.41    0.82
   0  -2   3   60.90    3.32
   0   2  -3   62.43    4.19
   0   2   3   67.18    4.08
   0  -2  -3   72.40    3.41
   0  -2   3   56.47    3.48
   0   2   3   80.17    3.98
   0   2  -3   55.73    2.92
   0   2   3   72.83    3.57
   0  -2   3   58.76    4.26
   0   2   3   54.51    4.32
   0   2  -3   59.03    3.97
   0  -2  -3   69.88    3.79
   0  -2  -4 1105.49   18.82
   0  -2   4  839.37   18.30
   0   2  -4  914.30   20.44
   0   2   4  886.13   19.77
   0   2   4 1208.91   20.32
   0  -2   4  861.43   18.28
   0   2   4 1225.85   22.85
   0   2   4  924.33   17.38
   0  -2   4  905.40   20.54
   0  -2  -4  935.98   16.61
   0   2  -4  884.88   20.43
   0  -2   4  867.33   16.47
   0  -2  -4 1129.08   20.77
   0   2   5 1106.96   24.57
   0  -2   5 1087.55   23.15
   0  -2  -5 1331.57   23.24
   0   2  -5 1146.94   24.94
   0   2   5 1481.10   24.66
   0  -2   5 1108.50   22.51
   0  -2   5 1101.47   25.15
   0   2   5 1427.31   27.95
   0   2   5 1068.19   20.49
   0  -2  -5 1357.47   20.75
   0  -2   5 1074.35   19.43
   0  -2  -5 1156.86   24.59
   0   2  -5 1167.69   25.62
   0  -2   6   47.67    4.28
   0  -2  -6   56.34    4.20
   0   2   6   43.76    4.43
   0   2  -6   47.31    4.52
   0   2   6   52.64    4.29
   0  -2   6   52.53    4.03
   0  -2   6   46.02    3.90
   0   2   6   47.36    3.16
   0  -2  -6   64.67    3.38
   0   2   6   51.97    4.75
   0   2  -6   51.99    5.20
   0  -2  -6   45.91    4.39
   0  -2   6   45.16    2.76
   0  -2   7   -2.95    1.59
   0   2   7   -0.60    1.45
   0   2  -7   -0.62    1.81
   0  -2  -7    1.38    1.21
   0  -2   7   -1.69    1.50
   0   2   7   -0.52    0.97
   0   2   7   -1.51    1.38
   0  -2   7   -0.70    1.53
   0  -2  -7   -0.47    0.77
   0  -2   7    0.64    0.74
   0   2  -7   -0.17    1.56
   0   2   7   -0.14    0.82
   0  -2  -7    0.46    1.20
   0  -2  -8  281.74   11.15
   0  -2   8  275.97   12.05
   0   2   8  265.91   12.90
   0   2  -8  289.20   13.06
   0   2   8  299.03   11.37
   0  -2   8  276.97   10.80
   0  -2   8  279.80   13.33
   0   2   8  282.47   13.36
   0   2   8  263.26    8.49
   0  -2  -8  285.19    8.98
   0  -2   8  264.91    7.50
   0   2  -8  296.78   13.93
   0  -2  -8  295.71   13.10
   0  -2   9  280.48   13.00
   0  -2  -9  267.47   11.59
   0   2  -9  289.71   13.52
   0   2   9  288.13   13.70
   0  -2   9  292.49   11.69
   0   2   9  283.54   11.82
   0   2   9  285.97   14.09
   0   2   9  269.00    8.76
   0  -2   9  281.56   13.93
   0   2  -9  302.63   14.69
   0  -2  -9  302.28   13.91
   0  -2  10  282.35   13.70
   0   2 -10  278.64   13.83
   0   2  10  266.80   13.96
   0  -2 -10  275.72   12.43
   0   2  10  272.67   12.08
   0  -2  10  279.83   12.01
   0  -2  10  274.55   14.67
   0   2  10  244.90    8.51
   0   2  10  273.05   14.55
   0   2 -10  279.78   14.70
   0  -2 -10  278.26   14.14
   0  -2  11    3.35    1.84
   0   2  11    6.44    2.31
   0   2 -11    3.78    1.93
   0  -2 -11    7.21    2.50
   0   2  11    4.55    1.73
   0  -2  11    6.04    2.11
   0  -2  11    3.99    2.28
   0   2  11    6.44    2.61
   0  -2 -11    7.72    2.51
   0   2 -11    9.45    3.57
   0  -2  12   59.09    6.75
   0   2  12   59.60    7.18
   0   2 -12   57.93    6.82
   0  -2 -12   59.49    6.12
   0  -2  12   61.76    6.06
   0   2  12   60.92    5.81
   0  -2  12   67.46    7.61
   0   2  12   59.16    6.89
   0  -2 -12   53.05    6.69
   0   2 -12   67.57    7.88
   0  -2  13   12.93    3.55
   0   2  13   13.22    3.68
   0   2 -13   15.87    3.79
   0  -2 -13   10.20    2.94
   0  -2  13    5.70    1.47
   0   2  13   10.24    2.48
   0   2  13    8.62    2.56
   0  -2  13    5.91    2.19
   0  -2 -13   15.17    3.60
   0   2 -13   16.62    4.59
   0  -2 -14   88.15    8.31
   0   2 -14   94.34    9.28
   0   2  14   96.63    9.96
   0  -2  14   89.68    9.39
   0  -2  14   94.63    8.06
   0   2  14   90.32    7.85
   0  -2  14   85.68    9.91
   0   2  14   96.71   10.05
   0   2 -14  101.29   10.92
   0  -2 -14   84.59    9.27
   0  -2  15   -0.52    1.40
   0   2  15   -1.32    2.17
   0  -2 -15    1.67    2.41
   0   2 -15   -4.54    3.53
   0   2  15   -0.08    1.60
   0  -2  15   -4.58    2.83
   0  -2  15   -1.81    2.99
   0   2  15    0.16    2.30
   0   2 -15    2.17    2.26
   0  -2 -15    0.12    2.47
   0   2 -16   -3.95    3.32
   0  -2 -16   -3.73    2.44
   0   2  16   -6.63    4.22
   0  -2  16   -0.27    3.07
   0  -2  16   -2.76    2.50
   0   2  16   -0.76    1.54
   0   2  16   -1.26    2.99
   0  -2  16   -4.28    3.50
   0   2 -16   -1.40    2.06
   0  -2 -16    0.98    1.94
   0  -2 -17    8.89    3.00
   0   2  17    9.18    3.40
   0   2 -17    7.60    2.72
   0  -2  17   11.07    3.63
   0   2  17   10.11    3.02
   0  -2  17   13.13    3.49
   0  -2  17    3.86    2.31
   0   2  17   12.88    4.84
   0  -2 -17   13.35    4.16
   0   2 -17    5.87    2.90
   0   2 -18    8.43    3.44
   0   2  18    6.85    3.54
   0  -2  18    5.67    3.19
   0  -2 -18    5.89    1.84
   0   2  18   10.08    3.28
   0  -2  18    5.04    2.83
   0   2  18    6.62    3.54
   0  -2 -18   10.79    4.16
   0   2 -18   11.11    3.35
   0   2  19    5.38    2.38
   0  -2  19    8.89    4.13
   0  -2 -19    4.21    3.00
   0   2 -19    4.75    3.86
   0   2  19    1.98    1.86
   0  -2  19   -0.80    4.46
   0   2 -19    4.16    3.07
   0  -2 -19    0.43    1.88
   0   2  20   10.37    4.41
   0   2 -20    2.71    1.80
   0  -2  20   10.28    4.98
   0  -2 -20    1.94    3.24
   0   2  20    4.16    3.47
   0  -2  20    5.50    2.82
   0   2 -20    3.47    3.22
   0  -2 -20    8.38    4.65
   0   2 -21    8.51    4.57
   0  -2  21    3.97    2.49
   0   2  21    0.15    2.72
   0  -2 -21   -0.89    2.58
   0   2  21   -2.78    3.93
   0  -2  21    4.33    4.47
   0   2 -21    1.47    2.73
   0  -2 -21    5.21    2.99
   0   2 -22   -1.04    2.40
   0  -2  22   -2.74    2.90
   0   2  22   -2.03    3.67
   0  -2 -22   -1.74    2.75
   0   2  22   -4.70    3.71
   0  -2  22    3.87    4.77
   0  -2 -22    1.96    4.30
   0   2 -22   -1.39    2.58
   0  -2  23    1.52    2.24
   0  -2 -23    5.80    4.18
   0   2  23    3.73    4.03
   0   2 -23    3.04    3.68
   0   2  23    6.83    4.90
   0  -2  23    1.28    2.96
   0  -2 -23    6.52    4.58
   0   2 -23    2.73    3.38
   0   2  24   -2.78    4.00
   0  -2 -24    1.81    3.55
   0   2 -24    5.50    4.67
   0  -2  24   -4.53    2.50
   0  -2 -24    1.13    2.83
   0  -2  24   -5.22    3.37
   0   2  24   -0.79    4.89
   0   2 -24   -4.83    4.98
   0  -2 -24   -0.31    3.01
   0   2  25   -0.16    4.81
   0   2 -25    2.26    2.86
   0  -2  25   -4.15    4.12
   0  -2 -25    2.56    3.03
   0  -2  25    1.57    4.06
   0   2  25    2.38    2.97
   0   2 -25   -2.52    3.95
   0  -2 -25   -2.02    2.99
   0   2  26   -5.28    6.84
   0   2 -26    2.14    4.65
   0  -2  26   -3.49    3.08
   0  -2 -26    4.37    3.90
   0  -2  26    2.40    3.34
   0   2  26    1.96    3.70
   0   2 -26    7.34    3.12
   0  -2 -26   -2.56    4.02
   0  -2  27    4.20    4.76
   0   2  27   -3.56    5.40
   0  -2 -27    2.29    3.54
   0  -2  27    4.12    5.70
   0   2  27   -1.04    4.23
   0  -2 -27   -3.67    3.98
   0   2 -27    2.41    3.46
   0   2  28   -3.04    4.02
   0  -2 -28    2.21    5.14
   0   2  28    1.84    3.80
   0  -2  28    6.03    6.00
   0  -2 -28   -1.27    3.52
   0   2 -28    1.04    3.83
   0  -2  29    4.97    7.84
   0   2 -29    1.45    4.83
   0   4   0  138.95    6.06
   0  -4   0  156.64    5.53
   0   4   0  120.29    6.27
   0   4   0  129.41    6.41
   0  -4   0  126.83    6.34
   0   4   0  146.48    5.42
   0   4   1  247.86    7.61
   0   4  -1  186.36    7.44
   0  -4   1  216.30    6.54
   0   4   1  187.75    7.71
   0  -4  -1  219.77    7.55
   0   4  -1  195.83    7.99
   0  -4   1  182.37    7.98
   0   4   1  174.49    7.99
   0   4  -1  198.95    7.86
   0  -4  -1  178.90    7.74
   0  -4   1  189.69    8.16
   0   4   1  191.34    5.83
   0   4  -1  186.66    6.57
   0   4  -2  243.34    9.30
   0   4   2  276.48    8.59
   0  -4   2  264.70    7.47
   0  -4   2  237.18    9.67
   0   4   2  242.05    9.24
   0  -4  -2  337.86    9.81
   0  -4   2  257.76   10.06
   0   4   2  308.11   10.71
   0   4   2  243.91    9.29
   0   4  -2  232.36    9.10
   0   4  -2  251.67    8.61
   0   4   2  244.24    7.16
   0   4  -3  190.74    8.78
   0   4   3  210.99    7.16
   0  -4   3  196.86    6.88
   0   4   3  257.51    9.28
   0  -4  -3  248.06    9.29
   0   4   3  219.93    9.55
   0  -4   3  186.60    8.62
   0   4   3  215.62    9.56
   0   4  -3  209.81    8.10
   0   4   3  238.12   10.04
   0  -4   3  207.81    9.32
   0   4   3  218.36    7.09
   0   4  -3  200.20    8.28
   0   4   4  116.18    5.29
   0   4  -4  106.89    6.89
   0   4   4  135.94    7.18
   0  -4   4  109.09    5.29
   0  -4   4  110.95    6.40
   0  -4  -4  128.70    7.28
   0   4   4  129.66    7.23
   0   4   4  117.36    7.18
   0  -4   4  112.45    7.21
   0   4  -4  118.63    5.99
   0   4   4  156.39    7.13
   0   4  -4  113.40    6.61
   0  -4  -4  122.98    6.18
   0  -4   5  411.43   12.56
   0  -4  -5  467.16   13.00
   0   4   5  557.12   16.34
   0   4  -5  432.55   15.46
   0   4   5  596.71   16.00
   0  -4   5  445.61   14.27
   0   4   5  565.57   17.08
   0  -4   5  445.14   16.08
   0   4  -5  433.89   12.59
   0   4   5  604.54   15.46
   0   4  -5  417.49   14.95
   0  -4  -5  530.05   14.43
   0  -4  -6    1.25    1.12
   0   4   6   -1.85    1.15
   0  -4  -6   -0.11    1.04
   0   4  -6   -0.49    1.66
   0  -4   6   -0.44    0.95
   0   4   6    0.51    1.29
   0  -4   6    2.74    1.51
   0  -4  -6   -0.85    0.99
   0   4  -6   -1.11    1.03
   0   4   6   -0.23    0.87
   0  -4   6    2.02    2.16
   0   4   6   -0.68    1.27
   0   4  -6    0.93    1.61
   0  -4   6   -0.41    1.09
   0  -4  -7   28.45    3.30
   0  -4   7   29.71    3.64
   0   4   7   19.25    3.71
   0  -4  -7   25.84    3.47
   0   4  -7   34.18    4.72
   0  -4   7   30.77    3.68
   0   4   7   28.99    3.70
   0  -4   7   30.53    4.06
   0   4   7   25.55    3.82
   0  -4  -7   25.65    2.75
   0   4   7   25.40    3.08
   0   4  -7   27.78    4.25
   0  -4   7   26.46    2.88
   0  -4  -8    1.18    0.83
   0  -4   8    1.17    0.96
   0  -4  -8   -2.27    1.57
   0   4  -8   -0.47    1.09
   0   4   8    2.05    1.63
   0   4   8    0.24    0.85
   0  -4   8    3.39    2.14
   0   4   8    1.59    1.42
   0   4   8    1.11    0.92
   0  -4   8   -1.43    1.98
   0  -4  -8    1.03    0.73
   0  -4   8    1.86    1.15
   0   4  -8    0.32    1.19
   0   4  -9  649.11   23.07
   0  -4  -9  706.74   19.48
   0  -4   9  652.68   20.66
   0   4   9  627.44   22.24
   0   4   9  753.10   21.41
   0  -4   9  691.05   20.61
   0  -4   9  665.77   23.76
   0  -4  -9  719.58   16.41
   0   4   9  629.95   17.69
   0   4   9  626.72   22.52
   0  -4  -9  748.85   22.85
   0  -4   9  653.53   16.27
   0   4  -9  646.64   23.15
   0   4 -10   16.69    3.72
   0  -4 -10    6.97    2.01
   0   4  10    8.08    2.43
   0  -4  10   10.51    2.49
   0   4  10    5.48    1.52
   0  -4  10    6.62    2.28
   0   4  10    7.64    2.59
   0  -4  10    3.36    2.10
   0  -4 -10    8.73    1.78
   0   4  10    5.58    1.54
   0  -4  10    6.54    1.38
   0   4 -10    8.66    3.29
   0  -4 -10    5.13    1.99
   0  -4  11   21.62    4.09
   0   4 -11   25.97    4.90
   0   4  11   15.23    3.65
   0  -4 -11   24.20    3.82
   0  -4  11   15.83    2.66
   0   4  11   19.31    3.51
   0  -4 -11   20.30    2.60
   0  -4  11   26.28    5.48
   0   4  11   18.14    2.72
   0   4  11   19.14    4.19
   0   4 -11   22.09    4.82
   0  -4 -11   20.91    3.80
   0   4  12    3.61    2.81
   0  -4  12    4.31    2.53
   0  -4 -12    4.58    2.21
   0   4 -12   12.38    4.34
   0  -4  12    8.59    2.97
   0   4  12    1.30    1.90
   0   4  12    0.83    0.70
   0   4  12    5.63    2.94
   0  -4  12    6.06    3.75
   0   4 -12    2.15    1.31
   0  -4 -12    3.64    1.95
   0   4  13  225.59   15.53
   0  -4 -13  225.28   12.79
   0   4 -13  246.42   15.87
   0  -4  13  239.24   14.59
   0   4  13  226.54   13.14
   0  -4  13  247.80   13.58
   0   4  13  217.74   15.20
   0  -4  13  246.74   16.72
   0  -4 -13  238.96   15.05
   0   4 -13  249.00   16.21
   0   4  14   13.25    4.09
   0  -4 -14   20.48    4.25
   0  -4  14   16.30    4.31
   0   4 -14   22.69    5.54
   0  -4  14   17.32    4.05
   0   4  14   11.42    2.73
   0  -4  14   14.26    4.92
   0   4  14   11.07    3.57
   0   4 -14   21.43    5.40
   0  -4 -14   14.30    3.63
   0  -4  15   21.88    5.08
   0  -4 -15   24.83    4.81
   0   4  15   20.70    4.73
   0   4 -15   27.07    5.59
   0   4  15   18.90    3.62
   0  -4  15   23.46    4.36
   0  -4  15   25.48    6.06
   0   4  15   18.79    4.86
   0   4 -15   21.57    5.57
   0  -4 -15   25.63    5.64
   0   4  16    1.82    1.86
   0   4 -16   -1.42    2.05
   0  -4 -16    6.85    2.78
   0  -4  16    6.10    3.21
   0   4  16    2.22    2.15
   0  -4  16    4.70    2.45
   0  -4  16    4.60    2.68
   0   4  16    4.69    3.22
   0   4 -16    3.80    2.35
   0  -4 -16    0.63    2.67
   0   4 -17   40.36    7.47
   0   4  17   44.60    7.89
   0  -4 -17   36.53    6.03
   0  -4  17   44.72    7.51
   0  -4  17   38.55    5.91
   0   4  17   33.54    5.67
   0  -4  17   42.07    8.21
   0   4  17   35.51    7.04
   0   4 -17   37.51    7.80
   0  -4 -17   38.00    7.45
   0   4 -18    6.32    3.77
   0   4  18    1.94    2.10
   0  -4 -18   -0.91    2.25
   0  -4  18   -0.11    2.03
   0   4  18   -0.42    1.30
   0  -4  18   -3.35    3.38
   0   4  18    1.55    2.46
   0   4 -18   -4.99    3.94
   0  -4 -18    2.37    2.77
   0   4 -19   47.77    8.48
   0  -4  19   53.95    8.92
   0   4  19   43.24    8.71
   0  -4 -19   40.79    7.03
   0   4  19   40.41    8.35
   0  -4  19   46.24    9.01
   0  -4 -19   50.49    9.28
   0   4 -19   39.35    8.57
   0   4  20    0.14    2.59
   0  -4 -20    3.85    2.56
   0   4 -20    8.50    3.85
   0  -4  20    7.82    4.76
   0  -4  20    7.87    4.22
   0   4  20    2.11    2.89
   0   4 -20   -1.53    3.30
   0  -4 -20    7.47    4.77
   0   4 -21   -1.39    2.39
   0  -4 -21   -2.05    2.62
   0   4  21   -5.31    3.68
   0  -4  21   -2.92    2.98
   0   4  21    4.36    4.07
   0  -4  21    1.39    3.33
   0   4 -21   -2.80    4.35
   0  -4 -21    0.56    2.77
   0   4  22    6.91    4.30
   0  -4  22   -1.22    3.13
   0   4 -22   -2.08    2.87
   0  -4 -22   -4.76    4.32
   0  -4 -22   -1.10    4.62
   0  -4  22   -2.04    5.24
   0   4  22    0.83    2.86
   0   4 -22    2.99    2.75
   0  -4 -22    3.54    2.93
   0   4 -23    7.74    4.61
   0   4  23    4.61    4.14
   0  -4  23    0.24    2.84
   0  -4 -23    5.38    3.73
   0   4  23   -1.63    2.90
   0  -4  23   -1.60    3.15
   0  -4 -23    7.67    4.79
   0   4 -23    4.24    3.43
   0  -4  24    0.03    3.79
   0   4 -24   -1.48    3.50
   0   4  24   -3.04    4.74
   0  -4 -24   -5.48    3.54
   0  -4  24    2.40    4.57
   0   4  24   -0.44    3.54
   0   4 -24    6.68    4.46
   0  -4 -24    0.20    2.85
   0   4 -25   -4.55    3.32
   0   4  25    4.28    4.08
   0  -4  25   -2.03    2.82
   0  -4 -25   -5.05    5.76
   0   4  25   -0.14    3.41
   0  -4  25    3.97    5.09
   0  -4 -25    7.72    5.82
   0   4 -25    5.97    5.43
   0  -4  26    2.93    3.35
   0   4 -26   -4.10    3.57
   0   4  26   -8.31    6.47
   0  -4 -26   -4.13    6.11
   0   4  26    3.53    3.17
   0  -4  26    2.37    5.60
   0  -4 -26   10.92    5.74
   0   4 -26    4.22    5.43
   0  -4 -27   -1.26    5.26
   0  -4  27   -5.07    6.70
   0   4  27   -0.54    6.21
   0  -4 -27   -2.52    5.74
   0   4 -27    3.15    4.54
   0  -4 -28    3.00    3.91
   0  -4  28   -0.18    4.74
   0   4  28    0.81    5.92
   0   4 -28   -3.60    6.20
   0   4 -29   -1.84    3.84
   0   6   0    0.93    0.98
   0   6   0    2.30    1.52
   0  -6   0    3.70    1.23
   0   6   0    1.42    1.26
   0  -6   0   -3.69    2.21
   0   6   0    1.23    0.73
   0   6  -1  205.43    9.17
   0   6   1  238.90    9.32
   0   6   1  208.13    9.78
   0  -6   1  227.66    7.97
   0   6  -1  199.13    9.94
   0  -6  -1  243.04    9.20
   0   6  -1  208.70    9.87
   0  -6  -1  211.50   10.08
   0   6   1  201.36    9.74
   0  -6   1  209.49   10.45
   0   6   1  201.76    7.41
   0   6  -1  213.11    8.30
   0   6  -2   92.09    6.47
   0   6   2  122.55    6.20
   0  -6   2  100.98    5.11
   0  -6  -2  117.98    6.70
   0  -6   2   91.24    6.91
   0   6   2  100.08    6.81
   0   6  -2   97.06    6.70
   0  -6   2   95.75    7.16
   0   6   2   91.38    6.55
   0  -6  -2   93.42    6.76
   0   6  -2   93.93    5.57
   0   6   2  101.77    5.10
   0   6   3    0.76    1.00
   0   6  -3   -2.16    2.20
   0  -6   3   -0.40    1.11
   0   6   3    2.48    1.27
   0  -6  -3    2.25    1.41
   0  -6   3    1.12    1.34
   0   6   3   -1.15    1.32
   0   6  -3    2.11    1.12
   0  -6   3   -2.09    1.64
   0   6   3    1.60    1.34
   0  -6  -3    2.96    1.92
   0   6   3    0.36    0.74
   0   6  -3    0.94    1.36
   0   6  -4  380.40   14.92
   0  -6   4  404.91   11.87
   0   6   4  400.43   12.46
   0  -6  -4  507.76   16.07
   0   6   4  506.16   16.56
   0  -6   4  390.95   15.00
   0   6  -4  387.61   14.27
   0  -6   4  418.26   16.29
   0   6   4  523.78   16.69
   0   6   4  470.47   16.94
   0   6  -4  403.66   14.16
   0   6   4  375.51   11.50
   0  -6   5  163.40    7.51
   0   6   5  155.68    7.28
   0   6  -5  161.81    9.94
   0  -6   5  165.50    9.71
   0  -6  -5  216.16   10.76
   0   6   5  214.79   10.50
   0  -6   5  175.33   10.37
   0   6   5  180.96   10.65
   0   6   5  220.48   10.79
   0   6  -5  165.91    8.72
   0  -6  -5  184.60    8.45
   0   6  -5  168.12    9.15
   0   6   6   25.17    3.16
   0  -6  -6   24.07    2.97
   0   6   6   29.43    4.57
   0  -6   6   28.55    3.36
   0   6  -6   28.35    4.29
   0  -6  -6   27.73    3.98
   0   6   6   34.78    4.28
   0  -6   6   26.57    3.65
   0   6   6   32.82    4.49
   0  -6   6   28.05    4.27
   0   6  -6   26.11    3.54
   0   6   6   34.05    4.11
   0  -6  -6   32.00    3.84
   0   6  -6   27.30    3.86
   0   6   7   89.42    7.84
   0   6  -7   86.36    8.06
   0  -6  -7   97.17    6.27
   0  -6   7   86.16    6.25
   0  -6   7   99.99    7.58
   0   6   7  120.30    8.27
   0  -6  -7   93.60    8.39
   0   6   7  124.36    8.06
   0  -6   7  104.83    9.05
   0   6   7  110.61    8.98
   0   6  -7   91.96    6.47
   0   6  -7   96.82    7.69
   0  -6   7   90.87    6.52
   0  -6  -7  110.65    7.54
   0   6  -8  395.44   17.59
   0  -6  -8  416.07   14.22
   0  -6   8  383.88   14.55
   0   6   8  472.22   18.88
   0   6   8  494.94   17.78
   0  -6  -8  467.44   18.95
   0  -6   8  409.25   16.31
   0   6   8  509.11   16.95
   0  -6   8  401.26   18.53
   0   6   8  469.40   19.51
   0  -6  -8  341.72   12.52
   0  -6  -8  463.84   16.97
   0  -6   8  404.36   14.74
   0   6  -8  387.36   17.42
   0  -6   9  198.46   10.81
   0  -6  -9  233.16   10.78
   0   6   9  230.47   13.82
   0   6  -9  221.72   13.26
   0  -6   9  224.34   12.16
   0   6   9  238.76   12.62
   0   6   9  231.98   13.78
   0  -6  -9  179.87    8.76
   0   6   9  237.04   11.87
   0  -6   9  213.35   13.73
   0  -6  -9  240.47   12.52
   0  -6   9  215.74   10.16
   0   6  -9  196.15   12.93
   0  -6  10    0.75    0.99
   0  -6 -10    2.12    1.08
   0   6  10   -1.23    1.55
   0  -6 -10   -2.33    1.57
   0   6 -10    0.11    1.20
   0  -6  10    4.39    2.72
   0   6  10    0.39    1.67
   0   6  10   -0.41    1.22
   0  -6 -10   -0.01    0.87
   0  -6  10    0.28    1.90
   0   6  10    2.06    1.28
   0   6 -10    1.03    1.98
   0  -6  10    4.16    1.67
   0   6  11   29.64    6.02
   0  -6 -11   30.56    4.13
   0   6 -11   37.41    5.89
   0  -6  11   29.63    4.80
   0  -6  11   41.98    5.65
   0   6  11   32.61    5.18
   0   6  11   31.06    4.18
   0   6  11   32.18    5.92
   0  -6 -11   27.63    3.24
   0  -6  11   26.06    4.70
   0  -6 -11   31.71    4.97
   0   6 -11   32.68    5.67
   0  -6  11   31.03    3.86
   0   6  12  156.97   12.87
   0   6 -12  170.93   12.76
   0  -6  12  164.42   11.30
   0  -6 -12  151.17    9.84
   0  -6  12  171.35   11.62
   0   6  12  162.34   11.31
   0  -6 -12  158.96    7.95
   0  -6  12  162.92   13.44
   0   6  12  151.74    9.44
   0   6  12  148.83   12.81
   0   6 -12  184.14   13.36
   0  -6 -12  147.83   11.68
   0  -6 -13   49.36    5.89
   0   6  13   35.73    6.32
   0  -6  13   48.05    6.46
   0   6 -13   42.83    6.39
   0  -6  13   51.02    6.28
   0   6  13   42.34    5.97
   0  -6  13   43.53    7.54
   0  -6 -13   42.81    4.13
   0   6  13   39.26    4.63
   0   6  13   44.33    7.13
   0  -6 -13   47.96    6.90
   0   6 -13   45.19    6.69
   0   6  14   56.93    8.30
   0  -6 -14   51.82    6.01
   0  -6  14   57.75    7.42
   0   6 -14   64.38    8.58
   0  -6  14   54.07    6.32
   0   6  14   53.93    6.79
   0  -6  14   67.63    9.86
   0   6  14   43.06    7.06
   0   6 -14   51.61    7.67
   0  -6 -14   53.97    7.57
   0   6 -15   -0.57    2.10
   0  -6 -15    4.76    2.83
   0  -6  15   -1.25    2.63
   0   6  15    5.08    2.98
   0   6  15    0.80    1.44
   0   6  15   -3.60    3.79
   0  -6  15    3.06    3.15
   0   6 -15    0.36    2.16
   0  -6 -15    5.60    3.04
   0  -6  16   -1.81    2.13
   0  -6 -16    3.83    2.61
   0   6  16    2.71    2.99
   0   6 -16    4.94    2.94
   0   6  16   -0.70    1.66
   0  -6  16    4.66    2.61
   0  -6  16    4.91    3.90
   0   6  16   -1.56    2.21
   0   6 -16    6.15    3.31
   0  -6 -16    2.19    2.22
   0  -6  17   10.88    3.86
   0   6 -17   11.65    4.17
   0  -6 -17   10.42    3.62
   0   6  17    8.96    4.11
   0  -6 -17    2.72    2.38
   0  -6  17   14.01    4.30
   0   6  17    9.44    3.36
   0   6  17    8.92    4.11
   0  -6  17    9.83    4.86
   0   6 -17    5.09    3.00
   0  -6 -17   11.38    4.51
   0  -6 -18   41.62    6.90
   0  -6  18   57.58    9.15
   0   6 -18   47.17    8.92
   0   6  18   47.44    8.90
   0   6  18   44.21    7.12
   0  -6 -18   40.63    8.79
   0   6  18   39.28    8.17
   0  -6  18   59.73   10.89
   0   6 -18   47.65    9.52
   0  -6 -18   47.91    8.54
   0  -6 -19    0.60    2.29
   0   6 -19    2.41    1.82
   0  -6  19    2.78    2.95
   0   6  19    1.72    2.64
   0  -6 -19   -2.26    2.51
   0   6  19   -0.17    1.49
   0  -6  19   -0.65    2.47
   0   6  19   -1.31    3.44
   0  -6 -19    5.96    4.53
   0   6 -19    2.97    3.01
   0  -6 -20   -1.97    2.62
   0   6  20   -1.55    2.58
   0  -6  20    0.11    2.60
   0   6 -20   -3.16    4.39
   0  -6 -20   -3.62    4.76
   0  -6  20   -6.65    3.86
   0   6  20   -2.14    3.71
   0   6 -20    0.26    2.52
   0  -6 -20   -8.30    4.00
   0  -6  21    2.73    2.46
   0   6 -21    2.24    2.56
   0   6  21   -0.34    3.49
   0  -6 -21    1.29    2.64
   0  -6 -21   -2.75    4.10
   0  -6  21    1.38    3.49
   0   6  21   -3.90    4.28
   0   6 -21   -0.23    2.29
   0  -6 -21   -4.31    2.70
   0  -6  22    6.45    3.02
   0   6 -22    3.67    2.73
   0   6  22    3.41    3.01
   0  -6 -22    8.92    4.66
   0   6  22    6.00    4.73
   0  -6  22    8.86    5.56
   0   6 -22    9.73    5.30
   0  -6 -22    0.15    2.42
   0   6  23    1.55    4.35
   0   6 -23    1.79    3.35
   0  -6  23   -3.09    3.24
   0  -6 -23   -7.33    5.09
   0   6  23   -1.29    4.15
   0  -6  23   -3.70    5.48
   0   6 -23   -6.69    6.08
   0  -6 -23  -11.64    4.73
   0   6  24    7.27    4.30
   0   6 -24   -0.54    3.25
   0  -6  24    0.47    3.82
   0  -6 -24   -8.34    6.22
   0  -6  24   -0.80    5.22
   0   6  24   -0.90    2.61
   0  -6 -24   -0.03    2.76
   0   6 -24   -3.69    4.16
   0  -6  25   -3.43    4.23
   0   6 -25    4.56    4.01
   0  -6 -25   -1.84    4.35
   0  -6  25    1.01    6.25
   0   6  25   10.99    6.43
   0   6 -25    4.18    3.49
   0  -6 -25    5.62    5.08
   0   6 -26   -3.56    3.38
   0  -6 -26    3.34    3.31
   0   6  26   -4.06    5.19
   0  -6  26    7.10    5.53
   0   6 -26   -3.03    4.92
   0  -6 -26    2.51    4.37
   0  -6 -27   -0.27    3.76
   0   6  27    2.23    4.69
   0  -6  27    3.35    6.28
   0   6 -27   -2.12    3.51
   0  -6 -28   -0.80    4.70
   0  -6  28   -6.90    8.03
   0   6  28   -5.18    5.56
   0   6 -28   -5.21    4.51
   0   8   0 1053.25   25.51
   0  -8   0  973.20   22.07
   0   8   0  983.05   27.09
   0   8   0 1006.90   27.60
   0  -8   0  976.66   27.39
   0   8   0  956.38   21.66
   0   8   1    1.18    1.38
   0   8  -1   -1.89    1.71
   0  -8   1   -0.23    2.03
   0   8   1    4.05    1.86
   0   8  -1   -0.67    1.74
   0  -8   1    0.14    0.98
   0  -8  -1    0.01    0.93
   0  -8   1   -1.37    2.37
   0   8   1    0.01    1.45
   0  -8  -1   -1.24    1.17
   0   8  -1   -0.81    1.65
   0   8   1    0.35    0.83
   0   8  -1   -1.20    1.07
   0   8  -2   30.12    4.10
   0   8   2   27.30    3.46
   0  -8  -2   39.23    4.21
   0  -8   2   33.83    4.81
   0  -8   2   31.72    3.33
   0   8   2   26.14    4.13
   0   8  -2   36.92    5.05
   0   8  -2   31.41    4.20
   0   8   2   29.65    4.32
   0  -8   2   32.24    4.95
   0  -8  -2   26.70    3.88
   0   8   2   33.42    3.35
   0   8  -2   28.75    3.42
   0  -8   3   36.45    3.48
   0   8  -3   41.92    5.28
   0   8   3   42.43    4.27
   0  -8  -3   45.89    5.06
   0  -8   3   36.37    4.84
   0   8   3   37.43    4.80
   0  -8   3   37.12    5.21
   0  -8  -3   36.74    5.30
   0   8  -3   33.34    4.55
   0   8   3   38.96    4.68
   0   8   3   34.50    3.36
   0   8  -3   38.02    4.23
   0  -8   4  275.61   10.06
   0   8  -4  267.94   13.43
   0   8   4  278.47   11.22
   0   8   4  260.69   13.13
   0  -8   4  272.85   13.74
   0  -8  -4  339.94   13.93
   0  -8  -4  261.42   13.63
   0   8  -4  267.18   13.29
   0   8   4  276.85   13.70
   0   8   4  316.89   14.61
   0  -8   4  275.09   14.34
   0   8   4  248.56    9.79
   0   8  -4  282.11   12.37
   0   8  -5   -2.36    1.45
   0  -8   5   -0.08    0.70
   0   8   5   -1.18    1.15
   0  -8   5   -0.66    1.91
   0  -8  -5   -0.14    1.20
   0   8   5   -1.40    1.61
   0  -8   5   -1.04    2.15
   0   8   5    1.85    1.14
   0   8  -5   -0.90    1.04
   0   8   5   -0.50    1.21
   0   8   5    0.61    0.71
   0   8  -5    0.25    1.17
   0   8   6  347.49   12.81
   0   8  -6  319.31   15.86
   0  -8   6  318.09   11.89
   0  -8   6  331.98   15.78
   0  -8  -6  418.29   17.10
   0   8   6  340.13   16.26
   0   8   6  436.95   17.21
   0   8   6  394.55   17.78
   0  -8   6  336.67   17.05
   0   8  -6  332.46   14.73
   0  -8  -6  334.69   13.20
   0   8  -6  330.64   15.16
   0  -8   7   25.23    3.58
   0   8  -7   27.14    4.63
   0  -8  -7   32.10    4.11
   0   8   7   21.40    3.07
   0  -8  -7   29.95    4.86
   0   8   7   27.05    4.66
   0  -8   7   23.88    3.87
   0  -8   7   23.56    4.58
   0   8   7   19.17    4.36
   0   8   7   33.47    4.95
   0   8  -7   27.18    4.31
   0   8  -7   29.54    4.90
   0   8  -8   66.03    7.62
   0  -8  -8   61.17    5.54
   0  -8   8   59.61    5.44
   0   8   8   72.95    7.66
   0  -8   8   66.92    7.11
   0  -8  -8   64.18    7.37
   0   8   8   65.40    8.11
   0   8  -8   62.76    6.15
   0  -8   8   76.65    8.87
   0   8   8   83.96    7.60
   0   8  -8   54.33    6.40
   0  -8  -8   69.78    6.61
   0  -8   8   50.50    5.51
   0   8  -9   -1.31    1.64
   0  -8  -9    1.76    1.64
   0  -8   9    0.66    1.07
   0  -8  -9    0.96    1.33
   0  -8   9    1.11    1.95
   0  -8  -9    0.50    2.29
   0   8   9    1.16    1.04
   0   8  -9    2.14    1.95
   0  -8   9    4.57    2.48
   0   8   9   -0.32    1.26
   0   8   9   -0.36    1.05
   0   8  -9   -2.97    2.38
   0  -8   9   -2.56    1.88
   0  -8 -10  100.65    7.79
   0   8  10   95.02    9.30
   0  -8  10   97.99    7.76
   0   8 -10   92.98    9.67
   0   8  10  113.14    9.70
   0  -8 -10   82.00    9.49
   0  -8  10  115.93    9.84
   0  -8  10  103.20   11.02
   0   8  10   82.60   10.15
   0   8  10  115.05    9.18
   0  -8 -10   83.22    6.65
   0  -8  10   94.74    8.16
   0  -8 -10  103.90    8.75
   0   8 -10   95.22    8.92
   0  -8 -11   22.27    4.13
   0   8 -11   25.87    5.26
   0  -8  11   22.27    4.01
   0   8  11   21.76    4.78
   0  -8 -11   19.92    3.30
   0  -8 -11   20.64    4.48
   0   8  11   21.10    4.27
   0  -8  11   28.58    5.04
   0   8  11   21.04    4.12
   0  -8  11   27.35    5.44
   0   8  11   19.46    4.65
   0  -8 -11   19.56    3.08
   0  -8  11   26.93    4.49
   0   8 -11   22.39    4.79
   0  -8 -12   -0.24    1.39
   0   8  12   -0.95    2.74
   0   8 -12    2.51    2.17
   0  -8  12    1.25    1.74
   0   8  12    0.98    1.23
   0  -8  12    5.47    2.40
   0  -8 -12   -1.32    3.22
   0  -8  12   -1.12    2.31
   0  -8 -12    4.27    1.61
   0   8  12    8.44    3.24
   0   8  12    0.09    1.63
   0   8 -12    1.52    2.92
   0  -8 -12    2.46    1.59
   0  -8  12    1.38    1.36
   0   8 -13   31.19    5.99
   0  -8 -13   26.26    4.29
   0   8  13   31.30    6.09
   0  -8  13   29.12    5.08
   0  -8 -13   29.22    6.14
   0  -8  13   36.62    6.23
   0   8  13   29.50    5.62
   0  -8 -13   26.22    3.58
   0   8  13   25.49    4.32
   0   8  13   28.85    6.42
   0  -8  13   32.47    6.34
   0  -8 -13   29.75    5.19
   0   8 -13   27.84    5.75
   0   8 -14   27.72    6.07
   0  -8  14   21.22    4.42
   0  -8 -14   19.86    4.05
   0   8  14   20.06    5.02
   0   8  14   22.07    4.56
   0  -8 -14   14.24    4.07
   0  -8  14   31.11    5.94
   0   8  14   22.47    5.73
   0   8  14   16.33    3.49
   0  -8  14   13.42    4.42
   0   8 -14   25.58    5.99
   0  -8 -14   22.57    5.38
   0  -8 -15    2.26    2.07
   0   8  15    4.50    3.91
   0   8 -15    5.91    3.17
   0  -8  15    0.36    1.41
   0  -8 -15    3.55    2.10
   0   8  15    0.70    1.72
   0  -8  15    0.46    2.03
   0   8  15   -0.31    2.08
   0  -8  15   -2.47    2.68
   0  -8 -15    4.28    3.07
   0   8 -15   -2.03    2.25
   0   8 -16    0.60    2.33
   0   8  16   -1.93    2.91
   0  -8  16    2.04    2.25
   0  -8 -16    2.48    2.84
   0  -8  16   -1.82    3.65
   0   8  16   -4.61    2.51
   0  -8 -16   -2.05    3.89
   0  -8  16    3.94    4.17
   0   8  16   -0.75    2.29
   0  -8 -16   -2.03    2.20
   0   8 -16   -0.06    2.03
   0  -8  17   -0.69    2.03
   0   8 -17    3.12    2.96
   0   8  17    1.07    2.73
   0  -8 -17    4.20    2.38
   0  -8 -17   -1.79    4.24
   0  -8  17   11.07    4.22
   0   8  17    0.74    2.27
   0   8  17   -0.32    2.14
   0  -8  17    6.42    3.93
   0   8 -17    5.32    3.76
   0  -8 -17    2.86    3.34
   0  -8  18   20.70    5.29
   0   8  18   27.67    6.92
   0  -8 -18   20.44    5.05
   0   8 -18   27.21    6.92
   0   8  18   22.28    5.56
   0  -8 -18   24.22    6.11
   0   8  18   21.02    5.64
   0  -8  18   36.58    8.05
   0  -8 -18   24.64    6.49
   0   8 -18   27.98    6.79
   0   8  19   -0.76    2.72
   0  -8  19   -1.97    3.16
   0   8 -19   -2.69    3.15
   0  -8 -19   -2.51    3.77
   0   8  19   -1.47    2.45
   0  -8  19    4.91    4.63
   0   8  19   -0.65    3.90
   0  -8 -19   -7.25    4.00
   0   8 -19   -1.61    2.78
   0   8 -20    8.86    4.65
   0  -8  20    2.12    3.41
   0   8  20   -2.48    2.89
   0  -8 -20    5.33    3.74
   0  -8  20   11.59    5.70
   0   8  20    4.29    3.09
   0  -8 -20    4.85    4.22
   0   8 -20   -1.86    3.34
   0   8 -21    1.43    2.56
   0  -8  21    1.36    2.66
   0  -8 -21   -3.29    3.22
   0  -8  21    2.09    3.90
   0   8  21    2.53    2.49
   0  -8 -21   -0.98    3.24
   0   8 -21   -1.32    3.34
   0   8 -22    9.22    4.83
   0  -8  22   15.49    5.76
   0  -8 -22   11.79    6.53
   0  -8  22   16.88    7.60
   0   8  22   12.66    5.61
   0  -8 -22   14.15    6.69
   0   8 -22    6.71    4.27
   0   8 -23   -0.60    3.26
   0  -8  23    0.41    3.94
   0  -8 -23    1.59    3.09
   0   8  23   -3.40    3.85
   0  -8  23   -1.48    4.31
   0  -8 -23    1.20    4.09
   0   8 -23   -3.32    2.52
   0  -8  24   -2.67    3.92
   0   8 -24    0.69    3.81
   0  -8 -24   -3.37    4.36
   0   8  24   -0.30    2.78
   0  -8  24   -1.96    4.03
   0  -8 -24   -3.49    4.54
   0   8 -24   -7.57    6.30
   0   8 -25    4.74    4.64
   0  -8 -25    1.12    3.03
   0   8  25    5.78    4.12
   0   8 -25   -1.02    3.28
   0  -8 -25    5.32    5.90
   0   8 -26   -1.97    4.27
   0  -8 -26   -5.86    6.18
   0  -8  26    1.25    3.85
   0   8  26    2.29    3.59
   0   8 -26    2.99    4.35
   0  -8 -27    6.50    4.91
   0  -8  27   -9.62    7.10
   0   8  27   -8.30    7.21
   0   8 -27    5.40    4.38
   0  -8 -28   -3.54    5.66
   0  -8  28    2.62    5.14
   0   8 -28    7.87    5.26
   0  10   0  107.66    8.11
   0 -10   0   92.94    6.41
   0  10   0  101.42    8.74
   0 -10   0   97.69    8.70
   0  10   0  103.77    9.10
   0  10   0  102.83    6.52
   0  10   1  177.33   10.26
   0  10  -1  190.91   11.08
   0  10  -1  174.18   11.71
   0 -10  -1  186.76    9.51
   0 -10   1  163.89    8.54
   0 -10   1  177.88   12.08
   0  10   1  174.95   11.56
   0 -10   1  173.24   11.88
   0  10  -1  180.81   11.91
   0  10   1  184.62   12.33
   0 -10  -1  179.01   11.76
   0  10  -1  178.40    9.10
   0  10   1  175.47    8.68
   0  10  -2    3.73    1.44
   0  10   2    3.79    1.43
   0 -10   2   -0.78    2.39
   0  10   2   -0.45    1.82
   0 -10  -2    1.83    0.92
   0 -10   2    4.27    1.49
   0 -10  -2    6.93    2.78
   0 -10   2    4.38    2.66
   0  10   2    3.21    1.55
   0  10  -2    3.39    1.96
   0  10  -2    1.44    0.90
   0  10   2    4.08    1.45
   0  10   3    2.96    1.61
   0  10  -3    3.10    1.05
   0 -10  -3   -0.09    1.35
   0  10   3    1.32    1.51
   0 -10   3    0.80    0.96
   0 -10   3    1.43    1.52
   0  10  -3    3.93    1.80
   0  10   3    0.93    1.12
   0 -10  -3    2.06    1.52
   0 -10   3    4.87    3.01
   0  10  -3    3.79    1.29
   0  10   3    2.15    0.84
   0  10  -4  198.47   12.82
   0 -10   4  198.23    9.25
   0  10   4  197.99   10.75
   0 -10   4  196.54   12.80
   0  10   4  199.32   12.53
   0 -10  -4  226.06   12.37
   0 -10   4  195.60   13.07
   0 -10  -4  196.96   13.00
   0  10   4  190.33   14.07
   0  10  -4  222.97   12.96
   0  10  -4  200.48   10.98
   0  10   4  205.48    9.37
   0  10   5  160.41    9.30
   0 -10   5  179.04    8.81
   0  10  -5  176.32   12.19
   0 -10   5  177.36   12.58
   0 -10  -5  212.70   12.44
   0  10   5  169.41   11.95
   0 -10   5  185.67   13.08
   0  10  -5  168.10   11.78
   0  10   5  182.81   12.27
   0 -10  -5  187.51   13.34
   0  10   5  152.43    8.34
   0  10  -5  170.11   10.54
   0  10  -6   64.09    7.15
   0  10   6   67.36    6.03
   0 -10   6   71.67    5.61
   0 -10   6   69.16    8.34
   0 -10  -6   78.15    7.78
   0  10   6   70.48    8.17
   0  10   6   70.14    8.02
   0  10   6   74.34    8.14
   0  10  -6   69.96    7.44
   0 -10  -6   73.43    8.35
   0 -10   6   69.83    8.46
   0  10  -6   70.44    6.88
   0  10   6   70.55    5.65
   0 -10  -6   71.07    6.39
   0 -10   7    3.47    1.06
   0  10  -7   -0.35    1.66
   0 -10  -7    3.08    1.12
   0  10   7    4.91    1.42
   0 -10   7   -1.13    3.41
   0 -10  -7    2.96    2.43
   0  10   7    2.94    2.05
   0 -10   7    2.02    3.50
   0  10  -7    6.16    2.49
   0  10   7    3.55    1.93
   0  10   7    4.44    3.05
   0  10  -7    5.47    2.56
   0  10   8   60.30    5.86
   0 -10   8   61.83    5.91
   0  10  -8   59.23    7.62
   0 -10  -8   71.01    8.05
   0 -10   8   64.19    7.48
   0  10   8   71.14    8.13
   0  10   8   67.88    8.43
   0  10   8   75.34    8.34
   0  10  -8   57.06    6.67
   0 -10   8   60.44    8.31
   0 -10  -8   63.38    6.73
   0  10  -8   58.51    7.26
   0  10  -9   33.77    5.82
   0 -10  -9   37.99    4.71
   0 -10   9   42.05    5.07
   0 -10  -9   41.92    5.41
   0  10   9   45.16    6.76
   0 -10   9   39.86    6.40
   0 -10  -9   40.94    6.43
   0  10   9   48.49    7.36
   0  10   9   40.28    5.68
   0  10  -9   38.73    5.30
   0 -10   9   45.81    7.98
   0  10  -9   38.80    5.89
   0 -10   9   32.96    5.34
   0  10 -10   12.14    3.49
   0 -10 -10   22.40    3.90
   0 -10 -10   25.29    4.81
   0 -10  10   19.22    3.48
   0  10  10   22.82    4.98
   0 -10 -10   18.61    4.90
   0 -10  10   26.30    5.58
   0 -10  10   34.47    7.17
   0  10  10   19.49    3.92
   0  10  10   19.63    4.87
   0 -10  10   19.07    3.73
   0  10 -10   27.75    5.37
   0  10 -11   -0.97    1.62
   0 -10 -11    3.06    2.45
   0 -10 -11   -5.15    2.89
   0 -10  11   -1.58    2.27
   0  10  11   -4.75    3.30
   0 -10  11    1.43    2.27
   0 -10 -11   -1.53    2.51
   0 -10 -11   -1.18    1.74
   0 -10  11    4.35    2.81
   0  10  11   -1.21    1.66
   0  10  11   -2.69    2.40
   0 -10  11   -7.29    3.51
   0  10 -11    5.22    2.28
   0  10 -12    1.64    2.99
   0 -10 -12   -0.59    1.64
   0 -10  12    2.31    1.18
   0 -10 -12   -1.21    2.73
   0 -10  12    5.01    3.61
   0  10  12    0.21    1.59
   0  10  12    1.69    1.81
   0  10  12   -3.06    3.12
   0 -10  12   -0.78    2.44
   0 -10 -12    0.88    1.26
   0 -10 -12   -1.88    2.54
   0  10 -12    3.54    2.11
   0 -10  12    6.70    2.18
   0 -10  13   26.88    4.53
   0  10 -13   32.06    7.80
   0 -10 -13   24.10    4.27
   0 -10  13   34.64    7.02
   0  10  13   23.84    5.07
   0 -10 -13   23.16    5.49
   0 -10  13   20.57    5.73
   0  10  13   26.49    6.22
   0  10  13   30.18    5.44
   0 -10 -13   21.85    3.58
   0 -10  13   36.23    6.01
   0  10 -13   29.08    6.77
   0 -10 -13   22.59    4.90
   0 -10 -14    3.30    1.79
   0  10 -14    7.84    4.64
   0 -10  14    7.14    2.66
   0  10  14    5.18    2.92
   0 -10 -14    4.19    3.07
   0 -10  14    7.58    3.05
   0 -10  14    4.36    2.63
   0  10  14    3.16    2.33
   0  10  14    2.89    2.04
   0  10 -14    4.62    2.99
   0 -10 -14    6.66    2.86
   0 -10 -15    3.93    2.39
   0 -10  15    5.74    2.73
   0  10 -15    3.09    2.64
   0 -10 -15   -0.75    2.47
   0 -10  15    9.48    3.67
   0  10  15    6.81    3.17
   0  10  15    5.06    2.78
   0 -10  15    1.18    3.25
   0  10  15    6.86    2.64
   0 -10 -15    3.07    2.09
   0  10 -15    9.08    4.12
   0 -10 -16    5.55    2.84
   0 -10  16   -2.22    2.24
   0  10 -16   -2.86    4.24
   0  10  16   -3.20    3.07
   0 -10  16    1.07    2.57
   0 -10 -16    1.07    2.03
   0 -10  16   -3.33    5.24
   0  10  16   -2.11    3.71
   0  10 -16   -2.51    3.20
   0 -10 -16    2.28    2.28
   0  10 -17   34.27    8.11
   0 -10  17   28.65    5.92
   0  10  17   25.96    6.17
   0 -10  17   23.99    5.86
   0 -10 -17   32.41    7.63
   0 -10  17   48.59   10.59
   0  10  17   27.04    7.08
   0 -10 -17   34.55    7.30
   0  10 -17   30.15    6.94
   0 -10  18   10.85    4.48
   0  10 -18   11.27    4.43
   0  10  18    9.95    3.74
   0 -10 -18   12.66    4.80
   0 -10  18   26.77    8.34
   0  10  18   13.26    5.10
   0 -10 -18   11.43    4.58
   0  10 -18    7.14    4.92
   0 -10  19   -2.72    2.43
   0  10 -19   -3.11    2.98
   0 -10 -19    0.79    2.13
   0  10  19   -0.59    2.53
   0 -10  19    0.91    3.10
   0  10  19    0.94    3.31
   0 -10 -19    1.91    2.73
   0  10 -19   -3.89    3.19
   0  10 -20    0.84    3.40
   0 -10  20    6.18    4.17
   0 -10 -20   -2.65    3.91
   0  10  20    8.51    5.07
   0 -10  20    6.61    5.96
   0  10 -20    1.72    3.58
   0 -10 -20    2.61    3.39
   0 -10  21   19.01    6.06
   0  10 -21   12.44    5.44
   0 -10 -21   11.40    5.35
   0  10  21   12.93    5.26
   0 -10  21   26.05    8.80
   0 -10 -21   22.01    6.91
   0  10 -21    4.04    4.21
   0  10 -22    1.09    2.70
   0 -10 -22   -1.85    4.51
   0  10  22    2.86    3.76
   0 -10  22   15.22    6.91
   0 -10 -22    2.83    3.89
   0  10 -22    4.72    5.71
   0  10 -23    0.47    3.60
   0 -10 -23    4.92    3.51
   0 -10  23    6.16    6.63
   0  10  23   -0.74    4.30
   0 -10 -23    6.88    5.08
   0  10 -23   18.12    7.72
   0  10 -24   -0.85    3.19
   0 -10 -24   -1.90    3.01
   0  10  24    8.86    6.16
   0 -10  24   -1.78    4.44
   0  10 -24    1.62    2.82
   0  10 -25    3.46    2.94
   0 -10 -25    5.80    5.50
   0  10  25    5.25    5.18
   0 -10  25    2.18    4.93
   0  10 -25    0.89    2.91
   0  10 -26    1.26    2.93
   0 -10 -26    4.42    5.80
   0  10  26   -4.01    4.58
   0 -10  26    0.36    6.28
   0  10 -26    0.86    3.45
   0 -10 -27    4.07    5.15
   0  10 -27    4.09    5.89
   0  12   0    7.70    2.57
   0  12   0    6.03    1.72
   0 -12   0    8.17    2.47
   0 -12   0    5.52    1.68
   0  12   0    9.27    2.99
   0 -12   0    6.73    1.71
   0  12   0   10.06    2.30
   0  12  -1    6.84    2.06
   0  12   1    7.49    2.53
   0  12  -1    5.08    2.14
   0  12   1    8.04    2.71
   0 -12  -1    8.76    2.10
   0 -12   1    5.51    1.56
   0 -12   1    8.17    2.26
   0  12  -1    4.11    1.45
   0  12   1    2.33    1.27
   0 -12   1    8.12    2.99
   0 -12  -1    2.44    2.10
   0  12   1    4.95    1.76
   0  12  -1    8.37    1.92
   0  12  -2    8.99    3.12
   0  12   2   11.55    3.11
   0 -12   2    5.16    1.61
   0  12   2    8.18    2.54
   0 -12   2   12.65    2.89
   0 -12  -2    8.36    2.47
   0 -12   2   13.75    4.32
   0  12  -2   10.33    3.33
   0  12   2    7.55    2.27
   0 -12  -2    8.42    2.34
   0  12   2   12.26    2.33
   0  12  -2   10.61    2.50
   0  12  -3    9.33    2.91
   0  12   3    8.00    2.30
   0 -12   3    7.88    2.18
   0 -12   3    5.23    2.57
   0 -12  -3    6.74    2.26
   0  12   3    5.49    2.56
   0  12   3    2.63    1.93
   0  12  -3    5.45    1.66
   0 -12   3   14.15    4.75
   0 -12  -3   11.77    3.72
   0  12  -3    8.09    1.77
   0  12   3    6.20    1.92
   0  12  -4    4.42    1.93
   0  12   4    4.88    1.87
   0 -12  -4    4.03    1.77
   0  12   4    6.16    2.71
   0 -12   4    4.74    1.13
   0 -12   4    5.44    3.24
   0  12  -4    2.07    1.26
   0 -12  -4    4.65    2.41
   0  12   4    2.00    1.90
   0 -12   4    3.72    2.52
   0  12   4    3.54    1.57
   0  12  -4    6.16    2.49
   0  12  -5   17.00    4.09
   0  12   5   16.38    3.07
   0 -12  -5   13.22    2.55
   0 -12   5   26.38    5.26
   0  12   5   13.73    3.84
   0 -12   5   21.20    3.32
   0 -12  -5   14.47    4.46
   0  12  -5   13.98    3.64
   0 -12   5   18.45    4.58
   0  12   5   12.72    3.34
   0  12  -5   13.63    2.87
   0  12   5   14.85    2.54
   0 -12  -6    8.47    1.94
   0 -12   6   12.25    2.43
   0  12   6    8.52    2.30
   0  12  -6    5.61    2.94
   0 -12  -6    8.76    3.02
   0 -12   6   14.72    4.20
   0  12   6    7.86    2.61
   0 -12  -6    8.68    2.58
   0  12  -6   11.11    3.40
   0 -12   6   12.41    4.27
   0  12   6    5.65    1.98
   0  12  -6   10.24    3.10
   0  12   6    9.38    2.27
   0  12  -7   26.95    5.66
   0  12   7   22.66    3.70
   0 -12   7   24.15    3.58
   0 -12  -7   23.89    3.91
   0 -12   7   17.59    2.50
   0 -12  -7   25.31    5.35
   0  12   7   22.85    4.64
   0 -12   7   27.59    6.14
   0  12  -7   20.61    4.30
   0  12   7   23.06    5.13
   0 -12  -7   24.80    5.31
   0  12   7   22.19    4.70
   0  12  -7   24.98    4.59
   0 -12   8    0.34    1.38
   0  12  -8    2.28    2.42
   0  12   8    0.44    1.21
   0 -12  -8    0.95    1.41
   0 -12   8   -5.86    4.64
   0  12   8   -0.85    2.08
   0 -12  -8    1.66    2.25
   0 -12   8    1.16    2.39
   0 -12  -8   -1.91    2.78
   0  12   8    0.48    1.72
   0  12   8   -1.67    3.06
   0  12  -8    1.36    1.45
   0  12  -8    1.49    1.89
   0  12  -9   12.64    2.46
   0  12   9   16.86    3.43
   0 -12  -9   19.02    3.58
   0 -12   9   21.69    3.89
   0 -12  -9   20.84    4.04
   0 -12  -9   24.05    5.17
   0  12   9   31.99    6.12
   0 -12   9   17.82    4.33
   0 -12   9   23.41    5.58
   0  12   9   20.57    4.52
   0  12  -9   17.73    3.60
   0  12   9   23.46    5.84
   0  12  -9   26.28    5.42
   0 -12   9   17.34    3.63
   0  12 -10  -10.65    4.91
   0 -12  10   -1.34    1.84
   0 -12 -10    1.08    2.07
   0 -12 -10   -2.08    2.39
   0 -12  10   -1.12    2.32
   0  12  10   -1.53    2.64
   0 -12 -10   -1.40    2.34
   0  12 -10    0.24    1.60
   0  12  10    2.89    2.36
   0  12  10   -1.15    2.55
   0 -12  10    7.47    5.29
   0 -12  10   -9.26    5.13
   0  12 -10    2.61    2.27
   0 -12 -11   46.25    6.44
   0  12 -11   39.98    7.65
   0 -12 -11   42.99    5.64
   0 -12  11   41.49    5.38
   0 -12  11   38.95    6.72
   0 -12 -11   47.66    7.97
   0  12  11   46.50    7.36
   0  12  11   41.38    7.09
   0 -12  11   54.25    9.50
   0  12  11   61.95    9.12
   0  12 -11   45.85    7.45
   0 -12  11   38.34    6.30
   0 -12 -12    9.70    2.89
   0 -12 -12    7.06    2.21
   0  12 -12    8.85    4.33
   0 -12  12    6.01    2.02
   0  12  12    3.96    2.40
   0 -12 -12   11.72    4.44
   0 -12  12    7.00    3.97
   0 -12  12   12.99    5.81
   0  12  12    5.52    2.83
   0 -12 -12    4.72    1.75
   0  12  12   10.37    4.58
   0 -12  12    5.00    1.72
   0  12 -12   12.13    4.39
   0 -12 -13  116.55    9.77
   0 -12  13  113.65    9.82
   0  12 -13  110.31   13.26
   0  12  13  114.26   12.41
   0 -12 -13  123.79   13.41
   0 -12  13  130.74   13.73
   0 -12 -13   94.44    8.48
   0 -12  13  128.76   14.86
   0  12  13  145.96   14.80
   0  12  13  113.96   11.70
   0 -12 -13  130.01   12.06
   0 -12  13  132.29   12.29
   0  12 -13  116.34   12.68
   0 -12  14   -1.27    1.81
   0  12 -14    1.98    2.86
   0  12  14    4.92    3.39
   0 -12  14    7.93    4.17
   0 -12 -14   -0.47    2.71
   0 -12  14   -1.79    2.43
   0  12  14    1.37    1.60
   0  12  14   -2.05    1.80
   0  12 -14    3.10    4.15
   0 -12 -14   -0.03    1.62
   0  12 -15    0.09    3.29
   0 -12  15    0.84    2.40
   0 -12  15    6.74    3.67
   0 -12 -15    0.02    2.71
   0  12  15    3.17    3.09
   0  12  15   -0.14    2.14
   0  12  15   -3.17    4.47
   0 -12  15   -1.88    3.19
   0 -12 -15    4.52    2.79
   0  12 -15    5.68    3.66
   0 -12  16    7.80    2.96
   0  12 -16    5.55    2.89
   0 -12 -16    2.71    2.57
   0 -12  16   10.85    5.49
   0  12  16    0.83    1.97
   0  12  16    5.86    3.03
   0 -12  16    3.62    4.12
   0 -12 -16    0.38    2.73
   0  12 -16   12.84    5.05
   0  12 -17   12.38    6.13
   0 -12  17   12.20    4.29
   0 -12 -17   13.77    4.14
   0  12  17   11.96    4.04
   0 -12  17    5.20    3.63
   0 -12  17   12.65    4.75
   0  12  17    7.88    4.21
   0 -12 -17    8.18    3.72
   0  12 -17   11.75    4.76
   0 -12  18    1.66    2.08
   0  12 -18   -1.15    2.29
   0 -12 -18    3.13    2.67
   0  12  18   -1.54    2.88
   0 -12  18   -1.01    2.89
   0  12  18   -5.21    3.64
   0 -12 -18    3.83    3.11
   0  12 -18    2.34    3.44
   0  12 -19   12.32    5.78
   0 -12 -19    6.27    4.86
   0  12  19    3.37    3.00
   0 -12  19   18.48    8.03
   0  12  19    5.53    3.52
   0 -12 -19   10.66    5.11
   0  12 -19   10.87    5.93
   0  12 -20   -8.75    5.53
   0 -12 -20    2.65    2.42
   0 -12  20    2.75    5.34
   0  12  20   -0.98    3.42
   0 -12 -20    6.02    4.49
   0  12 -20   -1.34    3.42
   0  12 -21   -3.53    4.19
   0 -12 -21   -2.30    3.42
   0  12  21   -1.49    4.01
   0  12 -21    3.17    4.78
   0  12 -22   -4.88    4.56
   0 -12 -22   -1.91    3.12
   0 -12  22    2.41    4.80
   0  12  22   -1.09    3.87
   0  12 -22    3.42    5.23
   0  12 -23    8.24    4.83
   0 -12 -23    2.65    4.12
   0 -12  23   -1.16    3.52
   0  12  23   -5.11    4.58
   0  12 -23    6.12    5.22
   0  12 -24    4.79    3.81
   0 -12 -24    0.35    3.13
   0 -12  24    0.25    3.80
   0  12  24   -0.46    3.11
   0  12 -24   -1.12    3.51
   0  12 -25    2.69    5.01
   0 -12 -25    7.29    7.21
   0 -12  25    2.33    5.52
   0  12  25   -1.50    4.20
   0  12 -25    3.26    4.50
   0  12 -26   -4.54    4.52
   0 -12 -26    1.47    5.08
   0 -12  26   -1.41    5.94
   0  12 -26    6.58    5.19
   0  14   0    2.05    1.45
   0 -14   0    5.24    1.82
   0  14   0    5.22    2.54
   0 -14   0   -0.98    3.75
   0  14   0    3.17    1.88
   0 -14   0    1.52    1.67
   0  14   0    2.59    1.28
   0  14  -1   -0.74    2.00
   0  14   1    1.64    2.24
   0 -14  -1   -6.27    4.23
   0  14  -1    0.18    1.38
   0 -14   1   -0.71    2.95
   0 -14   1    1.67    1.52
   0 -14  -1   -1.59    2.17
   0  14   1   -1.93    2.12
   0  14  -1   -1.91    2.35
   0 -14  -1   -2.03    2.10
   0  14   1    0.39    2.31
   0 -14   1    0.08    1.78
   0  14   1    2.39    1.71
   0  14  -1   -0.46    1.38
   0  14  -2   25.57    4.72
   0  14   2   26.55    4.82
   0  14   2   23.07    5.40
   0 -14  -2   27.33    4.99
   0 -14   2   27.54    4.47
   0 -14   2   20.20    4.73
   0  14  -2   24.60    5.46
   0 -14  -2   13.73    3.19
   0  14   2   25.07    5.47
   0 -14   2   35.21    7.03
   0  14  -2   24.72    4.14
   0  14   3    5.87    2.14
   0  14  -3    7.22    2.88
   0 -14  -3    6.33    2.89
   0  14   3   13.35    4.25
   0 -14   3    4.78    2.84
   0 -14   3   10.91    2.61
   0 -14  -3    1.82    2.11
   0  14   3    2.96    1.55
   0 -14   3   14.85    5.28
   0  14  -3    8.59    3.14
   0  14  -3    9.13    2.29
   0  14   4   49.44    6.06
   0  14  -4   47.46    7.22
   0 -14   4   44.26    4.79
   0 -14   4   51.38    8.00
   0 -14  -4   49.46    6.71
   0  14   4   46.46    7.23
   0  14  -4   42.85    6.61
   0 -14  -4   44.32    7.70
   0 -14   4   52.99    8.08
   0  14   4   49.67    7.59
   0  14  -4   51.72    6.30
   0  14  -5    0.42    2.17
   0  14   5    2.91    1.14
   0 -14  -5    2.09    1.35
   0 -14   5    7.01    2.99
   0  14   5    4.61    3.01
   0 -14   5    4.74    2.00
   0  14  -5   -1.10    3.10
   0 -14  -5    5.77    2.82
   0  14   5   -2.79    2.86
   0 -14   5    2.40    2.97
   0  14  -5    1.22    1.51
   0  14   6    6.89    2.53
   0  14  -6    9.76    3.60
   0 -14   6    8.01    2.01
   0 -14  -6    5.50    1.45
   0 -14   6    9.49    4.12
   0  14   6    2.73    2.71
   0 -14   6   13.00    4.46
   0  14  -6   11.21    3.69
   0 -14  -6    6.51    3.63
   0  14   6    4.49    2.12
   0  14  -6    8.55    2.69
   0  14   7    7.66    2.27
   0 -14   7    4.06    1.08
   0 -14  -7    7.65    2.25
   0  14  -7    7.47    2.70
   0 -14  -7    7.05    1.71
   0 -14   7   12.71    4.13
   0  14   7   12.22    4.11
   0  14  -7    6.17    3.05
   0 -14   7    8.16    3.74
   0  14   7    7.44    3.18
   0 -14  -7    5.01    2.98
   0  14  -7    9.07    2.19
   0 -14   8   40.84    4.97
   0  14  -8   49.73    8.31
   0  14   8   44.80    5.71
   0 -14  -8   50.59    7.14
   0 -14   8   48.24    7.54
   0  14   8   45.97    7.79
   0 -14   8   55.44    9.21
   0  14   8   39.97    7.43
   0 -14  -8   51.17    8.40
   0  14  -8   46.19    7.11
   0  14  -8   53.78    7.41
   0 -14  -8   49.31    6.05
   0 -14  -9   16.67    3.69
   0 -14   9   21.24    3.80
   0  14  -9   23.30    5.74
   0 -14   9   20.20    4.87
   0 -14  -9   21.72    5.19
   0  14   9   18.15    4.97
   0  14   9   32.07    6.70
   0  14  -9   17.91    4.76
   0 -14   9   19.02    5.41
   0 -14  -9   24.72    5.40
   0 -14   9   19.40    5.03
   0  14  -9   22.24    4.66
   0 -14 -10   11.93    2.77
   0  14 -10   14.50    6.43
   0 -14  10   11.10    2.84
   0 -14 -10    8.71    2.80
   0 -14 -10   17.38    5.15
   0  14  10   11.07    3.98
   0 -14  10   12.99    5.09
   0 -14 -10    8.24    4.95
   0 -14  10   22.63    6.88
   0  14 -10    9.66    3.81
   0  14  10   13.05    5.05
   0  14  10   13.67    4.27
   0  14 -10    8.56    3.63
   0 -14  10   11.92    4.11
   0  14 -11    3.61    3.08
   0 -14 -11   -0.41    1.45
   0 -14 -11   -4.91    2.82
   0 -14 -11    0.97    1.95
   0 -14  11   -3.70    3.91
   0  14  11   -0.26    1.76
   0 -14 -11    1.08    2.76
   0  14  11    0.02    1.81
   0  14  11   -3.63    1.92
   0 -14  11    1.78    1.89
   0  14 -11   -0.61    1.86
   0  14 -12   31.38    7.49
   0 -14 -12   20.58    4.46
   0 -14  12   11.06    5.78
   0  14  12   14.17    5.32
   0 -14 -12   17.50    5.27
   0 -14  12   23.18    7.08
   0  14  12   13.31    4.00
   0  14  12   14.09    4.99
   0 -14 -12   10.43    4.22
   0  14 -12   17.81    5.60
   0 -14  12   21.90    5.94
   0  14 -13   15.66    6.16
   0  14  13   18.59    5.53
   0 -14 -13   12.14    5.09
   0 -14  13   32.14    7.64
   0  14  13   15.16    5.59
   0 -14  13   14.97    7.00
   0  14  13    9.24    2.96
   0  14 -13   12.56    4.92
   0 -14 -13   11.27    3.47
   0 -14  13   12.52    4.18
   0  14 -14   21.86    7.40
   0  14  14   10.30    4.19
   0 -14 -14   11.20    4.80
   0 -14  14   25.11    8.20
   0  14  14    4.55    2.60
   0 -14  14   25.89    7.94
   0  14  14   11.74    4.68
   0 -14 -14    7.98    3.02
   0  14 -14   22.75    6.73
   0  14 -15    1.23    4.01
   0 -14  15    3.91    3.55
   0  14  15    2.94    2.82
   0 -14 -15    5.17    3.48
   0 -14  15    2.48    3.00
   0  14  15    3.27    2.57
   0  14  15    3.71    3.20
   0  14 -15    2.51    3.11
   0 -14 -15   -2.14    2.84
   0  14 -16    2.55    2.80
   0 -14 -16    6.19    2.15
   0  14  16   -1.62    2.49
   0 -14  16    2.25    4.21
   0 -14  16    4.59    4.97
   0  14  16    7.42    4.18
   0  14 -16    6.99    4.34
   0 -14 -16    8.41    4.12
   0  14 -17   -1.68    4.18
   0  14  17    0.84    2.52
   0 -14 -17    1.70    3.40
   0  14  17    7.01    4.89
   0 -14  17   -5.76    4.10
   0  14 -17    2.21    2.37
   0  14 -18    6.79    6.13
   0  14  18    5.82    4.32
   0 -14 -18    6.96    5.55
   0  14  18    6.35    4.32
   0 -14  18    2.39    3.87
   0  14 -18    6.24    5.01
   0  14 -19    0.20    4.43
   0  14  19    2.24    3.70
   0 -14 -19    4.37    4.71
   0 -14  19    0.34    4.20
   0  14  19    2.28    5.21
   0  14 -19    6.29    4.66
   0  14 -20    1.09    3.77
   0 -14 -20   -2.41    3.67
   0 -14  20    4.86    4.77
   0  14  20   -7.34    5.96
   0  14 -20    2.47    4.88
   0  14 -21    0.15    3.16
   0 -14 -21   -0.56    3.27
   0  14  21    0.65    2.88
   0 -14  21    7.99    7.86
   0  14 -21    1.47    2.49
   0  14 -22    7.69    6.41
   0 -14 -22    8.12    7.35
   0  14  22    9.84    4.91
   0 -14  22    6.56    5.19
   0  14 -22    1.03    5.35
   0  14 -23   -3.02    4.28
   0 -14 -23   -5.13    4.64
   0 -14  23    5.63    5.51
   0  14  23   -0.07    4.72
   0  14 -23    6.16    6.20
   0  14 -24   -1.83    4.51
   0 -14 -24    2.92    4.25
   0  14  24    5.19    5.64
   0 -14  24    6.02    7.07
   0  14 -24   -1.95    4.11
   0  14 -25   -5.03    4.25
   0 -14  25    8.95    6.72
   0 -14 -25   -0.64    5.39
   0  16   0  106.30   10.72
   0 -16   0   92.68   11.30
   0  16   0   94.89   10.99
   0 -16   0   96.20    8.59
   0 -16   0   82.26   10.45
   0  16   0   93.67   10.92
   0  16   1    4.74    2.39
   0  16  -1    4.24    2.11
   0 -16   1    2.41    1.77
   0 -16  -1    3.93    2.39
   0 -16  -1    2.96    1.84
   0  16   1    6.65    3.83
   0 -16   1    0.43    3.10
   0 -16   1    6.44    4.39
   0  16  -1    2.41    2.41
   0  16   1    5.40    2.48
   0 -16  -1    2.02    3.02
   0  16   2    0.04    2.10
   0  16  -2   -3.30    2.75
   0 -16  -2   -3.03    4.76
   0 -16  -2   -1.04    2.27
   0 -16   2    5.00    2.37
   0 -16   2   -2.90    3.65
   0  16   2   -0.26    1.88
   0  16   2   -2.22    1.78
   0 -16   2   -0.94    1.79
   0 -16  -2    0.39    3.49
   0  16  -2    2.58    1.85
   0  16  -2   -4.40    2.69
   0  16  -3    8.75    3.76
   0  16   3   11.88    3.40
   0 -16   3   10.14    2.50
   0 -16   3    5.05    2.30
   0  16   3    7.28    3.20
   0 -16  -3   12.21    3.64
   0  16  -3   11.83    4.23
   0 -16   3    4.20    2.07
   0  16   3    8.82    3.57
   0 -16  -3   -0.53    3.34
   0  16  -3    5.87    2.42
   0  16  -4   33.05    6.91
   0  16   4   35.40    5.53
   0  16   4   32.48    6.16
   0 -16   4   41.75    8.16
   0 -16  -4   35.12    5.99
   0  16  -4   40.35    7.41
   0  16   4   34.04    6.73
   0 -16  -4   38.96    6.96
   0 -16   4   35.51    6.88
   0  16  -4   36.18    5.88
   0  16  -5    2.08    2.00
   0  16   5    2.43    1.97
   0 -16   5    6.40    4.04
   0 -16  -5   -2.03    2.75
   0  16   5   -1.46    2.85
   0  16   5    1.05    2.58
   0  16  -5    0.80    2.07
   0 -16  -5    4.23    1.99
   0 -16   5    1.36    2.10
   0  16  -5    1.57    1.77
   0  16   6    2.17    1.45
   0  16  -6    9.99    4.40
   0  16   6    8.65    3.24
   0 -16   6   15.20    5.56
   0 -16  -6    5.08    3.01
   0  16  -6    8.31    3.90
   0  16   6   11.78    4.68
   0 -16  -6    8.29    3.68
   0 -16   6    5.24    3.47
   0  16  -6    6.92    2.27
   0  16   7    3.68    1.73
   0  16  -7    4.40    2.44
   0 -16  -7    8.93    3.30
   0  16   7   13.25    4.42
   0 -16   7   14.43    4.15
   0 -16  -7    9.28    3.99
   0 -16   7   17.82    5.83
   0  16   7   11.78    4.58
   0  16  -7    3.87    2.76
   0  16  -7   14.04    4.17
   0  16  -8    5.24    5.50
   0 -16   8   -1.98    2.25
   0 -16  -8   -0.18    2.45
   0  16   8    2.32    2.51
   0  16  -8    6.06    3.99
   0 -16   8    2.61    2.98
   0 -16  -8   -0.46    2.18
   0  16   8    0.04    2.39
   0  16  -8    8.95    4.77
   0  16  -9   11.61    4.54
   0  16   9    7.51    3.42
   0 -16   9    3.95    2.50
   0 -16  -9    1.44    2.21
   0  16  -9   14.98    5.04
   0 -16   9   11.12    5.11
   0 -16  -9    7.67    3.36
   0  16   9   11.18    4.60
   0  16  -9   15.93    4.62
   0 -16   9    9.67    3.25
   0  16 -10   14.21    4.89
   0 -16  10    4.77    3.86
   0  16  10   -0.57    2.60
   0 -16 -10   -4.29    4.87
   0 -16 -10    0.32    2.66
   0  16 -10    4.08    3.89
   0 -16  10   10.14    5.48
   0  16  10    2.00    2.02
   0 -16  10    1.32    2.51
   0  16 -10    9.97    4.29
   0  16 -11   -2.55    3.76
   0 -16  11    2.99    3.32
   0  16  11    0.34    2.08
   0 -16 -11   -1.22    4.20
   0  16  11   -2.73    3.74
   0 -16  11    9.81    6.42
   0 -16 -11    2.72    3.69
   0 -16  11    5.74    2.47
   0  16 -11   -0.86    2.83
   0  16 -12    5.48    3.93
   0 -16  12    7.05    4.42
   0 -16 -12    4.64    3.17
   0  16  12    7.50    3.76
   0 -16 -12    3.16    2.56
   0  16  12    3.46    2.94
   0 -16  12    8.88    5.09
   0 -16  12    5.47    2.89
   0  16 -12    4.06    3.03
   0  16 -13    5.58    3.93
   0 -16 -13    9.70    4.30
   0  16  13    5.17    3.13
   0 -16  13   15.99    6.84
   0 -16  13   10.27    5.84
   0  16  13    6.74    3.64
   0  16  13    3.51    2.46
   0 -16 -13    5.35    3.59
   0  16 -13    5.15    3.14
   0 -16  13    3.75    3.04
   0  16 -14   -0.85    3.91
   0 -16 -14   -0.23    2.17
   0  16  14   -1.24    2.67
   0  16  14    0.56    2.80
   0 -16  14   -7.21    5.45
   0  16  14   -0.68    2.25
   0 -16 -14    0.67    3.06
   0  16 -14   -8.35    4.03
   0  16 -15    0.31    2.87
   0  16  15   -2.16    3.32
   0 -16 -15    4.22    3.53
   0 -16  15    4.51    4.43
   0 -16  15    4.58    4.37
   0 -16 -15    0.03    2.32
   0  16  15    0.63    2.75
   0  16  15   -1.71    3.27
   0  16 -15   -4.33    4.02
   0  16 -16    4.59    4.33
   0 -16  16    9.36    4.49
   0  16  16    6.61    4.30
   0 -16 -16    5.82    4.45
   0 -16 -16    2.18    3.21
   0  16  16   -0.55    2.82
   0 -16  16    9.13    5.36
   0  16 -16    3.55    2.39
   0  16 -17    7.04    5.29
   0 -16 -17    0.34    2.62
   0  16  17   -1.16    2.33
   0  16  17   -0.06    3.44
   0 -16  17   -7.90    6.08
   0  16 -17    0.94    2.86
   0  16 -18   -2.79    2.43
   0 -16 -18   -4.67    4.32
   0  16  18    1.17    2.43
   0  16  18    7.63    4.45
   0 -16  18   -3.91    5.26
   0  16 -18    1.09    3.14
   0  16 -19   -0.58    2.61
   0 -16 -19    1.35    3.54
   0  16  19    1.92    3.46
   0  16 -19   -0.98    3.15
   0  16 -20   -3.15    3.10
   0 -16 -20    9.13    5.76
   0 -16  20   10.45    6.61
   0  16  20    5.74    3.35
   0  16 -20    3.87    4.29
   0  16 -21   -1.02    4.47
   0 -16 -21    9.17    6.21
   0 -16  21   10.90    7.18
   0  16  21   -2.48    3.60
   0  16 -21   -1.50    3.17
   0  16 -22    5.71    5.76
   0 -16 -22    0.58    4.87
   0 -16  22    8.76    6.64
   0  16  22    4.97    5.45
   0  16 -22    5.18    3.42
   0  16 -23    2.30    4.90
   0 -16  23    1.41    5.77
   0 -16 -23   -5.74    4.97
   0  16 -24    3.88    3.73
   0 -16  24    9.92    8.35
   0  18   0    6.35    3.70
   0  18   0   -2.23    3.01
   0 -18   0    8.55    4.19
   0 -18   0   -7.64    5.85
   0 -18   0   -0.02    1.41
   0  18   1   69.26    9.40
   0  18  -1   73.82    9.58
   0  18   1   71.50   11.28
   0  18  -1   66.47   10.63
   0 -18   1   71.09   10.61
   0 -18  -1   68.74   10.41
   0 -18  -1   68.15    8.09
   0 -18   1   69.08   10.29
   0 -18  -1   52.29    9.59
   0  18   2   -0.78    2.60
   0  18  -2    2.49    2.40
   0 -18  -2   -3.72    3.42
   0  18   2   -1.03    1.94
   0 -18   2    2.45    3.74
   0  18  -2    3.47    3.08
   0 -18  -2   -0.82    2.46
   0 -18  -2   -6.21    4.39
   0 -18   2   -1.20    3.16
   0  18   2    1.39    2.32
   0  18   3    0.29    1.80
   0  18  -3    3.87    2.23
   0  18   3   -2.10    2.99
   0 -18  -3   -0.52    3.77
   0  18  -3    8.15    3.75
   0 -18   3   -1.38    4.05
   0 -18  -3   -3.17    3.29
   0  18   3    6.44    3.75
   0 -18  -3   -3.18    4.33
   0 -18   3   12.36    5.14
   0  18  -4    1.95    3.38
   0  18   4   -0.49    2.79
   0  18  -4    6.01    4.07
   0  18   4   -0.43    3.03
   0 -18   4    0.86    2.25
   0 -18  -4    0.73    2.59
   0  18   4    0.98    2.84
   0 -18   4    3.86    3.28
   0 -18  -4   -0.57    3.06
   0 -18  -4   -3.16    2.22
   0  18  -5   24.86    6.95
   0  18   5   23.04    5.35
   0 -18  -5   28.98    6.48
   0 -18   5   35.64    8.92
   0  18   5   27.20    6.85
   0 -18   5   30.71    7.09
   0 -18  -5   17.84    4.55
   0  18   5   22.29    6.03
   0  18  -5   24.34    6.48
   0  18  -6    2.01    2.79
   0 -18   6    3.96    4.41
   0  18   6   -3.31    4.05
   0 -18  -6    4.27    3.82
   0  18  -6   -1.02    2.40
   0  18   6   -4.61    3.77
   0 -18  -6    4.01    2.80
   0 -18   6    1.03    2.41
   0  18  -6   -0.31    1.97
   0  18  -7    0.17    3.28
   0 -18  -7    6.20    4.21
   0 -18   7   -1.59    3.56
   0  18   7   -0.68    2.95
   0 -18   7    9.88    4.84
   0  18  -7    7.10    3.60
   0 -18  -7    5.02    3.65
   0  18   7    1.13    2.92
   0  18  -7    3.38    2.47
   0  18  -8    5.60    3.66
   0 -18   8   -9.03    5.20
   0 -18  -8    2.96    2.02
   0  18   8    2.60    4.13
   0  18  -8   -0.80    2.60
   0  18   8   -1.34    3.00
   0 -18   8    0.96    4.32
   0 -18  -8    6.70    5.00
   0  18  -8    1.46    1.95
   0  18  -9    3.07    2.86
   0  18   9   -0.68    2.76
   0 -18   9    0.73    4.22
   0 -18  -9    1.58    2.99
   0 -18  -9   10.11    5.21
   0  18   9    6.21    3.55
   0  18  -9    3.95    3.15
   0 -18   9    1.38    3.05
   0 -18   9    0.21    4.18
   0  18  -9    6.02    3.13
   0  18 -10   -1.09    3.27
   0  18  10   -0.90    3.48
   0 -18  10    2.92    2.51
   0 -18 -10   -5.71    3.86
   0 -18 -10   -0.30    4.12
   0 -18  10   -3.57    3.09
   0  18 -10   -0.80    2.28
   0  18  10   -1.69    3.27
   0 -18  10   -0.42    3.60
   0  18 -10    2.67    2.57
   0  18 -11   -0.12    2.36
   0 -18  11   -4.17    4.10
   0  18  11    2.03    3.21
   0 -18 -11    3.49    2.81
   0 -18 -11    3.80    3.21
   0  18  11    0.58    3.00
   0 -18  11    9.81    5.30
   0  18 -11    4.23    3.58
   0 -18  11   -7.29    5.21
   0  18 -12    2.05    2.72
   0 -18  12    1.85    3.30
   0 -18 -12   -9.43    5.48
   0  18  12   -0.90    2.93
   0 -18 -12    4.79    2.67
   0  18  12   -0.47    3.46
   0 -18  12    5.76    5.54
   0  18 -12   -1.59    3.90
   0 -18  12    0.33    2.91
   0  18 -13   -1.86    3.69
   0 -18 -13   -8.69    5.95
   0  18  13    1.71    2.87
   0 -18  13    1.90    3.72
   0 -18 -13    1.56    2.89
   0  18  13   -2.03    2.33
   0  18 -13   -1.81    2.91
   0  18 -14   -1.85    3.35
   0  18  14   -1.91    2.53
   0 -18 -14   -4.02    5.50
   0 -18  14    5.52    4.91
   0 -18  14    9.45    6.12
   0 -18 -14   -0.39    4.60
   0  18  14    1.29    2.23
   0  18 -14   -4.32    3.50
   0  18 -15   -4.53    4.62
   0 -18  15    0.11    3.84
   0 -18 -15   -5.02    4.86
   0  18  15    4.11    3.26
   0  18  15   -0.67    2.94
   0 -18  15   -2.25    5.02
   0 -18 -15   -3.28    3.63
   0  18 -15    4.80    2.86
   0  18 -16   -3.60    4.20
   0 -18 -16   -6.13    4.09
   0  18  16    3.46    3.52
   0 -18  16    4.61    4.92
   0 -18 -16   -4.63    6.61
   0  18 -16   -0.70    2.54
   0  18 -17   -5.42    4.87
   0  18  17    5.47    3.84
   0 -18 -17   -3.86    5.82
   0 -18  17    1.41    3.39
   0 -18 -17   -2.23    3.49
   0  18  17    3.20    3.58
   0  18 -17   -0.92    2.80
   0  18 -18   -3.23    3.61
   0 -18 -18    5.56    3.57
   0 -18  18   -2.84    5.66
   0 -18 -18   -5.41    5.23
   0  18  18   -1.63    4.06
   0  18 -18    0.88    2.90
   0  18 -19   -0.76    3.09
   0 -18 -19   -2.61    5.78
   0  18  19   -4.44    4.88
   0 -18  19   -6.57    6.24
   0 -18 -19   -0.72    3.28
   0  18 -20   10.51    6.05
   0 -18  20  -16.53   10.00
   0 -18 -20   -6.17    7.11
   0  18  20    5.08    5.24
   0 -18 -20   -9.75    6.88
   0  18 -21    4.46    5.34
   0 -18  21    6.94    7.01
   0 -18 -21   -2.85    4.26
   0 -18 -21   -1.47    3.98
   0  18 -22    3.07    3.59
   0 -18  22    8.27    8.38
   0  20   0   19.03    5.33
   0 -20   0   16.04    5.48
   0  20   0   16.51    5.91
   0 -20   0   12.65    5.11
   0  20  -1   -0.91    1.92
   0  20   1    1.76    2.13
   0 -20  -1    1.97    2.43
   0  20  -1   -1.23    3.08
   0  20   1   -4.28    4.23
   0 -20   1    4.34    4.23
   0 -20   1   -0.70    3.26
   0 -20  -1   -6.55    5.15
   0  20   2   -2.70    2.68
   0  20  -2    1.30    2.56
   0  20  -2   -0.57    3.06
   0 -20  -2    4.79    4.39
   0  20   2    0.17    3.36
   0 -20   2    4.53    3.31
   0 -20   2    2.98    4.25
   0 -20  -2    2.21    2.54
   0  20   3    2.36    2.62
   0  20  -3    0.34    2.36
   0  20  -3    5.42    3.34
   0  20   3    3.31    3.27
   0 -20   3   -7.85    5.19
   0 -20  -3    2.57    3.03
   0  20   3    4.34    2.89
   0 -20  -3    2.98    3.46
   0 -20   3    3.22    3.36
   0  20  -4   -4.07    4.11
   0  20  -4   -3.48    3.31
   0 -20  -4   -1.51    2.66
   0  20   4    1.94    2.00
   0 -20   4    7.58    3.48
   0  20   4    6.21    3.22
   0 -20  -4   -1.08    2.49
   0 -20   4    4.45    3.86
   0 -20  -4    1.50    2.57
   0  20  -5    5.83    4.45
   0 -20   5    3.83    3.71
   0  20  -5    1.26    2.83
   0  20   5    5.62    2.43
   0 -20  -5    0.35    4.90
   0 -20   5    2.92    3.54
   0  20   5   -0.92    2.73
   0 -20  -5   -2.61    3.82
   0 -20  -5    3.86    2.77
   0  20  -6   12.95    5.70
   0  20  -6   14.79    5.02
   0  20   6    8.84    4.74
   0 -20  -6    7.28    2.93
   0 -20   6    9.92    5.49
   0 -20  -6   21.06    6.16
   0 -20  -6    6.17    2.92
   0 -20   6   18.18    7.04
   0  20   6    7.46    4.65
   0  20  -7   -0.34    2.16
   0  20   7    7.27    4.43
   0 -20  -7    6.17    4.11
   0 -20   7   -2.31    4.79
   0 -20  -7    2.68    3.22
   0 -20   7    8.57    5.58
   0  20   7    1.77    2.60
   0  20  -7    1.65    2.18
   0  20  -8    4.58    4.17
   0  20   8    0.20    3.10
   0 -20  -8   -0.41    3.25
   0 -20   8   -2.32    4.28
   0 -20  -8    2.51    4.24
   0 -20   8    0.60    3.66
   0  20  -8   -0.54    3.27
   0  20   8    4.10    4.05
   0 -20   8   -3.56    5.25
   0  20  -9    6.87    5.62
   0 -20   9    6.00    4.83
   0 -20  -9    6.61    5.00
   0  20   9    7.68    4.40
   0  20  -9    7.28    3.64
   0  20   9    4.07    3.02
   0 -20   9    3.72    2.65
   0 -20  -9    6.96    4.41
   0 -20   9    8.20    4.72
   0  20 -10    4.96    5.36
   0 -20  10   -2.80    2.65
   0  20  10    2.76    3.36
   0 -20 -10    6.18    4.22
   0  20  10    7.85    5.97
   0 -20  10    2.92    4.69
   0 -20 -10    4.64    4.09
   0  20 -10    2.79    2.77
   0 -20  10    1.42    4.60
   0  20 -11    0.93    2.85
   0 -20  11   -3.90    3.96
   0 -20 -11   -0.23    2.48
   0  20  11   -2.63    4.54
   0 -20  11    8.68    6.18
   0  20  11    4.67    3.93
   0 -20 -11    6.70    5.08
   0 -20  11   -4.03    5.79
   0  20 -12   -1.90    2.38
   0 -20 -12    4.06    3.60
   0  20  12   -0.74    3.73
   0 -20  12   -0.25    4.17
   0 -20 -12    1.30    3.68
   0  20  12    0.67    3.27
   0 -20  12    4.62    5.77
   0 -20  12    1.79    3.92
   0  20 -13    6.48    5.08
   0 -20 -13   11.55    5.80
   0  20  13    4.28    2.32
   0 -20  13   18.36    7.86
   0  20  13    2.32    4.01
   0 -20 -13   -0.76    2.99
   0 -20  13    9.60    6.77
   0  20 -14   -2.79    4.38
   0 -20  14   10.32    6.40
   0 -20 -14    1.16    4.51
   0  20  14    2.65    3.35
   0 -20  14    0.47    4.91
   0 -20 -14   -2.51    3.41
   0  20  14   -1.09    2.98
   0  20 -15    3.51    3.55
   0 -20 -15    1.44    5.14
   0 -20  15    6.10    4.76
   0 -20 -15    1.41    2.87
   0  20  15   -1.17    2.95
   0  20 -16    1.98    3.88
   0 -20  16    1.13    4.53
   0 -20 -16   -4.65    4.81
   0 -20 -16   -4.92    4.22
   0  20  16   -3.75    3.60
   0  20 -17   -1.81    3.91
   0 -20 -17   -8.13    6.15
   0 -20  17   -4.04    5.82
   0 -20 -17   -6.24    6.37
   0  20 -18    7.98    5.01
   0 -20 -18   -3.12    3.43
   0 -20  18   -8.33    7.01
   0 -20 -18   -4.46    5.23
   0  20 -19   -2.50    4.73
   0 -20  19   -2.04    6.79
   0 -20 -19    0.04    3.90
   0  20 -20    0.96    4.71
   0 -20  20  -13.20    9.09
   0  22   0   -0.61    2.51
   0  22   0   -6.09    3.73
   0 -22   0    0.11    2.66
   0  22  -1    2.26    3.19
   0 -22   1    1.20    3.11
   0  22   1   -0.51    3.74
   0  22  -1    3.60    4.84
   0 -22  -1    5.52    4.76
   0 -22   1    2.58    3.79
   0 -22  -1    2.87    2.67
   0  22  -2    1.50    2.38
   0 -22  -2    0.29    3.98
   0  22   2    1.50    3.10
   0 -22   2   -2.47    4.25
   0  22  -2   -1.49    2.79
   0 -22  -2   -3.01    5.01
   0 -22   2    5.63    5.35
   0  22  -3   -2.76    3.31
   0  22  -3   -2.03    3.34
   0  22   3    1.63    2.52
   0 -22  -3    1.27    2.38
   0 -22   3   -1.18    3.36
   0 -22   3   -5.06    4.20
   0 -22  -3   -2.12    4.49
   0  22  -4   10.93    5.04
   0  22   4    8.09    4.50
   0 -22   4    6.11    4.53
   0 -22  -4    4.89    3.26
   0  22  -4    5.62    4.81
   0 -22   4   11.68    6.94
   0 -22  -4    1.70    3.03
   0  22  -5   -3.72    4.82
   0  22   5    1.04    2.27
   0  22  -5    6.25    5.47
   0 -22   5    0.81    2.87
   0 -22  -5    1.56    2.95
   0  22   5    0.29    2.80
   0 -22  -5   -0.29    4.72
   0 -22   5    2.20    4.95
   0  22  -6    4.05    3.48
   0 -22  -6   -0.41    3.63
   0 -22   6    0.31    3.33
   0  22   6    7.95    4.67
   0  22  -6    1.52    3.25
   0 -22   6    2.02    3.00
   0 -22  -6   -9.52    6.34
   0  22   6    6.16    4.66
   0  22  -7   -7.49    6.01
   0  22   7    2.92    3.97
   0 -22   7   -3.55    6.73
   0 -22  -7   -5.21    4.15
   0  22  -7   -2.15    2.49
   0  22   7    2.68    3.76
   0 -22  -7   -3.65    4.81
   0 -22   7   -0.93    3.04
   0 -22   7   -1.32    3.83
   0  22  -8    6.13    4.58
   0 -22  -8    2.80    2.91
   0  22   8   11.89    6.21
   0 -22   8   -0.70    2.99
   0 -22  -8   -2.43    4.75
   0  22   8   10.54    4.87
   0 -22   8   15.46    7.04
   0  22  -8    6.76    5.65
   0 -22   8    7.77    4.49
   0  22  -9   -2.54    4.32
   0 -22  -9   -0.67    4.03
   0 -22   9   -1.48    3.87
   0  22   9   -0.06    3.28
   0  22  -9    6.67    4.66
   0 -22   9   -0.51    4.09
   0  22   9   11.61    6.74
   0 -22  -9  -12.01    6.86
   0 -22   9  -10.28    6.33
   0  22 -10   -1.71    4.59
   0 -22  10   -5.86    5.23
   0  22  10   10.22    6.02
   0 -22 -10   -2.53    4.49
   0 -22 -10   -9.45    5.93
   0 -22  10   -2.80    5.29
   0  22  10    0.79    3.98
   0 -22  10    2.16    2.92
   0  22 -11    5.94    5.56
   0 -22 -11   -2.03    3.82
   0 -22  11   17.15    8.34
   0  22  11   12.47    6.25
   0 -22 -11  -11.41    6.62
   0 -22  11   -2.01    3.71
   0  22  11   -1.67    3.52
   0  22 -12   -0.94    2.87
   0  22  12   13.23    6.28
   0 -22 -12    6.60    5.86
   0 -22  12    7.59    6.39
   0  22  12    0.24    3.32
   0 -22  12    1.61    4.50
   0  22 -13    0.32    3.10
   0 -22 -13   -3.37    4.78
   0 -22  13    8.50    7.29
   0  22  13    0.93    3.80
   0  22  13    2.71    4.83
   0  22 -14   -2.72    2.83
   0 -22 -14   -0.99    4.87
   0 -22  14    3.41    7.00
   0  22  14    1.68    3.72
   0  22 -15   -7.04    5.60
   0 -22  15    4.87    5.96
   0 -22 -15   -1.37    4.75
   0  22 -16   -1.23    4.11
   0 -22  16    1.13    5.78
   0 -22 -16   -7.89    4.73
   0  22 -17   -9.01    5.87
   0 -22  17    3.11    4.99
   0 -22 -17    3.18    4.12
   0  22 -18   -1.45    4.90
   0 -22  18   -5.85    6.01
   0 -24   0   14.55    6.63
   0 -24   0   15.76    6.26
   0  24   0   21.54    7.72
   0 -24  -1   -2.88    4.35
   0 -24   1   -3.46    3.74
   0  24  -1   -4.28    4.64
   0 -24  -1    3.80    3.83
   0  24   1   -0.09    5.12
   0 -24   1   -5.61    3.53
   0 -24   2    5.99    4.56
   0 -24  -2    5.18    3.08
   0 -24  -2    5.58    5.66
   0 -24   2    2.46    3.46
   0  24  -2    3.73    5.42
   0  24   2    3.33    3.61
   0 -24  -3    2.13    2.79
   0 -24   3    4.26    4.95
   0  24  -3    4.53    3.78
   0 -24   3   -2.33    2.82
   0 -24  -3   -3.82    4.85
   0  24   3    8.89    4.96
   0 -24  -4   -0.42    3.63
   0 -24   4   15.94    7.99
   0  24  -4   14.29    6.31
   0  24   4    7.96    4.68
   0 -24  -4    5.28    4.16
   0 -24   4    5.41    3.73
   0  24  -5    5.49    5.38
   0 -24   5    7.55    5.36
   0 -24  -5   -1.25    5.17
   0  24   5    3.24    4.94
   0 -24   5   -2.38    3.06
   0  24  -5    2.65    3.22
   0 -24  -5   -1.90    3.09
   0 -24   5   -5.11    4.46
   0  24  -6    6.14    5.85
   0 -24  -6    3.83    5.13
   0 -24   6   -2.65    6.54
   0  24  -6    7.80    5.13
   0  24   6    2.92    4.29
   0 -24  -6    1.01    3.38
   0 -24   6   -1.42    3.15
   0 -24   6   -6.49    4.17
   0  24  -7    0.98    3.86
   0 -24  -7    0.20    4.25
   0 -24   7   -1.48    5.87
   0  24   7    0.70    3.74
   0 -24  -7  -10.44    7.17
   0 -24   7   -3.14    4.62
   0  24  -7    5.56    5.15
   0 -24   7   -4.42    6.35
   0  24  -8    3.34    4.98
   0 -24   8   -3.51    5.81
   0 -24  -8   -3.41    4.17
   0 -24   8   -2.71    4.20
   0  24  -8   -0.47    3.29
   0 -24  -8    5.51    5.19
   0  24   8   -3.84    3.68
   0 -24   8    0.14    3.50
   0  24  -9   -4.20    3.68
   0  24   9    0.79    5.43
   0 -24   9   -4.61    6.08
   0 -24  -9   10.01    4.64
   0 -24  -9   -4.49    5.75
   0 -24   9    0.33    3.83
   0  24   9    5.86    5.16
   0 -24   9   -0.78    4.64
   0  24 -10    1.85    4.38
   0  24  10    6.59    5.56
   0 -24 -10   -8.34    6.53
   0 -24  10   -0.79    3.37
   0 -24 -10    3.30    4.22
   0  24  10   -0.93    3.23
   0 -24  10   -5.65    5.71
   0  24 -11    2.10    3.50
   0 -24 -11   -4.21    4.90
   0 -24  11    6.18    5.46
   0  24  11    3.56    5.41
   0 -24 -11    3.65    3.19
   0  24  11    2.14    4.68
   0  24 -12   -0.99    3.75
   0 -24 -12   -9.38    7.40
   0 -24  12   13.02    8.03
   0 -24 -12   -5.18    5.98
   0  24  12   -0.33    3.75
   0  24 -13    5.06    5.13
   0 -24 -13    0.58    4.18
   0 -24 -13   -1.08    4.55
   0 -24  13    5.73    6.68
   0 -24  14   11.23    9.10
   0 -24 -14   -0.19    4.66
   0 -24  15    1.05    4.52
   0 -26   0    1.92    4.01
   0  26   0   -7.09    4.85
   0 -26   0    3.50    4.03
   0 -26   1    4.21    4.06
   0 -26  -1    9.76    7.68
   0  26  -1   16.16    7.48
   0 -26  -1    1.95    4.51
   0  26   1    2.29    4.08
   0 -26   1   10.35    5.98
   0 -26   2    1.46    4.63
   0 -26  -2    6.90    4.83
   0 -26  -2   -2.91    3.51
   0  26  -2    0.76    2.96
   0  26   2    1.16    3.81
   0 -26   2   -4.76    5.28
   0 -26   3    4.98    6.53
   0 -26  -3   -6.78    5.83
   0  26  -3    0.40    2.76
   0  26   3   -3.21    2.98
   0 -26  -3    2.74    4.76
   0 -26   3    1.70    4.62
   0 -26   3   -5.82    5.65
   0 -26  -4   -1.70    3.21
   0 -26   4    3.20    4.06
   0 -26  -4    6.23    6.60
   0 -26   4   -2.94    4.07
   0  26  -4    1.51    3.43
   0  26   4    8.47    6.17
   0 -26   4   -7.43    6.43
   0 -26  -5    1.05    3.34
   0 -26   5  -12.14    7.56
   0  26   5    0.10    4.28
   0 -26  -5   -0.03    4.16
   0  26  -5   -2.62    5.42
   0 -26   5   -3.00    4.07
   0 -26   5   -0.75    6.22
   0 -26  -6   -0.07    4.22
   0 -26   6   -5.63    6.66
   0  26   6   -4.16    5.82
   0 -26  -6   -3.89    3.70
   0  26  -6    8.75    5.26
   0 -26   6   -2.59    4.04
   0 -26   6   -6.64    7.56
   0 -26  -7   -5.71    5.93
   0 -26   7   -2.14    4.49
   0  26   7   -3.98    3.76
   0 -26   7    1.25    4.74
   0  26  -7    0.85    4.14
   0 -26  -7  -10.58    7.38
   0 -26  -8   -4.59    5.28
   0 -26   8   -0.57    3.37
   0  26   8    0.71    3.65
   0 -26  -8   -1.92    4.45
   0 -26  -9    6.61    7.32
   0 -26   9   -6.76    5.72
   0 -26  -9    6.64    4.07
   0 -26 -10   -1.50    3.85
   0 -26  10    8.79    7.38
   0 -28   0    7.24    6.81
   0  28   0    4.65    3.29
   0 -28  -1    1.71    3.70
   0 -28   1    7.34    6.70
   0  28  -1    8.26    6.30
   0  28   1    2.26    5.71
   0 -28  -1  -13.60    7.91
   0 -28   1   -3.80    5.26
   0 -28  -2    2.68    5.46
   0  28  -2   -0.80    3.51
   0  28   2    0.49    3.76
   0 -28  -3    3.22    6.63
   0  28   3    7.81    6.20
   0  28  -3   -2.29    3.30
   0 -28  -4    3.08    3.94
   0 -28  -5    4.95    3.68
  -1  -1  29    7.23    8.00
   1   1 -29    0.41    5.08
   1  -1 -29   -5.15    5.76
  -1  -1  28   -1.36    4.02
  -1   1  28    2.25    3.99
   1  -1 -28    3.21    4.38
  -1   1  28    3.73    5.55
  -1  -1  28    3.94    5.85
   1   1 -28   -1.22    5.05
   1  -1 -28    0.82    4.49
  -1   1  27    8.03    7.76
  -1  -1  27    6.49    5.73
   1  -1 -27   -2.97    3.59
   1   1 -27   -9.45    7.10
  -1  -1  27    8.14    6.05
  -1   1  27   -1.04    3.19
   1   1 -27   -2.01    3.86
   1  -1 -27    1.43    3.99
  -1  -1  26   -0.13    4.56
   1   1 -26    4.88    4.16
  -1   1  26    1.27    5.31
   1  -1 -26    3.14    3.13
  -1  -1  26   -3.61    4.50
  -1   1  26   -6.81    3.87
   1   1 -26   -5.51    4.59
   1  -1 -26    6.52    3.49
   1  -1 -25   -5.14    4.65
  -1   1  25    4.40    4.48
  -1  -1  25    2.97    2.91
   1   1 -25    8.61    5.24
  -1   1  25    3.67    4.40
  -1  -1  25   12.44    7.31
   1   1 -25   -3.39    3.26
   1  -1 -25    9.16    5.39
  -1   1  24   -0.30    3.31
   1   1 -24    0.48    3.24
   1  -1 -24    6.75    4.73
  -1  -1  24    4.87    3.61
  -1  -1  24    2.74    3.95
  -1   1  24   -3.56    4.74
   1  -1 -24    5.18    3.62
   1   1 -24    4.47    4.53
   1   1 -23    3.65    4.37
  -1  -1  23   -0.17    2.52
   1  -1 -23    6.63    4.47
  -1   1  23   -2.75    3.75
  -1  -1  23    4.95    5.57
  -1   1  23   -5.46    3.76
   1  -1 -23    2.85    4.19
   1   1 -23    3.63    2.95
  -1  -1  22   -0.41    2.48
   1  -1 -22    1.88    2.25
  -1   1  22   -3.05    4.89
   1   1 -22   14.34    5.77
  -1  -1  22    6.46    4.45
  -1   1  22    5.87    2.62
   1   1 -22    1.84    2.74
   1  -1 -22   11.81    6.24
  -1  -1  21    0.02    2.20
   1  -1 -21    3.10    2.86
  -1   1  21    0.54    2.85
   1   1 -21    3.34    2.24
  -1  -1  21   13.51    5.57
  -1   1  21    4.09    3.45
   1  -1 -21    7.60    3.24
   1   1 -21    4.40    3.20
  -1  -1  20    9.07    4.63
  -1   1  20   11.41    4.01
   1   1 -20   11.52    4.19
   1  -1 -20   17.00    5.04
  -1  -1  20   18.28    6.52
  -1   1  20   19.57    6.10
   1  -1 -20   10.61    5.78
   1   1 -20   22.59    7.19
   1   1 -19   -0.84    3.28
   1  -1 -19    3.34    2.02
  -1  -1  19    8.38    4.03
  -1   1  19    3.00    3.22
  -1   1  19    3.01    1.97
  -1  -1  19   -0.77    3.37
   1   1 -19    4.66    3.33
   1  -1 -19    0.14    2.37
  -1  -1  18   -1.65    3.37
   1   1 -18   -4.59    3.63
  -1   1  18   -3.26    4.51
   1  -1 -18   -1.90    2.61
  -1  -1  18   -2.95    3.34
  -1   1  18   -1.56    2.68
   1  -1 -18    8.82    4.54
   1   1 -18    0.27    2.55
   1   1 -17   -4.75    3.05
  -1  -1  17   -1.98    3.03
  -1   1  17    0.02    1.79
   1  -1 -17    2.49    2.00
  -1   1  17   -0.64    1.15
  -1  -1  17   -2.73    2.05
  -1  -1  17   -4.40    4.09
  -1   1  17    1.38    2.44
   1   1 -17    2.65    3.15
   1  -1 -17    2.38    2.66
  -1  -1  16   91.53   10.60
   1   1 -16   80.70    9.08
   1  -1 -16   79.31    8.36
  -1   1  16   82.14    9.80
  -1   1  16   79.49    7.59
  -1  -1  16   78.88    7.57
  -1   1  16   88.77   10.72
  -1  -1  16   69.50    9.61
   1  -1 -16   78.20    9.97
   1   1 -16   83.80   10.58
   1  -1 -15    4.70    2.48
  -1  -1  15    0.03    1.99
  -1   1  15    4.19    2.54
   1   1 -15   -0.26    2.50
  -1   1  15    4.66    1.54
  -1  -1  15    5.65    2.18
  -1  -1  15    0.44    2.17
  -1   1  15    1.76    2.33
   1  -1 -15    3.03    1.87
   1   1 -15    9.86    4.29
  -1   1  14   17.80    4.44
   1  -1 -14   20.90    4.51
  -1  -1  14   19.54    4.37
   1   1 -14   17.12    3.73
  -1  -1  14   21.69    3.73
  -1   1  14   18.47    3.03
  -1   1  14   16.47    3.99
  -1  -1  14   12.85    2.16
   1   1 -14   18.43    4.60
   1  -1 -14   17.14    4.11
  -1  -1  13    5.39    2.71
  -1   1  13    2.86    1.94
   1  -1 -13    4.57    2.28
   1   1 -13    1.03    1.53
  -1  -1  13    3.95    1.20
  -1   1  13    1.97    1.07
  -1   1  13    3.32    2.54
  -1  -1  13    1.50    2.35
   1  -1 -13    2.90    1.93
   1   1 -13    5.57    3.05
   1   1 -12  135.54   10.35
  -1   1  12  137.64   10.89
  -1  -1  12  149.52   11.09
   1  -1 -12  137.62    9.86
  -1   1  12  148.37    8.70
  -1  -1  12  149.27    8.64
  -1   1  12  140.29   11.01
  -1  -1  12  147.76   11.58
   1  -1 -12  147.85   11.46
   1   1 -12  152.03   11.87
  -1  -1  11   32.74    5.03
   1   1 -11   30.07    4.87
  -1   1  11   33.18    4.79
   1  -1 -11   37.59    4.95
  -1   1  11   37.01    4.13
  -1  -1  11   35.57    3.78
  -1   1  11   29.48    4.81
  -1  -1  11   27.50    4.49
   1  -1 -11   31.92    5.13
   1   1 -11   34.54    5.25
   1  -1 -10   58.15    5.87
  -1  -1  10   63.36    6.42
  -1   1  10   57.82    6.42
   1   1 -10   60.64    6.15
  -1  -1  10   55.26    4.76
  -1   1  10   54.63    4.75
  -1  -1  10   61.51    6.57
  -1   1  10   50.86    5.99
   1   1 -10   51.69    6.21
   1  -1 -10   53.14    6.15
   1  -1  -9    2.37    1.27
   1   1  -9   -0.34    1.25
  -1  -1   9    0.81    0.95
  -1   1   9   -0.47    0.97
  -1  -1   9   -2.40    1.38
  -1   1   9    0.65    0.81
  -1  -1   9    0.79    1.15
  -1   1   9    1.23    1.73
   1  -1  -9   -1.44    1.76
   1   1  -9   -4.53    1.83
   1   1  -8    7.28    2.12
  -1  -1   8    3.36    1.60
  -1   1   8    3.63    1.50
   1  -1  -8    6.42    1.89
  -1  -1   8    9.11    1.95
  -1   1   8    3.94    1.17
  -1   1   8    1.69    1.20
  -1  -1   8    5.40    2.20
   1   1  -8    4.03    2.12
   1  -1  -8    3.33    1.27
  -1  -1   7  610.93   17.72
   1  -1  -7  584.36   16.51
   1   1  -7  578.13   17.50
  -1   1   7  554.45   17.66
  -1  -1   7  603.92   14.70
  -1   1   7  614.58   14.90
  -1   1   7  583.43   18.02
  -1   1   7  542.54   10.75
  -1  -1   7  581.90   18.33
   1  -1  -7  577.30   14.06
   1  -1  -7  597.13   18.44
   1   1  -7  603.35   18.91
   1  -1  -6  342.80   11.54
   1   1  -6  365.37   12.59
  -1  -1   6  347.19   12.24
  -1   1   6  335.02   12.24
  -1   1   6  364.31   10.18
  -1  -1   6  372.11   10.49
  -1  -1   6  342.71   12.80
  -1   1   6  338.60    7.49
  -1   1   6  363.14   12.94
   1  -1  -6  357.87   10.19
   1   1  -6  360.48   13.26
   1  -1  -6  354.38   12.90
   1  -1  -5   74.39    4.81
   1   1  -5   72.00    5.07
  -1  -1   5   73.78    4.96
  -1   1   5   68.42    5.00
  -1  -1   5   65.36    3.74
  -1   1   5   72.26    3.84
  -1   1   5   80.09    5.61
  -1   1   5   73.01    2.85
   1  -1  -5   81.21    4.20
  -1  -1   5   64.56    4.72
   1   1  -5   78.21    5.52
   1  -1  -5   71.81    5.01
   1  -1  -4   11.37    1.58
  -1   1   4   13.31    2.22
   1   1  -4   14.61    2.08
   1  -1  -4   11.83    1.89
  -1  -1   4   12.09    1.77
  -1   1   4   10.47    1.37
  -1  -1   4   12.49    1.46
  -1   1   4   13.35    1.10
   1  -1  -4   14.46    1.62
  -1   1   4   12.71    2.02
  -1  -1   4    9.37    1.26
   1   1  -4   13.41    2.11
  -1   1   3  317.50    9.99
  -1  -1   3  328.67    8.99
   1  -1  -3  326.30    8.68
   1   1  -3  305.97    9.06
  -1   1   3  305.10    7.29
  -1  -1   3  312.08    7.16
  -1  -1   3  298.66    9.02
  -1   1   3  459.73   10.40
   1  -1  -3  428.19    8.68
   1   1  -3  326.41    9.48
   1  -1  -3  322.61    9.13
  -1   1   2 3089.86   20.71
  -1   1   2 3343.08   21.48
  -1  -1   2 2267.49   18.93
   1   1  -2 2127.92   17.92
  -1   1   2 2418.14   18.03
   1   1   2 1180.30   13.65
   1   1   2 2453.68   19.08
  -1  -1  -2  749.37   11.21
   1  -1   2 1696.38   15.89
   1   1   2 1339.63   15.15
   1   1   2 2501.42   16.99
   1  -1   2 1679.43   13.46
  -1   1  -2 1017.36   13.36
  -1   1  -3  242.56    7.81
  -1  -1  -3  298.53    6.93
   1  -1   3  219.20    6.79
   1   1   3  228.01    7.71
   1  -1   3  237.51    7.31
   1   1   3  336.25    8.60
   1  -1   3  220.90    7.48
   1   1   3  221.86    7.86
   1   1   3  321.09    7.25
  -1  -1  -3  249.02    7.61
   1  -1   3  220.82    6.03
  -1   1  -3  237.58    8.26
  -1  -1  -4  576.81   11.99
   1  -1   4  474.09   12.31
   1   1   4  495.15   13.30
  -1   1  -4  523.04   13.30
   1   1   4  676.14   14.05
   1  -1   4  463.87   12.38
   1   1   4  613.10   11.52
   1   1   4  482.62   13.67
   1  -1   4  468.56   13.39
  -1   1  -4  541.72   14.13
  -1  -1  -4  509.28   13.17
   1  -1   4  474.58   10.33
  -1   1  -5   18.04    2.14
   1   1   5   13.98    2.42
   1  -1   5   16.82    2.41
  -1  -1  -5   21.04    2.60
   1  -1   5    8.25    1.32
   1   1   5   22.51    2.67
   1  -1   5   22.41    3.22
   1   1   5   18.91    1.88
   1   1   5   17.03    2.55
   1  -1   5   18.66    1.90
  -1   1  -5   21.08    2.92
  -1  -1  -5   18.90    2.70
   1  -1   6  722.30   18.45
  -1   1  -6  767.24   19.00
  -1  -1  -6  756.05   17.24
   1   1   6  737.42   19.35
   1  -1   6  701.73   17.64
   1  -1   6  707.18   19.56
   1   1   6  731.31   20.01
   1   1   6  690.61   14.47
   1  -1   6  699.37   14.10
  -1   1  -6  785.39   20.61
  -1  -1  -6  739.64   19.45
   1   1   7  134.18    8.23
  -1  -1  -7  138.55    7.16
   1  -1   7  130.34    7.76
  -1   1  -7  136.24    7.90
   1   1   7  149.80    7.79
   1  -1   7  141.74    7.45
   1  -1   7  134.47    8.35
   1   1   7  127.58    5.30
   1   1   7  143.91    8.85
  -1   1  -7  142.06    8.73
  -1  -1  -7  137.73    8.42
   1  -1   7  130.12    5.16
   1  -1   8 1002.57   25.82
  -1  -1  -8 1037.36   24.21
   1   1   8 1019.96   26.71
  -1   1  -8 1068.00   26.18
   1  -1   8 1041.43   24.32
   1   1   8 1121.58   24.88
   1   1   8 1026.65   27.65
   1   1   8  986.57   19.27
   1  -1   8 1039.18   27.66
  -1  -1  -8 1085.33   27.53
  -1   1  -8 1129.91   28.30
   1  -1   8 1018.16   19.03
   1   1   9  216.86   11.75
   1  -1   9  214.81   11.30
  -1   1  -9  214.79   11.15
  -1  -1  -9  208.03   10.14
   1   1   9  218.96   10.25
   1  -1   9  220.53   10.24
   1  -1   9  219.57   12.19
   1   1   9  222.69   12.26
   1   1   9  196.69    7.18
   1  -1   9  205.74    6.97
  -1   1  -9  233.47   12.54
  -1  -1  -9  222.71   12.01
  -1  -1 -10    3.40    1.38
   1   1  10    1.62    1.42
   1  -1  10    3.31    1.39
  -1   1 -10    4.15    1.99
   1  -1  10    3.24    0.87
   1   1  10    4.77    1.87
   1   1  10    4.20    1.78
   1  -1  10    0.98    2.21
   1   1  10    2.94    0.80
  -1   1 -10    2.74    1.05
  -1  -1 -10    4.27    2.34
   1   1  11   49.00    6.08
  -1   1 -11   45.12    5.68
   1  -1  11   50.04    6.12
  -1  -1 -11   54.73    5.69
   1  -1  11   49.92    5.24
   1   1  11   50.86    5.28
   1  -1  11   46.85    6.24
   1   1  11   49.43    6.60
  -1  -1 -11   55.71    6.41
  -1   1 -11   47.61    6.23
  -1   1 -12   86.39    7.97
  -1  -1 -12   88.86    7.62
   1  -1  12   91.92    8.55
   1   1  12   97.71    9.08
   1   1  12   93.83    7.54
   1  -1  12   94.75    7.55
   1   1  12   96.06    9.27
   1  -1  12   92.97    9.00
  -1   1 -12   98.37    9.68
  -1  -1 -12  106.81    9.48
   1  -1  13   29.33    5.22
  -1   1 -13   23.29    4.66
   1   1  13   24.77    4.86
  -1  -1 -13   23.53    4.12
   1   1  13   29.64    4.24
   1  -1  13   27.93    3.70
   1  -1  13   24.41    4.60
   1   1  13   25.83    5.44
  -1  -1 -13   22.71    4.96
  -1   1 -13   27.34    5.21
   1  -1  14   -3.11    3.05
   1   1  14   -3.63    2.74
  -1  -1 -14    0.28    1.85
  -1   1 -14   -7.57    3.62
   1   1  14   -1.45    1.56
   1  -1  14   -3.91    2.25
   1  -1  14   -2.08    3.31
   1   1  14   -0.09    1.41
  -1   1 -14   -0.29    1.63
  -1  -1 -14    3.64    3.16
  -1   1 -15   -3.25    3.23
   1   1  15   -0.42    1.98
   1  -1  15    3.12    1.91
  -1  -1 -15   -1.71    2.71
   1   1  15    3.13    1.85
   1  -1  15    4.85    2.59
   1   1  15    4.49    3.16
   1  -1  15   -2.50    3.63
  -1  -1 -15    1.36    2.64
  -1   1 -15    5.18    3.56
  -1  -1 -16   22.77    4.03
   1   1  16   20.36    4.54
  -1   1 -16   18.98    4.22
   1  -1  16   28.61    5.85
   1   1  16   24.54    4.41
   1  -1  16   31.05    5.29
   1  -1  16   22.94    4.76
   1   1  16   28.01    6.57
  -1  -1 -16   31.72    6.53
  -1   1 -16   33.11    6.39
  -1  -1 -17   -4.82    3.09
  -1   1 -17   -1.40    2.88
   1  -1  17   -4.09    3.71
   1   1  17   -3.36    3.28
   1   1  17   -1.29    1.32
   1  -1  17    1.74    2.28
   1  -1  17   -1.54    1.83
   1   1  17   -5.29    4.08
  -1   1 -17    3.28    2.92
  -1  -1 -17   -1.91    1.57
  -1   1 -18    3.65    2.81
   1   1  18   -1.23    2.81
   1  -1  18   -3.25    3.23
  -1  -1 -18   -1.53    2.82
   1   1  18   -2.04    2.40
   1  -1  18   -1.13    1.61
   1   1  18   -2.40    3.81
   1  -1  18    2.22    2.16
  -1   1 -18    7.21    3.64
  -1  -1 -18    0.06    2.70
  -1   1 -19    0.92    1.78
   1   1  19    2.72    2.46
  -1  -1 -19  -10.74    4.62
   1  -1  19   -1.59    3.09
   1   1  19   -0.33    1.63
   1  -1  19   -1.64    2.45
   1   1  19   -3.79    3.26
  -1  -1 -19   -4.26    3.14
  -1   1 -19   -1.34    2.57
  -1   1 -20    2.41    2.48
   1  -1  20   -1.07    3.52
  -1  -1 -20    1.41    1.72
   1   1  20    4.12    3.10
   1   1  20    0.66    3.05
   1  -1  20    4.53    3.01
  -1   1 -20   -2.75    2.28
  -1  -1 -20    5.10    3.52
  -1  -1 -21    2.31    2.88
   1   1  21   -1.88    3.65
   1  -1  21    1.77    2.27
  -1   1 -21    0.18    3.04
   1  -1  21    7.71    5.47
   1   1  21   -0.39    3.61
  -1  -1 -21    2.61    2.96
  -1   1 -21   -2.56    2.59
   1  -1  22    2.26    2.90
  -1   1 -22    0.87    2.16
  -1  -1 -22   -2.98    3.32
   1   1  22   -4.07    4.71
   1   1  22   -0.76    2.15
   1  -1  22  -10.03    5.03
  -1  -1 -22    2.21    3.80
  -1   1 -22   -3.36    3.32
  -1   1 -23   -1.07    2.30
  -1  -1 -23    2.20    2.22
   1   1  23   -6.06    5.06
   1  -1  23   -1.49    2.72
  -1  -1 -23   -3.30    3.59
   1  -1  23    1.57    2.49
   1   1  23    5.24    4.14
  -1   1 -23   -6.54    4.87
  -1  -1 -23   -2.59    3.87
   1  -1  24    7.34    4.86
   1   1  24   -4.41    3.42
  -1  -1 -24    0.66    2.23
  -1   1 -24    4.39    4.45
  -1  -1 -24   -2.68    2.63
   1  -1  24   -2.12    3.26
   1   1  24    2.38    4.50
  -1  -1 -24   -6.34    3.86
  -1   1 -24   -1.52    4.02
   1  -1  25    5.78    4.62
   1   1  25    6.67    5.73
  -1   1 -25    3.76    3.23
  -1   1 -25    4.28    3.81
  -1  -1 -25   -2.03    3.62
   1  -1  25   -3.25    4.39
   1   1  25    3.89    5.12
  -1  -1 -25    7.97    4.63
  -1   1 -25    4.83    3.38
   1  -1  26   -2.13    3.91
   1   1  26   -1.06    4.57
  -1  -1 -26   -6.18    5.42
  -1   1 -26    3.70    3.53
   1  -1  26    0.94    3.41
   1   1  26   -5.66    5.54
  -1   1 -26   -1.99    4.67
  -1  -1 -26   -6.79    5.82
   1  -1  27   -2.83    3.33
   1   1  27   -6.95    6.21
  -1  -1 -27   -2.03    4.07
   1   1  27    7.47    5.41
   1  -1  27    0.92    4.37
  -1   1 -27    9.86    6.59
  -1  -1 -27    3.09    4.60
   1   1  28    0.21    4.09
   1  -1  28    6.19    5.81
  -1   1 -28    1.34    3.81
  -1  -1 -28    5.42    3.75
   1   1  29   -2.42    5.80
   1  -1  29    0.09    5.92
  -1   1 -29    0.67    5.29
  -1  -3  29    4.70    4.75
   1   3 -29    3.33    4.07
  -1   3  28  -10.87    7.17
   1  -3 -28    1.45    4.83
  -1  -3  28    2.90    4.10
  -1   3  28   -6.64    7.00
   1   3 -28    1.69    3.64
   1  -3 -28    2.93    5.88
  -1   3  27   -3.88    4.98
  -1  -3  27   -9.97    6.98
   1  -3 -27   -1.44    3.43
  -1  -3  27   -6.05    5.11
  -1   3  27   -1.49    5.71
   1  -3 -27    4.77    6.43
   1   3 -27   -0.24    3.16
  -1   3  26   -1.44    3.91
   1   3 -26   -4.13    4.70
  -1  -3  26    3.10    3.24
   1  -3 -26   -2.98    3.92
  -1   3  26   -9.28    6.27
  -1  -3  26    2.70    4.33
   1   3 -26   -4.20    4.80
   1  -3 -26    0.29    3.63
  -1   3  25   -3.18    3.00
  -1  -3  25    3.22    3.71
   1   3 -25   -1.98    4.17
   1  -3 -25    8.12    5.75
  -1  -3  25   -6.52    5.41
  -1   3  25   -2.38    4.80
   1   3 -25   -1.21    2.68
   1  -3 -25    4.94    5.83
   1  -3 -24   -2.59    4.21
  -1  -3  24   -3.40    4.85
   1   3 -24    3.36    3.90
  -1   3  24    2.94    2.49
   1  -3 -24    1.52    2.98
  -1  -3  24    1.42    4.76
  -1   3  24   -6.44    6.33
   1  -3 -24    2.91    5.52
   1   3 -24   -2.57    5.01
  -1   3  23    0.66    2.52
   1   3 -23    0.88    2.90
   1  -3 -23   -3.17    3.82
  -1  -3  23    5.62    3.89
  -1   3  23   -3.37    4.86
  -1  -3  23   -1.39    2.91
   1  -3 -23   -2.84    4.78
   1   3 -23   -1.85    2.32
   1   3 -22    5.08    4.48
  -1   3  22    3.45    2.42
  -1  -3  22    0.48    3.12
   1  -3 -22   -2.49    2.98
  -1  -3  22    1.54    2.46
  -1   3  22    7.09    4.59
   1  -3 -22    5.64    4.26
   1   3 -22    5.21    5.23
   1   3 -21    9.51    4.48
   1  -3 -21   12.89    4.43
  -1   3  21   10.15    4.04
  -1  -3  21    6.80    3.95
  -1   3  21   12.51    5.45
  -1  -3  21    6.84    2.94
   1  -3 -21    8.60    3.84
   1   3 -21    2.51    3.24
  -1  -3  20    5.57    3.38
   1  -3 -20   10.54    4.21
   1   3 -20    4.95    3.70
  -1   3  20   -0.56    2.36
  -1   3  20    3.29    3.73
  -1  -3  20    1.44    2.60
   1  -3 -20    7.35    4.98
   1   3 -20    0.59    2.40
   1   3 -19   13.27    4.41
  -1  -3  19   15.48    5.08
   1  -3 -19    9.40    3.61
  -1   3  19   11.63    4.99
  -1   3  19    9.43    3.97
  -1  -3  19   14.66    5.62
   1  -3 -19   17.82    6.01
   1   3 -19   15.99    6.19
   1  -3 -18    3.75    2.48
  -1  -3  18    6.37    3.12
   1   3 -18    8.32    4.66
  -1   3  18    0.40    2.89
  -1   3  18    3.19    2.08
  -1   3  18    5.67    2.97
  -1  -3  18    0.86    2.28
   1   3 -18    3.43    2.33
   1  -3 -18    9.63    3.78
   1   3 -17    9.47    2.22
  -1  -3  17    9.05    3.19
  -1   3  17    3.04    2.46
   1  -3 -17    9.30    3.22
  -1   3  17    5.44    2.33
  -1   3  17    9.07    3.54
  -1  -3  17   10.90    4.40
   1  -3 -17    8.81    3.30
   1   3 -17    5.78    3.59
  -1   3  16   76.16    9.65
  -1  -3  16   85.63   10.12
   1  -3 -16   81.85    8.77
   1   3 -16   77.57    9.18
  -1   3  16   79.70    7.89
  -1  -3  16   71.50    7.27
  -1  -3  16   76.15   10.41
  -1   3  16   77.82   10.06
   1   3 -16   80.75   10.88
   1  -3 -16   90.74   10.85
   1   3 -15   98.65   10.08
  -1  -3  15  112.13   11.12
  -1   3  15  114.70   11.37
   1  -3 -15  118.50   10.16
  -1  -3  15  101.80    8.49
  -1   3  15  102.84    8.72
  -1   3  15  117.62   11.64
  -1  -3  15  112.02   11.87
   1  -3 -15  106.17   11.28
   1   3 -15  106.01   11.77
  -1  -3  14   -1.00    1.43
   1  -3 -14    3.78    2.52
   1   3 -14   -1.22    3.03
  -1   3  14   -0.42    1.54
  -1  -3  14   -1.80    1.98
  -1   3  14   -1.41    1.77
  -1   3  14    1.78    2.26
  -1  -3  14    4.32    3.15
   1  -3 -14   -0.28    1.62
   1   3 -14    0.33    3.10
   1   3 -13   10.54    3.09
  -1  -3  13   14.98    3.86
   1  -3 -13   17.24    4.59
  -1   3  13   13.75    3.77
  -1  -3  13   10.78    2.79
  -1   3  13   11.88    2.87
  -1  -3  13   18.42    4.70
  -1   3  13   10.02    3.20
   1   3 -13   14.22    4.18
   1  -3 -13   11.25    3.67
   1  -3 -12  226.16   12.45
  -1   3  12  224.69   14.39
   1   3 -12  227.11   14.33
  -1  -3  12  242.46   14.18
  -1   3  12  232.18   11.91
  -1  -3  12  249.51   11.97
  -1   3  12  224.48   14.55
  -1  -3  12  254.15   15.70
   1   3 -12  255.38   15.51
   1  -3 -12  251.80   15.07
   1  -3 -11  360.84   15.29
   1   3 -11  372.79   17.57
  -1  -3  11  393.09   17.47
  -1   3  11  357.58   17.62
  -1   3  11  362.92   14.62
  -1  -3  11  391.73   14.81
  -1   3  11  372.19   17.96
  -1  -3  11  385.08   18.85
   1  -3 -11  370.52   12.37
   1   3 -11  391.41   18.87
   1  -3 -11  383.35   17.80
   1   3 -10   29.58    4.57
  -1  -3  10   31.66    4.21
  -1   3  10   32.27    5.10
   1  -3 -10   33.05    4.25
  -1  -3  10   26.27    3.24
  -1   3  10   32.65    3.88
  -1   3  10   27.87    2.90
  -1  -3  10   43.83    6.10
  -1   3  10   28.26    4.60
   1  -3 -10   35.10    3.54
   1   3 -10   36.33    5.39
   1  -3 -10   32.00    4.89
   1   3  -9   11.54    2.61
  -1  -3   9    8.06    1.52
   1  -3  -9   10.46    2.75
   1  -3  -9    8.92    2.00
  -1   3   9   11.34    2.83
  -1   3   9    8.51    1.79
  -1  -3   9    8.79    1.72
  -1   3   9    9.83    2.47
  -1   3   9   12.50    1.94
  -1  -3   9    1.84    2.56
   1  -3  -9   10.28    1.87
   1   3  -9   15.23    3.71
   1  -3  -8    0.81    1.47
   1   3  -8    5.98    2.32
   1  -3  -8    4.07    0.92
  -1  -3   8    4.58    1.49
  -1   3   8    6.54    1.66
  -1   3   8    5.52    1.56
  -1  -3   8    8.57    1.90
   1  -3  -8    4.37    1.03
  -1  -3   8    7.04    2.25
  -1   3   8    7.75    2.39
  -1   3   8    6.00    1.31
  -1  -3   8    4.47    0.90
   1   3  -8    8.95    2.78
   1  -3  -7  795.82   20.08
   1   3  -7  720.16   21.66
  -1   3   7  820.31   22.61
  -1  -3   7  762.27   20.37
  -1  -3   7  729.36   18.50
  -1   3   7  756.83   18.82
  -1  -3   7  756.95   22.27
   1  -3  -7  883.57   18.04
  -1   3   7  771.53   23.65
  -1   3   7  709.47   16.49
  -1  -3   7  723.26   15.37
   1   3  -7  742.47   22.01
   1  -3  -7  827.35   22.35
  -1  -3   6  151.36    7.90
  -1   3   6  156.87    9.36
   1  -3  -6  177.04    7.99
   1   3  -6  145.37    8.78
  -1   3   6  178.98    7.75
  -1  -3   6  158.73    7.29
  -1   3   6  197.87    9.82
  -1  -3   6  155.43    8.84
   1   3  -6  151.82    5.85
   1  -3  -6  191.89    7.23
  -1   3   6  153.11    6.45
  -1  -3   6  154.29    5.87
   1  -3  -6  156.40    8.44
   1   3  -6  156.40    8.90
  -1  -3   5  691.91   17.78
   1   3  -5  697.70   19.51
   1  -3  -5  870.94   18.40
  -1   3   5  937.32   21.01
  -1   3   5  917.39   18.82
  -1  -3   5  703.84   17.07
   1  -3  -5  843.74   17.04
  -1  -3   5  697.19   19.68
  -1   3   5  677.41   16.02
  -1   3   5  910.38   21.40
   1   3  -5  722.29   15.43
   1  -3  -5  801.11   19.53
   1   3  -5  733.38   19.53
   1   3  -4   14.10    2.04
   1  -3  -4   19.83    2.41
  -1   3   4   21.49    2.25
   1  -3  -4   16.46    2.08
  -1   3   4   16.98    2.58
  -1  -3   4   15.17    1.79
  -1   3   4   18.44    2.20
  -1  -3   4   13.39    1.85
   1   3  -4   14.31    1.95
  -1  -3   4   16.69    2.92
  -1   3   4   17.45    2.31
  -1   3   4   20.52    2.71
   1   3  -4   17.84    2.71
  -1   3   3  542.17   12.05
   1   3  -3  391.91   12.43
  -1  -3   3  407.19   11.10
  -1   3   3  515.26   12.78
  -1   3   3  544.04   12.71
  -1  -3   3  408.97   11.49
  -1  -3   3  406.19   12.99
   1   3  -3  414.37   11.05
  -1   3   3  526.13   13.43
  -1   3   3  559.15   12.75
  -1   3   3  512.76   12.00
   1   3  -3  401.21   11.84
  -1  -3   2 1375.38   24.52
  -1   3   2 1892.68   26.47
  -1   3   2 1722.45   26.07
   1   3  -2 1369.96   26.43
   1   3  -2 1364.20   25.63
  -1  -3   2 1285.62   25.58
  -1   3   2 1851.41   27.84
   1   3  -2 1295.75   25.07
  -1   3   2 1899.05   28.11
  -1   3   2 1846.46   27.74
  -1  -3   2 1345.94   27.32
  -1   3   2 1699.58   25.95
   1   3  -2 1375.85   24.94
  -1   3   1  551.85   11.51
   1   3  -1  589.88   13.14
  -1   3   1  793.21   14.19
   1  -3  -1  553.57   11.87
  -1   3   1  646.17   14.47
   1   3  -1  575.24   13.31
  -1  -3   1  591.96   12.88
   1  -3  -1  715.24   14.68
   1   3  -1  591.76   13.40
  -1   3   1  583.61   13.70
  -1  -3   1  541.01   14.07
  -1   3   1  737.90   13.43
   1   3  -1  575.02   11.50
  -1   3   0  239.30    7.67
   1   3   0  238.29    6.90
   1  -3   0  235.23    8.14
  -1   3   0  242.18    8.23
  -1  -3   0  291.84    7.79
   1   3   0  222.41    7.66
   1  -3   0  218.63    5.47
  -1   3   0  237.75    8.08
   1   3   0  243.44    7.94
   1  -3   0  307.06    9.02
  -1  -3   0  206.06    7.71
  -1   3   0  260.67    7.57
  -1   3  -1   23.83    2.53
   1   3   1   24.79    1.93
  -1  -3  -1   27.41    2.37
   1   3   1   20.70    2.26
   1  -3   1   26.94    2.78
  -1   3  -1   25.85    2.58
   1  -3   1   28.82    2.92
  -1  -3  -1   22.13    2.61
   1   3   1   21.02    2.25
   1   3   1   25.70    2.50
  -1   3  -1   22.47    2.16
   1   3   2  310.08    7.27
   1  -3   2  342.42    7.17
  -1   3  -2  345.69   10.48
  -1  -3  -2  364.70   10.63
   1   3   2  366.76   10.30
   1  -3   2  342.82   10.57
  -1   3  -2  371.68   10.04
   1   3   2  352.92   10.79
   1   3   2  392.17   10.70
   1  -3   2  379.42   11.10
  -1   3  -2  354.39   10.09
  -1  -3  -2  340.83    7.76
  -1   3  -3  266.23    9.61
   1  -3   3  240.92    6.92
   1   3   3  251.80    6.52
   1  -3   3  253.15    9.25
  -1  -3  -3  258.49    9.39
   1   3   3  288.63    9.49
   1   3   3  302.83   10.68
   1  -3   3  279.65    9.98
  -1   3  -3  261.16    8.42
  -1   3  -3  245.37    9.20
  -1  -3  -3  299.41    8.06
   1  -3   3  246.08    8.48
  -1  -3  -4   11.98    1.74
  -1   3  -4   11.01    2.25
   1  -3   4   11.49    1.66
  -1  -3  -4   13.66    1.70
   1   3   4   11.32    2.05
   1  -3   4   11.75    2.15
  -1  -3  -4    7.53    1.88
   1   3   4   15.64    2.55
   1   3   4   12.95    2.13
   1  -3   4   17.62    3.23
   1   3   4   16.45    2.19
   1  -3   4    9.20    1.57
  -1   3  -4    9.10    1.83
  -1  -3  -5   60.49    3.81
  -1   3  -5   53.05    4.83
   1  -3   5   41.00    3.38
   1   3   5   41.14    4.29
   1  -3   5   51.85    4.33
   1   3   5   65.82    4.81
   1  -3   5   52.97    4.70
  -1  -3  -5   46.09    2.54
   1   3   5   56.18    4.30
   1   3   5   48.82    4.46
  -1  -3  -5   56.88    4.23
  -1   3  -5   46.06    4.64
   1  -3   5   51.27    3.67
  -1  -3  -6    1.47    0.87
   1  -3   6    0.09    1.58
  -1   3  -6    1.30    1.34
   1   3   6    3.18    1.66
   1   3   6   -0.32    1.28
   1  -3   6    4.95    1.88
   1  -3   6    0.85    1.98
  -1  -3  -6    4.44    1.01
   1   3   6    1.47    1.26
   1  -3   6    4.15    1.26
  -1  -3  -6    3.82    1.64
  -1   3  -6    2.64    1.94
   1   3   6    4.06    1.46
   1   3   7  482.65   16.91
  -1   3  -7  508.65   17.39
   1  -3   7  473.37   14.94
  -1  -3  -7  536.14   14.28
   1   3   7  565.89   16.70
   1  -3   7  503.44   15.86
  -1  -3  -7  505.91   11.27
   1  -3   7  480.98   17.40
   1   3   7  504.90   17.75
   1   3   7  471.01   13.48
  -1   3  -7  509.34   17.86
   1  -3   7  486.93   12.80
  -1  -3  -7  509.24   16.70
  -1   3  -8    7.15    2.86
   1   3   8    1.87    1.21
   1  -3   8    4.21    2.01
  -1  -3  -8    3.37    1.11
   1   3   8    3.91    1.23
   1  -3   8    3.28    1.67
   1   3   8    3.71    1.10
  -1  -3  -8    6.41    1.18
   1  -3   8    0.51    1.80
   1   3   8    4.85    1.39
  -1  -3  -8    3.77    1.27
  -1   3  -8    7.55    2.63
   1  -3   8    3.56    0.99
   1  -3   9    1.55    1.83
  -1   3  -9    0.86    1.23
   1   3   9   -1.29    2.00
  -1  -3  -9    0.83    1.16
   1  -3   9   -3.91    2.37
   1   3   9   -1.50    1.55
   1  -3   9    3.84    2.49
  -1  -3  -9   -1.41    0.84
   1   3   9   -0.44    1.57
  -1   3  -9    1.22    1.89
   1   3   9   -1.30    1.46
  -1  -3  -9   -1.08    1.90
   1  -3   9   -1.17    0.79
   1  -3  10   23.17    3.96
   1   3  10   23.40    4.33
  -1   3 -10   24.67    4.47
  -1  -3 -10   23.36    3.61
   1   3  10   21.13    3.40
   1  -3  10   17.84    2.75
   1   3  10   18.77    3.83
   1  -3  10   20.58    4.79
   1  -3  10   21.43    2.61
  -1   3 -10   27.34    4.64
   1   3  10   19.35    2.49
  -1  -3 -10   20.50    3.81
  -1   3 -11  250.07   14.26
   1  -3  11  251.66   13.35
  -1  -3 -11  251.84   11.92
   1   3  11  254.20   14.59
   1  -3  11  270.03   13.10
   1   3  11  250.78   12.59
   1   3  11  237.80   14.39
   1   3  11  229.27    9.49
   1  -3  11  257.94   15.30
  -1  -3 -11  266.11   14.54
  -1   3 -11  243.66   14.85
   1   3  12   62.38    7.62
  -1  -3 -12   70.70    6.72
  -1   3 -12   77.60    8.16
   1  -3  12   68.00    7.37
   1   3  12   70.66    6.87
   1  -3  12   75.96    7.12
   1  -3  12   73.77    8.37
   1   3  12   74.19    8.70
  -1   3 -12   72.56    8.09
  -1  -3 -12   66.81    7.71
  -1   3 -13  116.00   10.29
   1   3  13  100.82   10.26
  -1  -3 -13  104.06    8.50
   1  -3  13  106.94    9.62
   1  -3  13  109.54    8.98
   1   3  13  102.11    8.61
   1   3  13  102.83   10.48
   1  -3  13  109.58   10.76
  -1  -3 -13  103.67    9.70
  -1   3 -13  117.09   10.67
   1  -3  14    0.31    1.37
  -1  -3 -14    5.65    2.45
  -1   3 -14    5.48    3.44
   1   3  14    0.26    1.87
   1   3  14    1.82    1.40
   1  -3  14    0.41    1.20
   1  -3  14   -0.34    1.87
   1   3  14    5.35    2.96
  -1   3 -14   -1.46    1.99
  -1  -3 -14    1.16    1.72
   1   3  15   37.31    6.50
  -1  -3 -15   33.42    5.22
  -1   3 -15   43.20    7.00
   1  -3  15   36.29    6.44
   1  -3  15   32.71    4.99
   1   3  15   38.88    5.84
   1  -3  15   34.22    6.59
   1   3  15   33.33    6.17
  -1  -3 -15   31.22    5.95
  -1   3 -15   37.63    6.71
   1   3  16    7.92    3.24
  -1   3 -16   11.63    3.86
   1  -3  16    8.65    3.72
  -1  -3 -16    9.66    3.01
   1   3  16   10.70    2.79
   1  -3  16    4.88    1.77
   1   3  16   16.46    5.35
   1  -3  16    8.80    3.62
  -1   3 -16    9.00    4.48
  -1  -3 -16   10.68    4.16
   1  -3  17   13.00    3.95
  -1  -3 -17   15.75    4.08
   1   3  17   15.28    4.17
  -1   3 -17   15.45    4.75
   1   3  17   11.86    3.58
   1  -3  17    4.10    1.39
   1  -3  17   14.59    4.46
   1   3  17   11.68    3.66
  -1   3 -17   12.00    4.43
  -1  -3 -17   12.36    3.95
   1   3  18    0.81    2.43
   1  -3  18    1.98    2.09
  -1  -3 -18    0.44    1.50
  -1   3 -18    3.70    2.95
   1   3  18    0.07    2.06
   1  -3  18    1.06    2.38
   1   3  18   -0.27    2.22
   1  -3  18   -1.69    2.50
  -1  -3 -18    4.28    3.60
  -1   3 -18   -3.40    2.30
  -1   3 -19    0.70    3.58
   1  -3  19   -1.95    2.53
  -1  -3 -19   -5.30    3.77
   1   3  19    0.47    2.50
   1   3  19   -0.37    2.57
   1  -3  19    0.75    2.82
   1   3  19    0.61    2.34
  -1  -3 -19    4.18    3.17
  -1   3 -19   -0.30    2.26
  -1  -3 -20   -0.11    2.78
   1  -3  20   -2.41    3.93
  -1   3 -20   -4.42    3.51
   1   3  20   -1.64    2.76
   1  -3  20    0.44    2.72
   1   3  20    4.78    2.60
  -1   3 -20   -3.12    4.49
  -1  -3 -20   -2.24    3.14
  -1   3 -21   -0.37    3.37
   1   3  21   -0.02    2.84
  -1  -3 -21    1.04    2.80
   1  -3  21    1.53    2.15
  -1  -3 -21   -4.34    5.16
   1  -3  21    8.19    4.87
   1   3  21    8.17    4.38
  -1   3 -21    0.49    3.46
  -1  -3 -21    1.28    3.57
  -1   3 -22    0.64    3.02
   1   3  22   -1.65    3.28
  -1  -3 -22   -2.46    2.29
   1  -3  22   -1.24    3.53
  -1  -3 -22   -2.02    3.83
   1   3  22   -4.23    5.17
   1  -3  22    6.63    4.49
  -1   3 -22    0.26    3.01
  -1  -3 -22    0.97    2.53
   1  -3  23   -4.39    3.58
   1   3  23   -0.34    2.60
  -1  -3 -23   -0.43    2.36
  -1   3 -23   -1.02    3.39
  -1  -3 -23   -0.06    3.01
   1  -3  23    0.16    4.23
   1   3  23   -6.20    5.13
  -1   3 -23   -1.70    3.51
  -1  -3 -23   -7.79    4.99
  -1   3 -24   -1.91    3.41
   1  -3  24   -7.77    4.28
   1   3  24   -3.15    3.40
  -1  -3 -24   -2.30    3.87
   1  -3  24   -2.61    6.29
   1   3  24   -3.29    3.64
  -1  -3 -24   -2.60    2.50
  -1   3 -24   -3.73    3.78
   1   3  25    5.53    3.58
  -1   3 -25    5.93    4.50
   1  -3  25   -1.52    3.80
  -1  -3 -25   -1.47    3.90
   1   3  25   -5.80    6.03
   1  -3  25    4.64    4.05
  -1   3 -25    5.34    4.51
  -1  -3 -25   -3.03    3.30
  -1   3 -26   -3.47    3.72
   1  -3  26   -0.32    3.32
  -1  -3 -26    7.09    5.32
   1  -3  26    2.06    3.47
   1   3  26   -6.11    6.77
  -1   3 -26   -0.75    4.14
  -1  -3 -26    0.35    3.58
   1  -3  27   10.53    6.72
  -1  -3 -27    2.66    4.35
   1  -3  27   -2.52    5.64
   1   3  27    1.24    3.26
  -1  -3 -27   -1.77    3.17
  -1   3 -27   -3.60    4.88
  -1  -3 -28   -4.25    4.07
   1   3  28   -3.20    6.62
   1  -3  28   -4.59    4.69
  -1  -3 -28   -1.44    4.37
  -1   3 -28    1.42    3.26
   1  -3  29  -10.15    9.12
  -1   3 -29    1.49    5.01
   1   5 -29   -2.56    3.97
   1  -5 -28   -1.68    3.95
  -1   5  28   -2.14    3.73
  -1  -5  28   -7.72    8.09
   1   5 -28    0.91    3.51
   1  -5 -27   -7.04    6.30
  -1   5  27   -3.66    5.33
  -1  -5  27   -0.13    3.63
   1   5 -27   -3.86    4.36
   1  -5 -27    0.88    3.07
   1   5 -26   -0.03    3.97
  -1   5  26   -1.72    3.06
  -1  -5  26    0.13    4.44
   1  -5 -26   -7.90    5.97
  -1  -5  26    2.40    4.01
  -1   5  26    7.13    6.73
   1  -5 -26    1.92    4.57
   1   5 -26   -2.80    3.88
  -1   5  25    1.92    4.69
  -1  -5  25    0.49    2.85
   1   5 -25   -3.97    3.28
   1  -5 -25    2.60    5.81
  -1   5  25   -8.72    6.09
  -1  -5  25    5.93    6.24
   1   5 -25    1.12    4.32
   1  -5 -25   -4.33    2.94
  -1  -5  24   -2.61    4.06
  -1   5  24   -1.16    3.24
   1   5 -24   -6.52    3.92
   1  -5 -24   -2.84    4.30
  -1   5  24   -3.35    4.47
  -1  -5  24   -9.84    7.48
   1  -5 -24   -3.59    5.13
   1   5 -24    1.54    2.64
  -1  -5  23   -4.77    4.05
   1   5 -23    0.10    2.99
  -1   5  23    5.39    5.63
   1  -5 -23   -0.06    2.99
  -1  -5  23   -7.80    5.94
  -1   5  23   -1.68    5.14
   1  -5 -23   -5.94    5.24
   1   5 -23   -4.73    5.65
  -1  -5  22   -1.35    2.18
   1   5 -22    5.19    3.27
  -1   5  22   -2.41    3.14
   1  -5 -22   -2.10    2.91
   1  -5 -22    2.02    2.81
  -1  -5  22   -2.73    4.15
  -1   5  22   -2.59    4.36
   1   5 -22    0.98    2.49
   1  -5 -22   -0.45    4.01
  -1   5  21   17.08    5.86
   1   5 -21   11.01    5.25
  -1  -5  21   11.55    5.12
   1  -5 -21    7.66    3.92
  -1   5  21   12.73    4.69
  -1  -5  21   10.69    4.93
   1   5 -21   13.66    5.62
   1  -5 -21   12.75    5.25
   1  -5 -20    3.42    2.22
   1   5 -20    9.00    5.64
  -1  -5  20    7.38    3.27
  -1   5  20    8.51    4.95
  -1   5  20    2.61    2.63
  -1  -5  20    4.76    3.75
   1   5 -20    9.34    6.53
   1  -5 -20    4.06    2.46
   1   5 -19   18.62    6.54
   1  -5 -19    4.38    2.73
  -1   5  19    7.62    3.83
  -1  -5  19    5.27    1.85
  -1  -5  19   18.11    6.33
  -1   5  19    9.73    3.63
   1   5 -19    9.61    4.42
   1  -5 -19    7.70    3.90
   1   5 -18    3.61    3.45
  -1  -5  18    4.70    3.81
  -1   5  18    0.58    2.24
   1  -5 -18    3.77    2.75
  -1   5  18   -1.01    1.84
  -1  -5  18    7.29    4.19
  -1   5  18    3.26    2.21
   1   5 -18   -0.37    1.97
   1  -5 -18   -0.46    2.19
  -1  -5  17   38.27    7.13
   1   5 -17   47.14    8.18
   1  -5 -17   35.46    6.48
  -1   5  17   40.16    7.61
  -1   5  17   31.78    5.53
  -1   5  17   34.62    7.37
  -1  -5  17   38.09    8.12
   1  -5 -17   38.79    7.25
   1   5 -17   35.58    7.58
  -1   5  16    0.86    1.81
   1   5 -16    4.92    3.29
   1  -5 -16    3.01    2.48
  -1  -5  16    2.71    3.05
  -1  -5  16    2.98    2.11
  -1   5  16   -0.38    1.81
  -1   5  16   -1.13    1.96
  -1  -5  16    7.13    4.17
   1  -5 -16   -0.26    2.21
   1   5 -16   -0.70    1.96
  -1  -5  15   64.20    8.44
   1   5 -15   68.66    9.33
  -1   5  15   60.94    8.43
   1  -5 -15   63.13    7.34
  -1   5  15   60.18    7.20
  -1  -5  15   73.31    7.75
  -1   5  15   54.87    8.11
  -1  -5  15   72.90   10.16
   1   5 -15   67.69    9.40
   1  -5 -15   58.29    8.51
  -1  -5  14   21.17    5.17
   1  -5 -14   15.03    3.44
   1   5 -14   25.54    5.95
  -1   5  14   16.28    4.86
  -1  -5  14   28.50    5.32
  -1   5  14   19.69    3.84
  -1   5  14   12.70    3.54
  -1  -5  14   23.03    6.29
   1   5 -14   18.83    4.82
   1  -5 -14   17.02    4.38
   1  -5 -13  102.28    8.75
  -1  -5  13  106.67    9.95
   1   5 -13  115.65   11.09
  -1   5  13  105.48   10.79
  -1  -5  13  103.30    8.50
  -1   5  13  101.79    8.74
  -1   5  13   96.27   10.31
  -1  -5  13  127.18   12.10
   1  -5 -13  100.72    6.62
   1   5 -13  114.36   10.89
   1  -5 -13  119.07   10.49
  -1  -5  12    2.35    1.68
   1  -5 -12    2.30    1.01
  -1   5  12    3.41    2.52
  -1   5  12    4.30    1.71
  -1  -5  12    1.07    1.36
  -1   5  12    4.39    1.65
  -1  -5  12   -0.95    2.93
   1  -5 -12    3.78    1.49
  -1   5  12    1.69    1.80
   1  -5 -12   -0.16    1.28
   1   5 -12    4.65    2.47
  -1   5  11  375.56   18.43
  -1  -5  11  384.97   17.41
   1   5 -11  390.71   19.38
   1  -5 -11  371.09   15.43
  -1   5  11  378.61   16.11
  -1  -5  11  395.54   16.40
  -1   5  11  338.91   13.31
  -1  -5  11  369.46   19.18
  -1   5  11  396.95   20.05
   1  -5 -11  386.19   13.08
   1  -5 -11  407.16   18.47
   1   5 -11  386.00   19.02
  -1  -5  10  148.03    9.93
   1   5 -10  147.02   11.44
  -1   5  10  142.22   11.18
   1  -5 -10  154.26    9.41
  -1  -5  10  166.86    9.94
  -1   5  10  147.66    9.84
  -1   5  10  133.95   11.15
  -1   5  10  134.43    7.93
   1  -5 -10  164.04    8.05
  -1  -5  10  133.21   10.89
  -1  -5  10  149.68    7.49
   1  -5 -10  145.68   10.52
   1   5 -10  144.27   11.25
   1   5  -9   22.26    4.42
  -1  -5   9   20.60    3.50
  -1   5   9   17.66    3.24
   1  -5  -9   20.42    3.24
   1  -5  -9   24.54    3.92
  -1  -5   9   25.35    3.76
  -1   5   9   23.93    3.92
  -1  -5   9   18.48    3.96
   1  -5  -9   20.76    2.95
  -1   5   9   20.79    4.11
  -1   5   9   20.31    2.75
  -1  -5   9   21.56    2.80
   1   5  -9   17.34    3.66
  -1   5   8   -3.08    1.25
   1   5  -8    1.52    1.69
  -1  -5   8    2.63    1.54
   1  -5  -8    2.22    1.66
   1  -5  -8    1.52    1.15
  -1  -5   8   -0.13    1.67
  -1   5   8   -0.18    1.33
  -1  -5   8    0.01    1.78
   1  -5  -8   -0.37    0.91
  -1   5   8    0.01    1.04
  -1   5   8   -0.53    0.79
   1   5  -8    1.36    1.31
  -1  -5   8    1.66    1.30
  -1  -5   7  350.49   13.43
   1  -5  -7  415.80   13.71
   1   5  -7  344.04   15.34
  -1   5   7  419.48   16.12
  -1  -5   7  343.56   13.56
  -1   5   7  437.72   15.09
  -1  -5   7  351.86   16.10
  -1   5   7  445.78   16.88
   1  -5  -7  372.56   12.47
  -1   5   7  397.07   13.88
   1   5  -7  342.75   11.81
   1  -5  -7  426.83   15.26
   1   5  -7  350.81   14.97
   1  -5  -6  593.91   16.45
  -1  -5   6  516.77   15.87
   1   5  -6  526.06   18.40
  -1   5   6  634.01   19.11
  -1  -5   6  479.47   16.33
  -1   5   6  669.44   18.40
  -1   5   6  636.28   19.69
   1   5  -6  516.26   15.17
  -1  -5   6  521.21   19.16
  -1   5   6  665.39   18.12
   1  -5  -6  607.45   17.81
   1   5  -6  478.43   17.29
   1   5  -5  653.02   20.77
  -1   5   5  837.16   21.24
  -1  -5   5  653.81   17.56
  -1   5   5  840.41   18.81
  -1  -5   5  681.42   19.30
  -1   5   5  913.00   21.32
   1   5  -5  664.78   18.22
  -1  -5   5  671.15   21.34
  -1   5   5  828.22   22.35
  -1   5   5  945.78   21.31
  -1   5   5  844.36   19.36
   1   5  -5  668.56   19.72
   1  -5  -5  770.63   19.85
  -1  -5   4  268.83    9.64
  -1   5   4  340.52   10.74
   1   5  -4  263.66   11.80
  -1   5   4  348.97   11.95
  -1   5   4  343.34   12.51
  -1  -5   4  262.58   10.97
  -1  -5   4  277.15   12.41
  -1   5   4  366.09   12.62
  -1   5   4  342.10   12.85
   1   5  -4  275.43   10.66
  -1   5   4  303.44   10.46
   1   5  -4  272.84   10.99
   1   5  -3  210.76    9.50
  -1  -5   3  206.30    7.73
  -1   5   3  263.57    9.61
  -1   5   3  255.29    9.08
  -1   5   3  203.91   10.00
  -1  -5   3  205.25    9.61
   1  -5  -3  238.68    9.67
   1   5  -3  197.77    8.99
  -1  -5   3  210.28   10.10
  -1   5   3  210.42    9.41
  -1   5   3  270.01   10.77
   1   5  -3  197.02    8.44
  -1   5   3  198.56    7.74
  -1   5   2  267.23    9.22
   1   5  -2  214.83    9.10
  -1  -5   2  204.05    7.71
   1   5  -2  196.32    9.07
  -1   5   2  239.46    9.96
   1  -5  -2  219.54    8.33
  -1  -5   2  184.34    9.12
   1  -5  -2  208.41    9.93
  -1   5   2  208.14    9.32
  -1  -5   2  204.49   10.13
  -1   5   2  267.28   10.14
   1   5  -2  197.94    8.92
  -1   5   2  241.00    8.50
   1   5  -2  207.58    7.84
  -1   5   1   13.82    2.09
   1   5  -1    7.21    1.37
  -1   5   1    9.27    2.09
   1   5  -1    8.59    2.00
   1  -5  -1   10.51    1.73
  -1  -5   1   13.44    1.89
  -1  -5   1    9.07    2.14
   1   5  -1    9.31    1.91
   1  -5  -1   12.03    2.38
  -1   5   1   11.41    1.66
   1   5  -1   10.37    1.55
  -1   5   1   12.58    1.95
  -1   5   0  194.99    8.21
   1   5   0  205.63    7.91
   1  -5   0  211.45    6.89
   1   5   0  198.60    9.15
  -1   5   0  208.43    9.28
  -1  -5   0  257.46    8.60
   1  -5   0  238.09    9.90
  -1   5   0  211.44    9.30
   1   5   0  213.12    9.33
  -1  -5   0  199.60    9.44
   1   5   0  194.65    6.48
  -1   5   0  247.56    8.32
   1   5   1   56.34    3.70
  -1   5  -1   46.25    3.99
   1  -5   1   50.93    3.08
   1  -5   1   48.71    4.47
   1   5   1   43.97    4.17
  -1  -5  -1   55.07    4.08
   1   5   1   42.54    4.04
   1  -5   1   53.08    4.49
  -1  -5  -1   40.09    4.28
  -1   5  -1   44.56    4.22
   1   5   1   41.82    2.47
  -1   5  -1   45.27    3.73
   1   5   2   89.27    4.53
  -1   5  -2   87.91    5.86
   1  -5   2   95.87    4.01
  -1  -5  -2  113.71    6.28
   1  -5   2   95.87    6.51
   1   5   2   83.17    5.75
  -1   5  -2   93.65    5.99
   1   5   2   83.31    6.00
   1  -5   2   88.90    6.22
   1   5   2   88.97    6.71
  -1  -5  -2   80.13    6.65
  -1   5  -2   92.11    5.38
   1   5   2   89.49    3.80
  -1   5  -3  406.95   14.03
   1  -5   3  427.51   10.13
   1   5   3  372.31   10.21
   1  -5   3  425.25   14.68
   1   5   3  400.45   13.68
  -1  -5  -3  501.98   14.74
  -1   5  -3  437.29   13.61
   1  -5   3  457.61   15.09
   1   5   3  431.51   14.52
   1   5   3  459.01   14.51
  -1   5  -3  412.48   13.11
   1   5   3  392.31    9.92
   1  -5   4    7.75    1.19
  -1   5  -4    8.51    1.97
   1   5   4    6.37    1.19
  -1  -5  -4   10.00    1.84
   1  -5   4    8.34    1.67
   1   5   4    9.85    2.19
  -1  -5  -4   10.93    2.42
   1  -5   4   10.55    2.48
   1   5   4    8.58    2.23
  -1   5  -4    7.91    1.90
   1   5   4   12.77    2.35
  -1   5  -4   10.06    2.42
  -1   5  -5    5.36    1.98
   1  -5   5    4.88    1.35
  -1  -5  -5    4.21    1.36
   1   5   5    3.46    0.94
  -1  -5  -5    5.67    1.31
   1  -5   5    5.19    1.83
  -1  -5  -5    2.46    1.46
   1   5   5    4.72    1.91
   1   5   5    4.30    1.83
  -1   5  -5    1.69    1.16
   1  -5   5    3.19    1.83
   1   5   5    3.23    1.40
  -1   5  -5    1.11    1.76
   1  -5   5    1.36    1.11
  -1  -5  -6  185.81    7.69
   1  -5   6  203.15    8.42
   1   5   6  185.39   10.28
  -1   5  -6  184.32   11.07
  -1  -5  -6  182.98   10.85
   1   5   6  221.22   10.96
   1  -5   6  201.17   10.43
   1   5   6  212.70   11.58
   1  -5   6  206.27   11.18
   1   5   6  265.62   11.06
  -1  -5  -6  238.03    9.93
  -1   5  -6  198.84   10.59
   1  -5   6  198.13    9.30
  -1  -5  -7 1018.12   21.62
  -1   5  -7  919.16   26.69
   1   5   7  870.02   25.38
   1  -5   7  870.63   22.05
   1   5   7 1132.71   27.00
   1  -5   7  948.45   25.42
  -1  -5  -7  834.50   25.90
   1   5   7 1162.71   25.62
   1   5   7  875.86   26.65
   1  -5   7  943.54   27.47
   1  -5   7  916.06   22.89
  -1  -5  -7 1080.88   25.24
  -1   5  -7  938.29   26.56
  -1  -5  -8   21.94    2.95
   1  -5   8   18.63    2.80
  -1   5  -8   19.69    3.85
   1   5   8   20.48    3.74
   1  -5   8   26.17    3.99
   1   5   8   21.78    3.78
  -1  -5  -8   18.26    3.71
   1   5   8   22.29    3.94
   1  -5   8   21.44    3.70
  -1  -5  -8   17.84    2.13
   1   5   8   21.97    3.33
   1  -5   8   20.54    3.01
  -1  -5  -8   20.18    3.31
  -1   5  -8   16.16    3.60
  -1   5  -9    6.30    2.70
  -1  -5  -9    2.36    0.76
   1  -5   9    1.40    1.15
   1   5   9    1.71    1.27
   1  -5   9    5.05    2.25
   1   5   9   -0.14    1.84
   1   5   9   -4.67    2.64
  -1  -5  -9    1.76    0.94
   1  -5   9   -2.22    2.58
   1  -5   9    1.71    0.85
  -1  -5  -9    3.46    1.54
   1   5   9    2.45    0.78
  -1   5  -9   -0.02    1.32
  -1  -5 -10  150.86    8.62
   1  -5  10  149.25    9.48
  -1   5 -10  164.78   11.52
   1   5  10  152.37   11.07
   1  -5  10  174.31   10.83
   1   5  10  158.07   10.50
   1  -5  10  163.13   11.55
   1   5  10  149.58   11.91
   1   5  10  150.74    8.85
  -1  -5 -10  150.87    6.58
  -1   5 -10  147.11   11.36
  -1  -5 -10  147.38   10.27
   1  -5  10  159.49    8.28
   1   5  11  144.81   11.72
   1  -5  11  157.49   10.50
  -1  -5 -11  147.71    8.88
  -1   5 -11  173.18   12.21
   1   5  11  153.15   10.57
   1  -5  11  167.10   10.89
   1  -5  11  150.83   11.75
  -1  -5 -11  158.36    6.82
   1   5  11  145.96    8.84
   1   5  11  163.97   12.64
   1  -5  11  150.99    8.04
  -1   5 -11  166.45   12.04
  -1  -5 -11  146.58   10.69
   1  -5  12  103.49    9.12
  -1  -5 -12   98.92    7.59
  -1   5 -12  123.89   10.46
   1   5  12  107.76   10.32
   1  -5  12  109.72    9.11
   1   5  12  111.50    9.24
   1   5  12  100.11   10.20
   1   5  12  100.01    7.34
   1  -5  12  119.21   11.67
  -1  -5 -12  113.07    9.94
  -1   5 -12  109.80   10.19
   1   5  13   62.78    7.97
  -1  -5 -13   70.00    6.72
   1  -5  13   65.90    7.47
  -1   5 -13   78.34    8.71
   1   5  13   63.32    7.08
   1  -5  13   69.90    6.93
   1  -5  13   76.78    9.63
   1   5  13   59.41    8.01
   1   5  13   57.78    5.59
  -1   5 -13   72.48    8.60
  -1  -5 -13   64.19    7.78
   1   5  14    2.00    2.05
  -1   5 -14    6.66    4.00
   1  -5  14    0.78    1.39
  -1  -5 -14    7.00    2.71
   1   5  14    1.11    1.20
   1  -5  14   13.89    5.23
   1  -5  14   12.22    4.93
   1   5  14    3.32    2.35
  -1  -5 -14    2.08    1.88
  -1   5 -14   -5.78    4.17
   1   5  15   31.08    6.13
  -1   5 -15   28.98    5.61
   1  -5  15   34.76    6.32
  -1  -5 -15   32.32    5.16
   1   5  15   29.38    5.16
   1  -5  15   39.89    6.29
   1   5  15   33.22    6.31
   1  -5  15   34.80    7.19
  -1  -5 -15   40.29    6.88
  -1   5 -15   28.11    5.96
  -1   5 -16   38.02    6.96
   1   5  16   30.97    6.50
  -1  -5 -16   35.64    5.57
   1  -5  16   42.88    6.83
   1  -5  16   39.15    6.21
   1   5  16   40.34    6.36
   1  -5  16   43.60    8.27
   1   5  16   31.84    6.39
  -1   5 -16   34.21    6.98
  -1  -5 -16   37.95    7.12
   1   5  17   39.66    7.83
  -1  -5 -17   40.92    6.29
   1  -5  17   40.02    7.06
  -1   5 -17   39.02    7.64
   1   5  17   40.87    6.98
   1  -5  17   41.53    6.68
  -1  -5 -17   29.35    6.33
   1   5  17   39.60    7.50
   1  -5  17   42.33    8.34
  -1   5 -17   35.82    7.72
  -1  -5 -17   34.17    7.25
  -1  -5 -18    0.26    1.60
   1   5  18   -2.99    3.32
   1  -5  18    0.16    1.67
  -1   5 -18    0.71    2.12
   1  -5  18   -1.04    2.20
   1   5  18   -0.07    2.15
  -1  -5 -18    3.02    2.83
   1  -5  18    1.86    3.47
   1   5  18   -2.36    3.09
  -1   5 -18   -4.18    3.59
  -1  -5 -18    0.13    2.81
  -1  -5 -19    4.55    3.20
   1  -5  19    4.89    2.89
  -1   5 -19    3.18    2.11
   1   5  19    0.80    1.83
   1   5  19    3.84    2.67
  -1  -5 -19    3.54    3.69
   1  -5  19    3.66    4.33
   1   5  19    4.48    3.00
  -1  -5 -19    6.82    2.65
  -1   5 -19   -1.23    2.55
   1  -5  20   13.99    5.33
  -1   5 -20   17.37    6.15
  -1  -5 -20    7.13    3.25
   1   5  20   12.11    4.04
  -1  -5 -20   12.94    5.88
   1  -5  20   18.88    7.26
   1   5  20   14.35    6.04
  -1   5 -20   10.90    4.82
  -1  -5 -20   12.43    4.74
   1  -5  21    0.25    2.37
  -1  -5 -21    2.02    2.35
   1   5  21    4.57    2.67
  -1   5 -21    1.73    2.38
  -1  -5 -21    3.56    3.35
   1   5  21    4.94    2.79
   1  -5  21   10.19    5.71
  -1  -5 -21    3.91    2.22
  -1   5 -21    8.58    3.97
  -1   5 -22    0.47    3.72
   1  -5  22   -4.44    4.25
   1   5  22   -1.24    2.61
  -1  -5 -22   -4.96    4.17
   1  -5  22   -5.27    5.93
   1   5  22   -1.04    3.69
  -1   5 -22    5.07    3.33
  -1  -5 -22    5.80    4.68
   1  -5  23   -2.63    4.61
  -1   5 -23   -2.49    2.38
   1   5  23   -3.98    2.46
  -1  -5 -23   -4.16    4.62
   1  -5  23   -2.41    4.39
   1   5  23   -3.92    4.34
  -1  -5 -23    6.66    4.40
  -1   5 -23    0.56    2.42
  -1   5 -24    0.96    2.46
   1  -5  24   -1.64    3.23
  -1  -5 -24   -1.26    5.47
   1  -5  24   -0.39    5.50
   1   5  24   -1.32    5.12
  -1   5 -24    0.88    4.62
  -1  -5 -24   -2.25    3.39
   1  -5  25    4.41    4.74
  -1   5 -25    0.08    3.88
  -1  -5 -25    5.16    5.01
   1   5  25    4.04    3.09
   1  -5  25   10.65    7.10
  -1  -5 -25    1.43    3.82
  -1   5 -25    0.06    3.04
   1  -5  26   -0.03    3.00
  -1   5 -26   -8.68    5.14
  -1  -5 -26   -4.77    5.24
   1   5  26   -0.66    4.53
   1  -5  26   -4.01    7.89
  -1  -5 -26   -0.47    3.56
  -1   5 -26   -4.31    5.78
  -1  -5 -27    0.67    4.83
   1   5  27   -6.07    4.52
   1  -5  27   -9.43    7.72
  -1  -5 -27   -1.20    4.81
  -1   5 -27   -5.44    4.86
  -1  -5 -28   -6.27    6.46
   1  -5  28  -14.93    8.40
   1   5  28    7.87    7.68
  -1   5 -28   -6.57    3.61
   1  -7 -28    2.03    4.21
  -1  -7  28   -2.05    6.94
   1   7 -28   -7.11    5.14
   1   7 -27   -0.67    5.38
   1  -7 -27    3.05    3.50
  -1   7  27    4.29    4.76
  -1  -7  27    8.01    5.54
   1   7 -27   -8.60    5.07
   1   7 -26   -4.30    3.63
   1  -7 -26   -3.00    5.48
  -1  -7  26   -8.13    7.40
  -1   7  26    1.38    3.07
   1   7 -26   -4.12    5.68
   1  -7 -26   11.44    6.80
  -1  -7  25   -0.39    2.99
   1   7 -25   -1.18    3.32
   1  -7 -25    0.28    3.56
  -1   7  25    1.16    3.89
  -1  -7  25   -1.54    4.28
   1  -7 -25    1.88    4.46
   1   7 -25   -2.29    2.85
  -1   7  24    2.52    4.11
  -1  -7  24   -4.49    5.31
   1   7 -24    6.79    4.75
   1  -7 -24   -3.14    4.21
  -1  -7  24   -2.12    3.93
  -1   7  24   -0.93    4.13
   1  -7 -24    9.69    5.97
   1   7 -24    1.44    3.54
  -1   7  23    0.12    2.38
  -1  -7  23    1.50    4.48
   1   7 -23    0.82    3.97
   1  -7 -23   -1.54    4.26
  -1   7  23   -1.59    4.33
  -1  -7  23   -6.94    5.99
   1  -7 -23    6.09    5.28
   1   7 -23    3.24    3.91
  -1   7  22    0.91    2.78
   1   7 -22    6.07    3.84
  -1  -7  22   -0.89    3.83
   1  -7 -22   -2.55    4.00
  -1  -7  22   -9.39    3.20
  -1   7  22   -3.02    3.00
   1  -7 -22   -6.77    4.92
   1   7 -22    1.89    2.53
  -1   7  21    1.83    3.54
  -1  -7  21    0.32    3.22
   1   7 -21    4.04    3.96
   1  -7 -21    3.08    3.00
  -1   7  21    6.35    3.46
  -1  -7  21   -3.75    4.95
   1   7 -21    8.52    4.83
   1  -7 -21   -5.79    3.85
   1  -7 -20    6.79    3.45
   1   7 -20    9.02    5.06
  -1   7  20    8.62    4.42
  -1  -7  20    4.56    3.46
   1  -7 -20    8.47    4.47
  -1   7  20    3.12    3.17
  -1  -7  20    8.14    5.10
   1  -7 -20    7.66    3.44
   1   7 -20    5.26    3.03
   1   7 -19    0.28    2.35
  -1  -7  19    1.23    2.44
   1  -7 -19    6.33    2.61
  -1   7  19    7.83    4.66
   1  -7 -19    2.46    2.34
  -1  -7  19    8.18    5.02
  -1   7  19    3.98    5.00
   1  -7 -19    1.32    2.32
   1   7 -19    3.56    3.89
  -1   7  18    0.90    2.43
   1  -7 -18    1.28    1.76
  -1  -7  18   -0.35    3.31
   1   7 -18   -1.84    1.92
   1  -7 -18    0.60    2.39
  -1   7  18   -0.89    2.36
  -1   7  18   -0.43    1.99
  -1  -7  18   -0.94    2.41
   1  -7 -18   -1.02    2.84
   1   7 -18    3.37    2.18
   1  -7 -17    1.14    1.71
   1   7 -17    3.94    3.03
  -1  -7  17   -1.05    2.43
  -1   7  17    1.63    2.05
   1  -7 -17    2.31    2.01
  -1  -7  17    4.72    3.49
  -1   7  17   -0.40    1.55
  -1   7  17    0.46    2.74
  -1  -7  17    2.07    3.09
   1  -7 -17    0.64    2.48
   1   7 -17    0.98    2.41
   1  -7 -16    5.16    2.43
  -1  -7  16    4.78    1.56
  -1   7  16    6.81    3.61
   1   7 -16    6.98    3.23
  -1  -7  16   10.98    3.89
  -1   7  16    4.90    1.32
  -1   7  16    6.31    2.56
  -1  -7  16   18.53    6.13
   1  -7 -16    9.77    3.75
   1   7 -16    5.61    3.75
  -1  -7  15    2.05    1.55
  -1   7  15    1.37    2.37
   1  -7 -15    4.53    2.27
   1   7 -15    1.13    2.05
  -1   7  15    1.81    1.33
  -1  -7  15    0.03    3.07
  -1  -7  15    9.76    4.58
  -1   7  15    0.68    2.49
   1   7 -15    1.06    1.88
   1  -7 -15   -2.00    2.66
  -1   7  14   15.85    4.53
   1  -7 -14   16.54    3.63
  -1  -7  14   20.60    4.43
   1   7 -14   19.47    5.66
  -1  -7  14   19.89    4.32
  -1   7  14   13.72    3.45
   1  -7 -14   15.28    2.74
  -1   7  14   21.10    5.50
  -1  -7  14    4.65    3.85
   1  -7 -14   18.95    4.60
   1   7 -14   16.16    4.62
  -1   7  13    1.22    1.33
   1   7 -13    2.90    2.32
   1  -7 -13    3.45    1.75
  -1  -7  13    3.06    2.15
  -1  -7  13    2.46    2.07
  -1   7  13    2.01    1.34
   1  -7 -13    0.95    1.12
  -1   7  13    3.05    1.10
  -1  -7  13   -1.18    2.95
  -1   7  13    7.99    3.65
   1  -7 -13    4.78    2.41
   1   7 -13    2.00    1.98
   1  -7 -12   19.85    4.36
   1  -7 -12   16.63    3.08
  -1   7  12   19.98    5.31
   1   7 -12   22.53    5.09
  -1  -7  12   21.78    4.18
  -1   7  12   19.22    3.91
  -1  -7  12   25.97    4.86
  -1   7  12   21.06    3.44
  -1   7  12   23.51    5.30
   1  -7 -12   14.64    2.37
  -1  -7  12   15.59    3.24
   1   7 -12   21.52    4.42
  -1  -7  11    3.65    1.43
   1  -7 -11   -0.10    2.36
   1   7 -11    1.40    1.55
  -1   7  11    4.31    1.48
   1  -7 -11    1.17    1.72
  -1   7  11    0.55    1.76
  -1  -7  11    1.62    1.60
  -1   7  11    7.94    3.02
   1  -7 -11    3.44    1.58
  -1   7  11    1.92    1.07
  -1  -7  11    2.62    2.45
  -1  -7  11    3.16    1.55
   1   7 -11    2.10    1.91
   1   7 -10   52.76    6.98
  -1  -7  10   46.79    5.54
   1  -7 -10   56.98    5.90
  -1   7  10   55.81    7.02
  -1   7  10   52.92    5.88
  -1  -7  10   65.70    6.82
   1  -7 -10   56.44    5.39
  -1  -7  10   52.77    7.34
  -1   7  10   53.61    6.96
  -1   7  10   53.18    5.91
   1   7 -10   46.87    6.21
   1  -7 -10   56.14    6.74
  -1  -7  10   42.39    4.67
  -1   7   9   26.79    5.07
   1  -7  -9   34.88    5.29
   1  -7  -9   34.63    4.63
  -1  -7   9   32.00    4.34
   1   7  -9   23.44    5.15
  -1   7   9   39.60    5.09
  -1  -7   9   36.10    5.23
  -1  -7   9   31.41    5.84
   1   7  -9   30.64    4.10
  -1   7   9   37.97    5.00
   1  -7  -9   29.01    3.83
  -1   7   9   38.41    5.55
   1   7  -9   30.08    5.03
  -1  -7   9   30.50    3.77
  -1   7   8   36.63    5.44
   1  -7  -8   35.38    4.58
   1  -7  -8   31.97    4.14
  -1  -7   8   27.09    3.84
   1   7  -8   30.98    5.16
  -1   7   8   39.96    5.06
   1  -7  -8   31.80    4.92
  -1  -7   8   32.86    4.64
  -1   7   8   41.50    4.99
  -1   7   8   33.41    5.29
  -1  -7   8   36.37    6.15
   1   7  -8   29.91    4.07
   1   7  -8   34.49    4.71
   1  -7  -7  326.59   13.15
  -1   7   7  375.64   13.48
   1   7  -7  283.12   15.63
  -1   7   7  392.06   16.44
  -1  -7   7  320.09   13.08
   1  -7  -7  393.28   16.78
  -1   7   7  410.28   16.30
  -1  -7   7  319.92   14.72
  -1   7   7  428.07   17.72
   1   7  -7  319.96   13.62
  -1  -7   7  328.91   16.67
  -1   7   7  431.06   16.05
   1  -7  -7  392.86   15.00
   1   7  -7  319.38   14.95
   1   7  -6  241.67   12.92
  -1  -7   6  238.72   10.47
  -1   7   6  309.16   13.67
  -1   7   6  270.99   11.23
   1  -7  -6  278.85   13.39
  -1   7   6  321.45   13.92
  -1  -7   6  234.11   12.24
   1   7  -6  240.67   11.39
  -1  -7   6  245.42   14.00
  -1   7   6  323.13   13.90
  -1   7   6  306.61   14.33
   1   7  -6  240.16   12.15
   1  -7  -6  275.07   11.88
  -1   7   6  262.80   11.53
  -1  -7   5  199.67    9.18
  -1   7   5  223.85    9.90
   1   7  -5  205.98   11.50
   1  -7  -5  263.44   12.14
  -1   7   5  268.17   12.48
  -1  -7   5  207.95   11.26
  -1   7   5  295.80   13.06
  -1  -7   5  202.08   12.24
  -1   7   5  253.23   12.83
   1   7  -5  202.44   10.43
   1   7  -5  204.10   10.62
  -1   7   5  193.17    9.01
  -1   7   4    2.48    1.14
   1   7  -4    2.63    1.09
  -1  -7   4    1.05    1.12
   1  -7  -4    0.63    1.04
  -1   7   4    6.68    2.19
  -1  -7   4    3.13    1.83
   1   7  -4    0.38    2.09
  -1  -7   4    2.77    1.41
  -1   7   4    1.89    1.39
  -1   7   4    2.02    1.39
   1   7  -4    2.32    1.52
  -1   7   4    3.50    1.22
  -1   7   3  518.86   15.42
   1   7  -3  429.30   15.95
  -1  -7   3  422.80   13.00
   1  -7  -3  478.13   15.96
  -1  -7   3  442.58   16.90
  -1   7   3  464.26   16.46
   1  -7  -3  486.44   17.61
  -1   7   3  423.54   16.10
   1   7  -3  413.06   15.82
  -1  -7   3  444.97   17.32
   1   7  -3  430.35   14.02
  -1   7   3  436.69   13.17
  -1   7   2  181.65    8.79
   1   7  -2  163.94    8.85
  -1  -7   2  147.48    9.14
   1   7  -2  146.65    9.18
   1  -7  -2  174.62    8.08
  -1   7   2  155.93    9.32
  -1  -7   2  155.39    7.37
   1   7  -2  146.76    8.99
  -1  -7   2  149.95    9.62
   1  -7  -2  165.46    9.59
  -1   7   2  155.91    9.20
   1   7  -2  153.49    7.32
  -1   7   2  160.93    7.37
  -1   7   1   10.21    1.88
   1   7  -1    9.88    2.33
  -1  -7   1    9.11    1.88
  -1   7   1    4.60    2.10
   1   7  -1   11.86    2.71
   1  -7  -1    6.71    1.41
   1   7  -1   10.59    2.40
  -1  -7   1   10.30    2.13
  -1   7   1    6.42    1.82
   1  -7  -1   11.92    2.82
  -1   7   1    9.33    1.97
   1   7  -1    9.73    1.69
   1   7   0   39.54    4.00
  -1   7   0   42.54    4.36
   1  -7   0   39.07    3.52
  -1   7   0   38.30    4.54
   1   7   0   31.47    3.93
  -1  -7   0   42.70    4.00
  -1   7   0   38.04    4.32
  -1  -7   0   37.23    4.13
   1   7   0   37.53    4.50
   1  -7   0   39.46    4.61
   1   7   0   32.96    2.87
  -1   7   0   41.98    3.79
   1   7   1   43.23    4.08
  -1   7  -1   44.46    4.72
   1  -7   1   46.38    5.27
   1  -7   1   46.32    3.36
  -1   7  -1   49.79    5.03
  -1  -7  -1   50.04    4.51
   1   7   1   43.00    4.84
   1  -7   1   51.87    5.17
  -1  -7  -1   44.99    5.16
  -1   7  -1   49.03    5.31
   1   7   1   47.97    5.15
   1   7   1   41.91    3.05
  -1   7  -1   48.38    4.14
   1  -7   2  799.10   16.73
   1   7   2  841.97   19.76
  -1   7  -2  792.30   21.96
   1  -7   2  780.15   23.69
  -1  -7  -2  933.12   22.05
   1   7   2  786.98   22.46
  -1  -7  -2  741.56   22.54
  -1   7  -2  832.86   23.03
   1  -7   2  846.83   23.69
   1   7   2  761.54   22.46
   1   7   2  740.68   16.16
  -1   7  -2  771.84   19.86
   1  -7   3  416.14   11.27
   1   7   3  403.83   12.42
  -1   7  -3  408.73   15.78
   1   7   3  419.29   15.72
   1  -7   3  421.49   16.62
  -1  -7  -3  509.92   16.24
  -1  -7  -3  399.30   16.21
   1   7   3  421.25   16.24
   1  -7   3  455.76   16.94
  -1   7  -3  428.13   15.79
   1   7   3  405.91   15.70
   1   7   3  389.88   10.92
  -1   7  -3  425.27   14.49
   1  -7   4  419.43   11.59
  -1   7  -4  411.04   16.29
   1   7   4  365.40   11.87
  -1  -7  -4  520.83   17.11
   1   7   4  392.18   15.74
   1  -7   4  437.25   17.08
   1   7   4  499.43   17.46
   1  -7   4  436.29   17.29
  -1   7  -4  409.47   15.70
   1   7   4  434.44   17.01
   1   7   4  380.14   11.32
  -1   7  -4  416.67   15.15
   1   7   5   69.98    4.67
   1  -7   5   77.96    4.73
  -1   7  -5   75.67    7.09
   1   7   5   78.83    6.89
   1  -7   5   79.57    7.06
  -1  -7  -5   96.74    7.44
  -1   7  -5   85.63    6.67
   1   7   5   75.85    7.01
   1   7   5   82.79    7.62
   1  -7   5   86.90    7.71
  -1   7  -5   78.91    6.84
  -1  -7  -5   82.93    5.48
   1   7   6  436.63   13.36
  -1   7  -6  489.99   19.02
   1  -7   6  482.26   14.36
   1   7   6  602.96   20.10
   1  -7   6  494.00   18.96
  -1  -7  -6  561.32   19.83
   1   7   6  650.21   20.62
   1   7   6  515.55   21.50
  -1   7  -6  470.13   16.73
   1  -7   6  508.83   20.46
  -1   7  -6  499.09   18.35
  -1  -7  -6  501.19   15.63
   1  -7   7  204.74    9.45
  -1  -7  -7  202.44    9.08
  -1   7  -7  213.65   12.61
   1   7   7  271.34   13.54
  -1  -7  -7  224.59   13.11
   1  -7   7  228.08   12.71
  -1   7  -7  228.09   11.09
   1   7   7  196.67   12.41
   1   7   7  277.82   13.17
   1  -7   7  225.24   13.56
  -1   7  -7  196.40   11.97
   1  -7   7  217.55   11.49
  -1  -7  -7  255.72   11.19
   1  -7   8  156.32    8.77
  -1   7  -8  151.54   11.33
  -1  -7  -8  161.72    8.28
   1   7   8  174.91   11.44
  -1  -7  -8  138.81   10.80
   1  -7   8  175.74   11.58
   1   7   8  211.94   11.47
   1  -7   8  177.99   12.57
   1   7   8  149.36   11.16
   1  -7   8  169.87   10.12
  -1  -7  -8  197.24   10.53
  -1   7  -8  143.34   10.60
   1  -7   9  135.82    8.65
  -1  -7  -9  133.50    7.96
  -1   7  -9  147.22   10.84
   1   7   9  148.17   10.65
   1  -7   9  160.39   10.77
  -1  -7  -9  146.39   11.49
   1  -7   9  148.44   11.79
   1   7   9  163.88   12.28
   1   7   9  143.87    9.99
  -1  -7  -9  119.81    6.77
  -1   7  -9  135.88   10.49
   1  -7   9  141.55    9.24
  -1  -7  -9  146.38    9.77
  -1  -7 -10  115.26    7.54
  -1   7 -10  110.15    9.98
   1  -7  10  102.80    8.05
   1   7  10  101.90   10.47
   1   7  10  121.73    9.76
   1  -7  10  115.79    9.67
  -1  -7 -10  105.49   10.30
   1   7  10  104.36    8.61
   1  -7  10  113.65   10.37
  -1  -7 -10   86.66    5.81
   1   7  10  133.74   11.55
  -1  -7 -10  114.26    9.21
  -1   7 -10  107.26    9.72
   1  -7  10  116.21    8.40
   1   7  11    1.05    1.31
  -1   7 -11   -1.19    2.68
  -1  -7 -11    0.98    1.27
   1  -7  11    2.96    1.83
   1   7  11    0.98    1.31
  -1  -7 -11   -0.30    2.58
   1  -7  11    3.31    2.54
   1  -7  11   -0.21    2.67
   1   7  11    2.68    1.27
   1   7  11    2.39    1.56
  -1  -7 -11    3.27    1.29
  -1   7 -11   -0.38    2.34
  -1  -7 -11    0.57    1.65
   1  -7  11    8.20    2.37
   1  -7  12   40.05    5.30
   1   7  12   32.30    6.25
  -1   7 -12   40.81    6.32
  -1  -7 -12   42.92    5.06
   1   7  12   38.43    6.00
  -1  -7 -12   36.35    6.03
   1  -7  12   53.12    6.98
  -1  -7 -12   34.55    3.56
   1   7  12   49.63    7.79
   1  -7  12   35.04    5.85
   1   7  12   37.52    5.21
  -1   7 -12   38.91    6.52
   1  -7  12   35.88    4.34
  -1  -7 -12   39.36    5.82
   1  -7  13    2.08    1.78
   1   7  13    2.05    1.65
  -1   7 -13    0.26    2.24
  -1  -7 -13    3.54    2.25
  -1  -7 -13   -2.54    3.51
   1  -7  13    3.64    3.12
   1   7  13    1.25    1.63
   1   7  13    1.57    1.97
   1   7  13   -0.50    1.57
   1  -7  13   -2.85    3.40
  -1   7 -13   -1.34    2.04
  -1  -7 -13    2.91    2.23
   1   7  14    3.78    1.80
   1  -7  14    0.38    1.34
  -1  -7 -14    4.08    2.00
  -1   7 -14   -1.95    2.77
   1   7  14   -0.61    2.34
   1  -7  14    2.72    2.67
  -1  -7 -14   -1.57    3.37
   1   7  14    2.84    1.79
   1   7  14    0.54    1.51
   1  -7  14    7.99    5.30
  -1  -7 -14    1.47    1.98
  -1   7 -14   -2.84    1.88
   1  -7  15    2.91    1.84
   1   7  15    1.83    1.59
  -1   7 -15    2.93    1.81
  -1  -7 -15    3.72    2.34
  -1  -7 -15    0.58    1.70
   1  -7  15   -1.67    3.10
   1   7  15    2.44    1.91
   1   7  15   -3.65    3.39
  -1   7 -15    1.55    2.23
  -1  -7 -15   -1.31    2.00
  -1  -7 -16   22.57    4.54
  -1   7 -16   18.12    5.21
   1  -7  16   26.45    5.46
   1   7  16   25.90    6.37
   1   7  16   23.07    5.08
   1  -7  16   29.68    6.36
  -1  -7 -16   12.64    4.45
   1   7  16   21.13    5.73
   1  -7  16   30.89    7.95
  -1   7 -16   18.69    4.66
  -1  -7 -16   25.46    5.80
  -1   7 -17   -0.38    1.91
   1   7  17   -3.62    4.05
   1  -7  17   -2.66    2.59
  -1  -7 -17    0.38    1.99
   1  -7  17    4.59    3.55
   1   7  17    8.13    3.39
  -1  -7 -17   -2.27    2.55
   1   7  17    8.25    4.45
   1  -7  17    2.54    3.91
  -1  -7 -17    4.27    3.97
  -1   7 -17   -2.33    2.28
   1  -7  18    2.34    2.53
  -1   7 -18    1.15    2.24
   1   7  18   -4.30    4.19
  -1  -7 -18   -2.31    1.80
   1  -7  18    3.80    2.84
  -1  -7 -18    0.62    2.10
   1   7  18   -2.90    3.74
   1   7  18   -2.15    3.47
   1  -7  18   -3.04    3.76
  -1   7 -18   -2.94    2.92
  -1  -7 -18   -1.99    3.34
  -1   7 -19    0.57    2.19
  -1  -7 -19    1.27    2.00
   1   7  19    1.04    3.25
   1  -7  19    3.34    2.87
  -1  -7 -19   -0.19    3.22
   1   7  19    2.04    2.36
   1  -7  19    0.89    3.11
   1   7  19    2.35    2.30
  -1  -7 -19    0.16    2.39
  -1   7 -19   -3.77    3.99
  -1   7 -20   11.44    5.19
   1  -7  20   14.17    5.29
   1   7  20   22.00    6.85
  -1  -7 -20   11.20    5.44
   1  -7  20   23.35    7.90
   1   7  20    8.68    4.44
  -1  -7 -20   14.74    5.35
  -1   7 -20   17.56    5.90
   1  -7  21   -3.81    2.65
  -1   7 -21    4.55    3.86
  -1  -7 -21   -4.03    3.50
   1  -7  21    0.09    3.30
   1   7  21   -3.81    3.96
  -1  -7 -21    0.79    3.15
  -1   7 -21    0.10    2.67
   1  -7  22   -3.05    3.50
  -1   7 -22   -4.60    2.65
  -1  -7 -22    0.35    2.88
   1  -7  22   -7.02    4.69
   1   7  22   -5.10    4.11
  -1  -7 -22    0.91    2.76
  -1   7 -22   -0.27    3.13
  -1   7 -23    0.92    4.32
   1  -7  23   -2.44    4.57
  -1  -7 -23   -7.02    5.16
   1   7  23   -5.83    5.16
   1  -7  23   -5.34    6.62
  -1  -7 -23   -1.11    3.95
  -1   7 -23   -5.34    6.48
  -1   7 -24   -0.14    2.99
   1  -7  24   -1.33    3.49
  -1  -7 -24    1.07    3.02
   1  -7  24   -1.88    4.94
   1   7  24    6.15    5.22
  -1  -7 -24    9.74    5.17
  -1   7 -24   -6.33    6.18
  -1   7 -25   -3.39    4.04
  -1  -7 -25   -4.31    5.14
   1   7  25   -7.71    4.99
   1  -7  25   -4.47    6.80
  -1   7 -25    4.93    2.80
  -1  -7 -25   -0.65    3.14
  -1   7 -26   -1.75    4.76
  -1  -7 -26   -0.65    3.62
   1  -7  26   -1.69    4.20
   1   7  26    1.40    4.81
  -1   7 -26    5.33    4.68
  -1  -7 -27   -8.77    6.15
   1   7  27    1.49    4.83
   1  -7  27   -2.45    4.87
  -1   7 -27   11.94    6.17
  -1  -7 -28  -11.18    7.88
   1  -7  28   -1.04    4.90
  -1   7 -28   -2.04    3.70
   1  -9 -27   -8.38    6.72
  -1  -9  27    0.28    7.29
   1   9 -27    4.96    5.39
   1   9 -26   -0.13    3.03
   1  -9 -26    4.46    5.49
  -1  -9  26    3.99    4.73
  -1   9  26   -1.52    3.13
   1   9 -26    8.63    5.56
   1   9 -25  -10.38    6.23
   1  -9 -25   -2.66    3.90
  -1  -9  25    4.16    5.54
  -1   9  25   -4.34    3.98
   1   9 -25   -1.23    4.78
   1   9 -24    2.94    3.46
   1  -9 -24    4.81    5.15
  -1   9  24    0.17    2.81
  -1  -9  24    7.13    5.62
   1   9 -24   -3.21    5.67
   1  -9 -24    5.02    4.34
   1   9 -23    3.89    4.04
  -1  -9  23    2.83    3.59
   1  -9 -23    7.20    6.38
  -1   9  23   -4.86    5.05
  -1  -9  23   -3.54    5.44
   1  -9 -23    9.36    5.71
   1   9 -23   -3.31    4.37
  -1  -9  22    2.24    3.26
   1   9 -22   -3.09    3.77
   1  -9 -22    0.36    3.94
  -1   9  22    0.94    4.67
  -1  -9  22   12.93    7.37
   1  -9 -22    5.63    4.31
   1   9 -22   -3.82    4.19
  -1  -9  21    2.19    3.46
   1   9 -21    0.75    2.76
   1  -9 -21   -7.98    5.68
  -1  -9  21    0.52    4.66
  -1   9  21   -2.60    2.64
   1  -9 -21    1.79    3.73
   1   9 -21    0.63    2.75
  -1  -9  20   10.17    4.44
   1   9 -20    2.08    3.68
   1  -9 -20   14.90    5.81
  -1   9  20    9.29    5.00
  -1  -9  20   20.18    7.78
   1   9 -20   10.51    5.42
   1  -9 -20   13.85    5.14
  -1  -9  19    4.75    3.60
  -1   9  19    8.85    4.52
   1   9 -19    6.88    5.02
  -1   9  19    5.43    2.54
   1  -9 -19    2.17    2.53
  -1   9  19   -0.15    2.74
  -1  -9  19    7.41    5.44
   1   9 -19    2.78    2.90
   1  -9 -19    2.46    2.59
  -1   9  18    4.11    3.36
   1   9 -18   -0.82    2.20
  -1  -9  18    4.85    2.45
   1  -9 -18   -0.81    1.86
  -1   9  18    3.89    2.78
   1  -9 -18    0.63    3.29
  -1  -9  18    4.78    4.67
  -1   9  18    2.63    4.21
   1   9 -18    2.60    2.48
   1  -9 -18    1.54    2.86
  -1   9  17    2.24    2.03
   1   9 -17    6.62    3.53
   1  -9 -17    4.92    2.37
  -1  -9  17    4.71    2.93
   1  -9 -17    0.48    2.51
  -1  -9  17   -2.09    3.66
  -1   9  17    5.01    2.74
  -1  -9  17   11.71    5.45
  -1   9  17    5.17    3.93
   1  -9 -17    3.33    2.90
   1   9 -17    4.40    3.44
  -1  -9  16   10.53    3.65
  -1   9  16    7.72    3.45
   1  -9 -16    8.97    3.48
   1   9 -16    8.15    4.10
   1  -9 -16    5.46    3.34
  -1   9  16   11.43    4.01
  -1  -9  16    9.37    3.41
  -1   9  16   10.08    3.79
  -1  -9  16    6.24    2.72
   1   9 -16    5.61    3.67
   1  -9 -16    5.85    2.88
  -1   9  15   13.18    4.80
   1   9 -15   12.38    3.94
  -1  -9  15   17.01    4.28
   1  -9 -15   14.53    3.95
  -1   9  15   11.92    3.35
  -1  -9  15   22.12    5.16
   1  -9 -15   10.69    3.63
  -1   9  15   15.67    4.80
  -1  -9  15   10.59    3.98
   1   9 -15   18.92    6.61
   1  -9 -15   15.68    4.48
  -1  -9  14    6.17    2.75
   1   9 -14    6.04    2.70
  -1   9  14    5.98    3.71
   1  -9 -14    2.86    1.61
  -1   9  14    5.24    2.26
   1  -9 -14    5.68    2.00
  -1  -9  14   15.61    4.83
  -1  -9  14   -0.57    4.19
  -1   9  14    7.22    3.83
  -1   9  14    4.54    1.62
   1  -9 -14    5.75    3.23
   1   9 -14    5.87    2.94
   1  -9 -13   46.32    6.39
  -1   9  13   45.58    7.38
  -1  -9  13   49.44    6.62
   1   9 -13   40.30    7.38
  -1   9  13   42.97    6.58
  -1  -9  13   55.28    7.72
   1  -9 -13   47.88    7.77
   1  -9 -13   51.73    5.89
  -1   9  13   43.58    6.08
  -1   9  13   51.73    8.30
  -1  -9  13   50.83    8.18
   1   9 -13   48.94    7.26
   1  -9 -13   40.96    6.62
   1  -9 -12   -0.29    2.43
   1   9 -12    2.35    1.49
  -1  -9  12   -3.40    2.59
   1  -9 -12    0.46    1.88
  -1   9  12   -3.88    3.44
  -1   9  12   -1.62    2.45
  -1  -9  12    1.48    1.98
   1  -9 -12   -3.26    3.27
  -1   9  12    1.48    1.82
  -1  -9  12    6.08    3.70
   1  -9 -12    2.08    1.10
  -1   9  12   -0.18    1.38
  -1  -9  12    0.27    1.45
   1   9 -12    2.15    2.07
   1  -9 -11    9.72    2.66
  -1  -9  11    8.53    2.51
  -1   9  11    9.00    2.91
   1   9 -11    7.07    3.11
   1  -9 -11   11.06    2.92
   1  -9 -11   11.51    3.55
  -1  -9  11   13.73    4.61
  -1   9  11    6.66    2.34
  -1   9  11    8.79    3.28
   1  -9 -11   11.49    2.61
  -1  -9  11   12.69    4.33
  -1   9  11    3.68    1.30
  -1  -9  11    8.34    2.39
   1   9 -11    5.76    2.47
  -1   9  10    2.97    1.46
   1  -9 -10   11.01    2.97
   1  -9 -10   12.05    3.20
   1   9 -10    5.07    2.38
  -1  -9  10    8.81    2.71
  -1  -9  10   11.62    3.71
   1  -9 -10    4.82    1.75
  -1   9  10   10.75    3.16
  -1   9  10   12.91    3.95
  -1   9  10    4.19    1.51
  -1  -9  10   20.65    5.92
   1   9 -10   10.63    2.93
   1  -9 -10    5.97    1.92
   1   9 -10    9.18    2.08
  -1  -9  10    2.72    1.98
   1   9  -9    0.93    1.57
  -1  -9   9   -0.21    1.34
   1  -9  -9   -1.16    2.03
   1  -9  -9   -2.04    1.84
  -1   9   9   -0.91    2.02
  -1  -9   9   -0.08    2.30
   1  -9  -9   -3.30    2.37
  -1  -9   9    4.04    3.77
   1   9  -9   -1.05    1.79
  -1   9   9   -1.48    1.49
  -1   9   9   -2.54    1.90
   1   9  -9   -0.28    2.10
   1  -9  -8   57.65    5.69
  -1  -9   8   60.90    5.79
   1   9  -8   50.59    7.00
  -1   9   8   54.73    5.66
  -1  -9   8   55.06    6.61
   1  -9  -8   59.89    7.37
  -1   9   8   68.32    7.40
  -1   9   8   67.61    7.72
  -1  -9   8   50.01    7.25
  -1   9   8   67.18    7.22
   1   9  -8   50.51    6.11
   1   9  -8   50.23    6.33
   1  -9  -8   57.73    6.68
  -1   9   7   66.30    6.10
   1   9  -7   64.69    7.56
  -1  -9   7   59.48    5.48
  -1   9   7   79.07    7.83
  -1  -9   7   53.06    6.16
   1  -9  -7   74.96    7.49
  -1   9   7   89.19    8.17
  -1   9   7   80.15    8.49
   1   9  -7   64.88    6.64
  -1  -9   7   65.14    7.92
   1   9  -7   60.63    6.85
   1  -9  -7   70.31    6.51
   1   9  -6  232.89   13.99
  -1  -9   6  238.89   10.99
  -1   9   6  275.00   12.42
  -1   9   6  318.81   15.52
   1  -9  -6  300.12   14.64
  -1  -9   6  234.85   13.89
  -1   9   6  295.46   15.65
  -1  -9   6  240.49   14.84
   1   9  -6  239.50   13.09
  -1   9   6  328.87   15.82
   1   9  -6  223.46   12.57
  -1   9   6  240.04   11.28
   1   9  -5   26.03    4.36
  -1   9   5   25.91    3.82
  -1  -9   5   34.11    5.26
   1  -9  -5   34.61    4.63
  -1  -9   5   26.76    3.34
  -1   9   5   21.94    4.48
  -1  -9   5   22.37    4.58
   1  -9  -5   31.85    5.36
   1   9  -5   28.24    4.43
  -1   9   5   26.35    5.30
  -1   9   5   27.40    4.49
   1   9  -5   26.93    3.72
  -1   9   5   27.51    3.52
  -1   9   4  112.30    7.53
  -1  -9   4   94.09    6.22
   1   9  -4   97.21    8.29
   1  -9  -4  125.66    8.48
  -1  -9   4   90.97    8.26
  -1   9   4  111.68    9.12
   1   9  -4   94.18    8.25
  -1  -9   4   89.63    8.40
  -1   9   4  103.90    8.56
   1  -9  -4  112.11    9.28
   1   9  -4  100.55    7.28
  -1   9   4   96.25    6.37
  -1   9   3  200.86   10.41
  -1  -9   3  187.45    8.92
   1   9  -3  184.50   11.02
   1  -9  -3  209.83   10.55
  -1  -9   3  170.77   11.34
  -1   9   3  175.35   11.36
  -1  -9   3  181.05   12.04
   1   9  -3  173.58   11.04
   1  -9  -3  185.39   11.79
  -1   9   3  188.26   11.61
  -1   9   3  190.80    8.93
   1   9  -3  183.27    9.37
   1   9  -2  822.39   24.04
  -1   9   2  800.43   22.74
  -1  -9   2  720.87   24.82
   1   9  -2  746.40   24.82
  -1   9   2  778.23   24.90
   1  -9  -2  838.22   22.06
  -1  -9   2  746.43   19.82
   1  -9  -2  819.66   25.51
   1   9  -2  769.41   25.27
  -1   9   2  829.39   25.53
  -1  -9   2  776.14   25.85
  -1   9   2  785.13   20.12
   1   9  -2  785.09   20.29
   1   9  -1   33.54    4.31
  -1   9   1   26.44    3.84
   1   9  -1   27.93    4.29
  -1   9   1   27.35    4.27
   1  -9  -1   28.12    3.45
  -1  -9   1   27.62    3.33
  -1   9   1   27.16    4.62
  -1  -9   1   24.25    4.22
   1  -9  -1   22.26    3.72
   1   9  -1   23.85    4.02
   1   9  -1   26.53    3.19
  -1   9   1   26.62    3.28
   1   9   0    1.59    1.39
  -1   9   0    0.90    1.41
   1  -9   0   -0.89    2.71
  -1   9   0    0.39    1.68
   1   9   0    2.11    1.63
   1  -9   0    2.74    1.04
  -1  -9   0   -1.49    1.72
  -1   9   0    1.06    1.43
   1   9   0    0.72    1.40
   1  -9   0   -0.92    2.13
  -1  -9   0   -0.50    2.54
  -1   9   0    2.37    1.27
   1   9   0    0.66    0.94
   1   9   1   80.01    6.36
  -1   9  -1   78.55    6.58
   1   9   1   71.28    6.77
   1  -9   1   72.76    4.96
   1  -9   1   68.40    7.13
  -1   9  -1   74.48    7.27
  -1  -9  -1   71.46    5.83
   1  -9   1   70.58    7.12
  -1   9  -1   73.39    7.06
  -1  -9  -1   70.38    7.34
   1   9   1   76.89    7.36
  -1   9  -1   76.36    5.93
   1   9   1   72.07    4.78
   1   9   2  396.74   14.44
  -1   9  -2  395.32   16.33
   1  -9   2  405.12   12.27
   1  -9   2  405.47   17.91
   1   9   2  366.44   16.65
  -1  -9  -2  413.37   15.33
   1   9   2  376.88   17.22
  -1   9  -2  431.80   17.62
   1  -9   2  421.35   17.86
  -1  -9  -2  363.82   17.12
   1   9   2  403.71   12.15
  -1   9  -2  398.82   14.54
   1   9   3  145.46    8.10
   1  -9   3  160.75    7.26
  -1   9  -3  156.05   10.20
   1  -9   3  162.13   11.31
  -1  -9  -3  165.26    9.84
   1   9   3  146.56   10.25
  -1  -9  -3  141.03   10.61
  -1   9  -3  146.46   10.34
   1   9   3  143.79   10.65
   1  -9   3  164.25   11.05
  -1   9  -3  153.89    8.99
   1   9   3  145.59    6.85
   1  -9   4   63.77    4.59
  -1   9  -4   66.06    6.59
   1   9   4   54.56    4.77
   1  -9   4   63.21    7.25
  -1  -9  -4   69.04    6.76
   1   9   4   57.98    6.56
  -1   9  -4   66.47    6.45
   1   9   4   62.01    6.77
   1  -9   4   63.25    6.87
  -1  -9  -4   56.31    6.55
  -1   9  -4   59.87    6.00
   1   9   4   61.62    4.37
  -1   9  -5   41.84    5.33
   1  -9   5   44.29    3.87
   1   9   5   39.24    3.99
  -1  -9  -5   53.30    6.40
   1   9   5   42.77    5.64
   1  -9   5   47.32    6.45
   1   9   5   58.36    6.88
   1   9   5   47.89    6.18
   1  -9   5   45.46    6.07
  -1  -9  -5   44.75    6.59
  -1   9  -5   46.29    5.68
  -1  -9  -5   39.32    3.80
   1   9   5   41.52    3.94
  -1   9  -5   43.20    5.04
   1  -9   6  468.47   14.39
   1   9   6  425.83   14.30
  -1   9  -6  451.84   20.00
   1  -9   6  478.82   20.60
  -1  -9  -6  540.50   20.79
   1   9   6  480.43   20.66
  -1   9  -6  473.99   18.69
   1  -9   6  483.74   21.44
   1   9   6  588.08   21.88
   1   9   6  530.26   22.05
  -1   9  -6  465.03   18.66
  -1  -9  -6  466.35   15.50
   1   9   7   31.74    3.93
  -1   9  -7   35.66    5.64
   1  -9   7   39.48    4.13
  -1  -9  -7   49.08    6.24
   1   9   7   35.18    5.55
   1  -9   7   37.56    5.27
  -1   9  -7   37.10    5.21
   1   9   7   49.32    6.37
   1  -9   7   48.33    6.56
   1   9   7   36.84    5.53
  -1   9  -7   32.39    5.14
  -1  -9  -7   38.36    4.58
   1  -9   8   94.92    6.78
  -1   9  -8   84.98    8.83
  -1  -9  -8   86.16    6.35
   1  -9   8   95.23    9.26
  -1  -9  -8   99.54    9.47
   1   9   8  118.21   10.13
   1  -9   8  107.04   10.64
  -1   9  -8   94.32    8.13
   1   9   8  122.64    9.83
   1   9   8   82.18    8.90
   1  -9   8   99.02    8.31
  -1  -9  -8   94.60    7.50
  -1   9  -8   97.13    8.82
  -1  -9  -9   -1.07    2.03
  -1   9  -9    3.47    2.25
   1  -9   9   -1.51    1.32
  -1  -9  -9    3.27    1.80
  -1  -9  -9    3.86    2.41
   1   9   9   -0.20    2.14
   1  -9   9    2.53    1.99
   1   9   9    1.87    1.41
   1   9   9    0.17    1.43
   1  -9   9   -2.31    2.19
  -1   9  -9    5.38    2.85
   1  -9  10   25.45    3.77
  -1  -9 -10   27.25    4.44
  -1   9 -10   20.83    5.11
  -1  -9 -10   25.40    3.94
   1  -9  10   32.13    5.92
  -1  -9 -10   29.20    5.23
   1   9  10   23.78    4.70
   1  -9  10   33.91    6.70
   1   9  10   23.59    4.22
   1   9  10   25.90    5.41
  -1   9 -10   27.65    5.54
   1  -9  10   31.39    4.58
  -1  -9 -11   23.54    3.69
   1  -9  11   21.42    3.83
  -1   9 -11   19.85    4.64
   1   9  11   22.10    4.52
   1  -9  11   35.48    6.23
  -1  -9 -11   28.15    5.09
   1   9  11   19.80    4.17
   1   9  11   21.91    5.26
  -1  -9 -11   16.74    2.72
   1  -9  11   30.62    6.01
  -1   9 -11   26.70    5.32
  -1  -9 -11   20.65    3.92
   1  -9  11   28.07    4.59
   1  -9  12   10.50    2.58
  -1   9 -12   13.11    3.47
  -1  -9 -12   11.49    2.77
   1   9  12   10.65    3.37
  -1  -9 -12   10.59    3.96
   1  -9  12   18.93    5.04
   1   9  12   12.18    4.66
  -1  -9 -12   10.17    2.15
   1  -9  12    5.03    2.84
   1   9  12   10.84    3.00
  -1  -9 -12   10.75    2.82
   1  -9  12   15.97    3.63
  -1   9 -12   10.92    2.81
   1  -9  13    4.17    2.75
  -1   9 -13    1.37    2.66
  -1  -9 -13   -2.04    1.78
   1   9  13   -3.57    3.30
   1  -9  13    4.96    3.45
  -1  -9 -13   -0.40    2.43
   1  -9  13   -6.14    4.61
   1   9  13   -0.95    2.32
   1   9  13    2.82    2.12
  -1   9 -13   -5.84    3.51
  -1  -9 -13    0.37    1.61
   1  -9  13   -3.08    2.80
   1  -9  14    8.49    2.58
  -1   9 -14    6.76    3.55
  -1  -9 -14    9.19    2.77
  -1  -9 -14   11.73    3.99
   1   9  14    6.11    2.40
   1  -9  14   10.83    4.08
   1  -9  14    7.00    3.31
   1   9  14    3.08    1.72
   1   9  14    7.82    3.87
  -1  -9 -14    8.58    3.09
  -1   9 -14    3.20    2.05
  -1  -9 -15   38.72    5.25
   1  -9  15   41.51    6.69
  -1   9 -15   35.74    7.72
   1   9  15   36.16    6.48
   1  -9  15   52.96    8.11
  -1  -9 -15   30.09    7.25
   1   9  15   38.41    5.94
   1   9  15   43.26    8.18
   1  -9  15   35.25    6.39
  -1  -9 -15   47.20    7.58
  -1   9 -15   41.29    8.01
  -1  -9 -16   14.55    3.61
   1  -9  16   14.49    4.00
  -1   9 -16   12.65    4.39
   1  -9  16   15.41    4.20
   1   9  16   11.07    3.83
  -1  -9 -16    9.93    4.29
   1  -9  16   22.97    7.07
   1   9  16    9.47    3.84
  -1   9 -16    9.21    4.17
  -1  -9 -16    9.99    4.19
  -1   9 -17    2.79    4.14
   1  -9  17    1.10    1.53
   1  -9  17   -3.50    3.54
  -1  -9 -17    3.28    3.14
   1   9  17   -0.17    2.07
   1   9  17    4.44    1.85
   1  -9  17    5.24    5.78
  -1  -9 -17    3.07    3.00
  -1   9 -17    3.94    2.29
   1  -9  18    3.54    2.78
  -1   9 -18   -0.07    2.07
   1   9  18   -0.51    2.90
  -1  -9 -18   -1.03    3.69
   1  -9  18    9.90    4.75
   1   9  18    3.15    1.96
   1  -9  18    8.82    5.99
  -1   9 -18   -1.09    3.73
  -1  -9 -18    3.25    3.03
   1  -9  19   11.35    3.68
  -1   9 -19   12.17    4.48
   1   9  19    8.00    3.49
  -1  -9 -19   10.69    4.79
   1   9  19   16.70    5.95
   1  -9  19   11.58    4.95
  -1   9 -19   11.34    4.03
  -1  -9 -19   13.16    5.40
   1  -9  20    9.49    4.59
  -1   9 -20    7.36    4.21
  -1  -9 -20   10.38    5.18
   1  -9  20   16.88    7.71
   1   9  20   11.67    6.08
  -1  -9 -20   15.97    5.44
  -1   9 -20    2.69    3.28
   1  -9  21   -3.56    3.05
  -1   9 -21    1.05    2.65
  -1  -9 -21    1.76    4.62
   1  -9  21    1.94    3.97
   1   9  21    0.42    3.53
  -1   9 -21    4.40    3.75
  -1  -9 -21   12.13    5.98
  -1   9 -22    0.32    2.85
   1  -9  22   -0.86    3.27
  -1  -9 -22   -4.01    4.81
   1   9  22    4.41    3.76
   1  -9  22   -0.53    2.89
  -1  -9 -22    2.37    3.14
  -1   9 -22    8.30    4.40
  -1   9 -23    2.41    3.18
  -1  -9 -23    3.98    4.91
   1   9  23    0.29    3.65
   1  -9  23   -3.54    4.46
  -1   9 -23   14.42    7.11
  -1  -9 -23    2.00    4.20
  -1   9 -24    2.91    3.34
  -1  -9 -24   -3.03    4.83
   1  -9  24   -2.85    5.69
   1   9  24    0.40    4.63
  -1  -9 -24    8.25    6.12
  -1   9 -24    7.99    6.21
  -1   9 -25    4.93    4.17
  -1  -9 -25    6.48    6.54
   1   9  25    3.50    4.17
   1  -9  25  -10.46    6.89
  -1   9 -25   10.62    6.17
  -1   9 -26   -2.24    4.74
  -1  -9 -26   -3.94    6.84
   1   9  26    1.56    4.45
   1  -9  26   -6.42    7.08
  -1   9 -26    6.92    5.92
  -1  -9 -27    3.27    3.62
   1   9  27   10.64    6.72
   1  -9  27   -4.01    8.17
  -1   9 -27    5.90    4.67
   1 -11 -27    2.57    3.91
  -1 -11  27  -12.19    9.76
   1  11 -26   -6.15    6.19
   1 -11 -26    0.76    5.15
  -1 -11  26   -6.42    5.97
   1  11 -26    4.26    3.72
   1  11 -25    1.67    4.59
   1 -11 -25    2.15    4.63
  -1 -11  25    2.52    6.00
  -1  11  25   -2.77    3.39
   1  11 -25    4.26    4.61
   1  11 -24   -1.26    4.21
   1 -11 -24   -4.38    4.45
  -1  11  24    2.35    3.15
  -1 -11  24   -5.10    5.98
   1  11 -24   -3.36    3.88
   1  11 -23   -1.30    3.32
   1 -11 -23   -6.56    5.75
  -1 -11  23   -3.37    5.24
  -1  11  23   -2.88    4.00
   1  11 -23   -0.03    3.16
   1  11 -22   -4.34    4.84
   1 -11 -22   -3.03    3.82
  -1  11  22   -2.04    4.44
  -1 -11  22    5.32    5.47
   1 -11 -22    3.03    4.99
   1  11 -22    2.08    4.21
   1  11 -21    3.63    4.54
   1 -11 -21    1.55    2.64
  -1  11  21   -0.29    3.88
  -1 -11  21    6.03    6.02
   1 -11 -21    2.54    2.88
   1  11 -21    1.85    3.48
   1  11 -20   -3.43    3.14
  -1 -11  20   -0.08    3.19
   1 -11 -20   -4.73    4.71
  -1 -11  20    7.09    6.25
  -1  11  20    0.52    3.63
   1 -11 -20   -1.60    2.64
   1  11 -20    0.33    3.39
   1  11 -19    2.04    2.46
  -1 -11  19    5.11    3.43
   1 -11 -19    2.53    3.22
  -1  11  19    2.13    2.54
  -1  11  19    0.68    2.94
  -1 -11  19    4.37    5.35
   1 -11 -19    9.62    4.84
   1  11 -19    4.60    4.38
  -1 -11  18    2.88    2.51
   1  11 -18    3.48    2.90
   1 -11 -18    0.12    2.18
  -1  11  18    2.72    1.78
  -1  11  18    2.28    2.45
  -1 -11  18    9.37    4.66
   1  11 -18    1.90    3.15
   1 -11 -18    2.19    2.25
   1  11 -17   -1.12    2.71
  -1 -11  17    1.78    2.72
   1 -11 -17   -1.43    3.54
  -1  11  17   -0.39    1.68
  -1  11  17    2.11    2.97
  -1 -11  17   -7.18    5.65
   1  11 -17    0.41    3.65
   1 -11 -17   -2.89    2.70
  -1 -11  16   15.80    4.63
   1 -11 -16    9.99    3.54
   1  11 -16    9.00    5.11
  -1 -11  16   19.49    5.48
   1 -11 -16   12.91    5.30
  -1  11  16    8.60    3.39
  -1  11  16   12.68    4.83
  -1 -11  16    5.68    3.54
   1 -11 -16   10.15    3.62
   1  11 -16   13.37    4.83
   1 -11 -15   30.04    5.18
   1  11 -15   30.16    8.42
  -1 -11  15   36.03    6.58
  -1 -11  15   39.22    7.68
   1 -11 -15   43.45    8.10
  -1  11  15   22.53    5.80
  -1  11  15   25.21    5.21
  -1 -11  15   29.10    7.29
  -1  11  15   33.55    7.38
   1  11 -15   42.77    9.18
   1 -11 -15   28.43    6.23
  -1 -11  14   -0.04    2.12
   1  11 -14   -0.47    2.50
   1 -11 -14   -5.51    2.75
   1 -11 -14   -0.67    1.91
  -1  11  14    2.11    1.63
  -1 -11  14    1.21    1.98
  -1  11  14   -1.26    1.80
  -1  11  14   -0.56    1.69
  -1 -11  14    0.63    3.62
   1  11 -14   -3.31    2.70
   1 -11 -14   -1.61    2.90
   1 -11 -13    0.05    2.33
   1 -11 -13   -1.66    2.52
   1  11 -13    4.67    2.66
  -1 -11  13   -2.67    2.64
  -1  11  13   -0.85    1.99
  -1 -11  13    4.60    3.46
   1 -11 -13    4.45    3.27
   1 -11 -13   -0.38    1.36
  -1 -11  13   -0.80    2.14
  -1  11  13    2.92    2.44
  -1  11  13    4.96    3.58
   1  11 -13    2.98    3.08
  -1 -11  13    2.12    1.97
   1 -11 -12   11.00    3.00
   1 -11 -12   15.61    3.50
  -1 -11  12   12.95    3.23
   1  11 -12   18.48    5.78
  -1  11  12   15.03    4.74
   1 -11 -12   14.68    5.21
  -1 -11  12   26.13    6.15
  -1  11  12   22.22    5.20
  -1 -11  12   10.55    5.31
  -1  11  12   12.86    3.59
   1 -11 -12   10.69    2.63
   1  11 -12   18.32    4.93
  -1 -11  12   14.69    4.04
   1 -11 -11   36.10    5.34
   1  11 -11   20.51    4.61
   1 -11 -11   30.60    5.64
  -1 -11  11   31.21    5.09
  -1  11  11   31.07    5.97
  -1 -11  11   39.50    6.74
   1 -11 -11   31.65    6.14
  -1 -11  11   32.97    7.34
   1  11 -11   22.43    4.24
  -1  11  11   29.91    5.54
  -1  11  11   38.53    6.87
  -1 -11  11   27.16    5.29
   1  11 -11   38.22    6.76
   1 -11 -10   62.05    6.66
  -1 -11  10   58.98    6.62
   1  11 -10   47.57    7.46
  -1  11  10   63.97    8.16
  -1 -11  10   52.88    7.48
   1 -11 -10   67.82    8.52
  -1  11  10   68.10    8.91
   1  11 -10   52.00    6.84
  -1 -11  10   63.11   10.28
  -1  11  10   66.87    7.96
   1  11 -10   63.71    8.29
   1 -11 -10   61.10    7.16
  -1 -11  10   56.09    7.09
   1 -11  -9    1.47    1.23
  -1 -11   9    3.10    1.83
   1 -11  -9   -1.16    2.02
   1  11  -9   -0.38    2.52
  -1  11   9    1.87    1.53
   1 -11  -9    1.22    2.16
  -1 -11   9   -0.35    2.94
  -1  11   9   -1.12    2.16
  -1  11   9   -0.71    1.71
   1  11  -9    1.98    1.78
  -1 -11   9    2.20    2.15
  -1  11   9    2.26    2.09
   1  11  -9    4.84    2.58
  -1 -11   8    0.55    1.16
   1 -11  -8   -2.41    2.15
   1  11  -8   -1.85    2.88
  -1  11   8    2.58    1.70
   1 -11  -8    2.89    1.93
  -1 -11   8   -3.47    4.34
  -1  11   8    5.05    2.31
   1  11  -8    0.46    1.28
  -1  11   8   -1.14    1.90
  -1 -11   8    1.14    2.67
  -1  11   8    1.17    2.24
   1  11  -8    4.29    2.43
  -1  11   7   67.75    6.46
   1  11  -7   74.62    8.51
  -1 -11   7   74.75    6.28
  -1  11   7  103.93    9.84
   1 -11  -7   90.44    8.87
  -1 -11   7   83.16    8.79
   1  11  -7   67.96    7.81
  -1  11   7   76.36    9.49
   1 -11  -7   87.02    9.49
  -1  11   7   96.66   10.02
  -1 -11   7   80.62    9.35
  -1  11   7   70.49    6.46
   1 -11  -7   81.32    7.32
   1  11  -7   80.21    7.92
  -1 -11   6   48.93    5.07
  -1  11   6   39.96    5.39
   1  11  -6   32.08    5.51
   1 -11  -6   53.74    6.69
  -1 -11   6   50.44    7.15
  -1  11   6   42.74    6.41
   1 -11  -6   44.68    6.63
  -1 -11   6   41.95    6.76
  -1  11   6   45.58    6.84
   1  11  -6   36.04    5.53
  -1  11   6   43.88    4.79
   1  11  -6   43.47    5.71
  -1  11   5   32.59    4.77
  -1 -11   5   39.89    4.44
   1  11  -5   39.04    5.83
   1 -11  -5   46.12    5.89
  -1 -11   5   36.92    6.26
  -1  11   5   40.09    6.22
  -1  11   5   39.29    5.92
  -1 -11   5   40.53    6.53
   1  11  -5   35.55    5.73
   1 -11  -5   41.86    6.28
  -1  11   5   39.52    4.44
   1  11  -5   40.49    5.25
   1  11  -4    0.42    1.94
  -1  11   4    3.34    1.75
  -1 -11   4   -4.83    3.31
  -1 -11   4   -0.30    0.94
  -1  11   4    2.16    1.87
   1 -11  -4   -3.03    2.26
   1 -11  -4    4.12    1.55
  -1 -11   4   -1.82    2.81
  -1  11   4    1.15    1.11
   1  11  -4    1.63    1.54
  -1  11   4    0.16    0.79
   1  11  -4    1.53    1.20
  -1 -11   3  103.42    7.20
   1  11  -3  114.35    9.55
  -1  11   3  111.00    8.35
   1 -11  -3  104.10    8.27
  -1  11   3  102.13    9.37
  -1 -11   3   97.06    9.48
  -1 -11   3  105.52   10.53
   1  11  -3   98.40    9.19
   1 -11  -3  107.72    9.77
  -1  11   3  113.00    9.96
   1  11  -3  107.31    7.89
  -1  11   3  100.85    7.17
   1  11  -2    5.41    2.27
  -1  11   2    5.42    2.03
   1 -11  -2    2.47    1.14
  -1 -11   2   -0.45    2.77
   1  11  -2    1.26    1.28
  -1  11   2    0.60    1.66
  -1 -11   2    4.53    1.84
  -1 -11   2   -0.20    1.42
   1 -11  -2    4.25    2.44
   1  11  -2    0.10    1.51
  -1  11   2    0.99    1.59
   1  11  -2    2.51    1.42
  -1  11   2    4.73    1.50
   1  11  -1   38.17    5.11
  -1  11   1   35.55    4.88
  -1 -11   1   34.79    4.38
   1  11  -1   33.85    5.46
  -1  11   1   33.09    5.25
   1 -11  -1   38.32    4.47
  -1 -11   1   38.87    5.90
  -1  11   1   39.16    5.72
   1  11  -1   31.66    4.92
   1 -11  -1   32.58    5.12
  -1  11   1   38.34    4.31
   1  11  -1   29.70    3.61
  -1  11   0   -1.62    1.92
   1  11   0    0.18    1.04
   1 -11   0   -8.55    3.80
   1  11   0   -1.38    2.04
  -1 -11   0   -3.57    1.99
  -1  11   0    0.54    1.18
   1 -11   0   -2.26    1.22
  -1 -11   0   -2.52    2.59
   1  11   0   -0.16    1.60
  -1  11   0    2.59    2.02
   1 -11   0   -4.48    2.62
  -1  11   0    0.66    0.91
   1  11   0   -0.96    1.31
   1  11   1  156.79    9.92
  -1  11  -1  154.32   10.74
  -1  11  -1  153.68   11.47
   1 -11   1  144.02   11.58
   1 -11   1  152.24    8.18
  -1 -11  -1  152.65    9.50
   1  11   1  145.33   11.18
   1  11   1  163.73   12.03
  -1 -11  -1  145.73   11.31
   1 -11   1  158.75   11.91
  -1  11  -1  161.06   11.88
  -1  11  -1  163.19    9.39
   1  11   1  150.86    7.96
   1  11   2    0.33    1.35
  -1  11  -2   -1.03    2.22
  -1 -11  -2    1.77    1.36
   1 -11   2    2.20    1.11
   1  11   2    2.32    1.62
   1 -11   2   -1.48    2.87
   1  11   2    0.32    1.15
  -1  11  -2    3.16    1.84
  -1 -11  -2    1.35    1.66
   1 -11   2    1.60    2.69
   1  11   2    0.50    0.83
  -1  11  -2    0.41    1.05
   1  11   3  209.09   11.32
   1 -11   3  228.57    9.70
  -1  11  -3  224.31   13.94
   1 -11   3  225.81   14.94
   1  11   3  217.45   13.83
  -1 -11  -3  222.63   12.65
  -1  11  -3  238.12   14.46
  -1 -11  -3  207.23   14.10
   1  11   3  217.99   14.15
   1 -11   3  239.39   14.71
   1  11   3  212.57    9.29
  -1  11  -3  239.03   12.22
  -1  11  -4    7.87    2.82
   1  11   4    6.91    1.66
   1 -11   4    4.38    0.79
  -1 -11  -4    4.55    1.74
   1 -11   4   12.17    3.98
   1  11   4    5.37    2.16
  -1  11  -4   12.92    3.32
  -1 -11  -4    6.48    2.65
   1 -11   4    7.06    2.01
   1  11   4    6.65    2.56
   1  11   4    5.75    1.56
  -1  11  -4    9.28    2.62
  -1  11  -5   30.65    5.27
   1  11   5   33.63    4.36
   1 -11   5   36.69    3.83
   1 -11   5   39.59    6.20
  -1 -11  -5   34.89    5.11
   1  11   5   32.61    5.89
  -1 -11  -5   36.24    6.03
   1 -11   5   40.08    6.36
  -1  11  -5   35.50    5.74
   1  11   5   34.19    5.53
  -1  11  -5   30.64    4.49
   1  11   5   31.60    3.59
  -1  11  -6   -0.06    1.46
   1  11   6   -0.54    1.02
  -1 -11  -6   -0.48    1.42
   1 -11   6   -0.55    1.05
   1 -11   6    0.89    2.00
   1  11   6   -0.04    1.28
  -1 -11  -6    2.46    1.31
   1  11   6   -1.89    2.28
  -1 -11  -6    0.42    2.52
   1  11   6    1.48    1.95
   1 -11   6    2.90    2.86
  -1  11  -6   -1.39    1.65
  -1  11  -6    0.07    1.35
   1  11   7   60.86    5.73
   1 -11   7   68.77    5.60
  -1  11  -7   81.00    8.88
   1 -11   7   65.35    8.07
  -1 -11  -7   82.34    8.91
   1  11   7   59.56    7.68
   1 -11   7   70.33    8.54
  -1 -11  -7   75.53    9.18
  -1  11  -7   61.13    7.41
   1  11   7   70.84    8.19
   1  11   7   78.28    9.26
  -1  11  -7   74.02    7.49
  -1 -11  -7   71.04    6.18
  -1  11  -8    9.65    3.16
   1 -11   8   10.58    2.34
   1  11   8    8.01    2.21
  -1 -11  -8   13.66    3.12
  -1 -11  -8   12.86    3.73
   1  11   8   11.54    3.35
   1 -11   8    6.89    2.13
   1  11   8   13.60    3.97
  -1  11  -8   11.28    3.36
   1  11   8   10.83    3.08
   1 -11   8   14.09    4.22
  -1  11  -8   15.73    4.11
   1 -11   8    2.60    2.06
  -1 -11  -9    5.62    1.92
  -1  11  -9   -2.14    3.41
   1 -11   9    6.65    1.91
  -1 -11  -9    8.26    2.86
   1  11   9    3.47    2.06
   1 -11   9    6.97    3.46
  -1 -11  -9   11.50    3.58
   1 -11   9   13.13    5.94
  -1  11  -9    3.63    2.24
   1  11   9    4.92    3.02
   1  11   9   -1.55    1.95
   1 -11   9   -1.76    3.15
  -1  11  -9    5.85    2.45
  -1 -11 -10   -1.08    1.28
  -1  11 -10   -2.69    2.29
  -1 -11 -10   -2.32    2.94
   1 -11  10   -0.62    1.09
   1  11  10   -3.91    3.43
  -1 -11 -10    1.41    2.00
   1 -11  10    2.39    1.85
   1 -11  10    6.68    5.21
   1  11  10    1.66    1.71
   1  11  10   -2.08    3.26
   1 -11  10    0.23    1.94
  -1  11 -10    1.51    1.46
  -1  11 -11   84.56   10.03
   1 -11  11   89.47    7.82
  -1 -11 -11   80.13    7.20
   1 -11  11   96.53   10.73
   1  11  11   89.48   10.32
  -1 -11 -11   98.58   11.02
   1 -11  11   95.42   11.82
   1  11  11   88.60    9.45
   1  11  11   78.88   11.29
   1 -11  11   86.74    9.18
  -1  11 -11   87.26   10.07
  -1 -11 -11   80.12    8.46
   1 -11  12   32.63    4.86
  -1 -11 -12   30.11    4.36
  -1  11 -12   33.52    6.40
   1  11  12   36.38    6.76
  -1 -11 -12   38.20    7.68
   1 -11  12   57.91    8.42
   1  11  12   37.67    7.54
   1 -11  12   41.76    7.85
   1  11  12   30.31    5.66
  -1 -11 -12   29.80    4.14
  -1 -11 -12   37.04    5.87
   1 -11  12   37.70    5.84
  -1  11 -12   43.15    7.24
   1 -11  13    2.83    2.09
  -1  11 -13    2.29    2.09
  -1 -11 -13    1.26    1.51
  -1 -11 -13    4.83    2.68
   1 -11  13    8.27    4.25
   1  11  13    2.55    2.14
   1  11  13    2.94    3.22
   1  11  13    3.58    2.63
   1 -11  13   -3.67    3.51
  -1  11 -13    7.19    3.41
  -1 -11 -13    4.44    2.55
   1 -11  13    2.87    1.95
  -1  11 -14   -0.18    2.65
   1 -11  14    4.40    2.45
   1  11  14   -0.62    1.59
  -1 -11 -14    0.57    2.04
   1 -11  14    2.51    3.81
   1  11  14    0.04    2.19
   1  11  14   -0.51    1.69
   1 -11  14   -1.58    2.92
  -1  11 -14    3.00    1.80
  -1 -11 -14    0.23    1.52
   1 -11  15   51.45    7.32
  -1  11 -15   51.37    9.27
   1 -11  15   54.45    9.13
  -1 -11 -15   40.65    8.40
   1  11  15   50.98    8.32
   1  11  15   62.01   10.50
   1 -11  15   49.48    9.15
   1  11  15   43.95    7.17
  -1 -11 -15   53.17    8.16
  -1  11 -15   50.30    9.12
  -1  11 -16    6.57    4.27
   1 -11  16   17.83    4.30
   1 -11  16   19.24    5.46
  -1 -11 -16   15.03    5.32
   1  11  16   11.47    4.51
   1 -11  16   12.55    3.46
   1  11  16    6.90    4.17
  -1  11 -16   21.50    6.26
  -1 -11 -16   19.78    5.87
   1 -11  17    7.06    2.88
  -1  11 -17    6.88    4.66
  -1 -11 -17    4.33    3.99
   1 -11  17    2.44    2.48
   1  11  17    0.17    1.85
   1  11  17    6.56    3.71
   1 -11  17   -2.69    3.88
  -1 -11 -17    7.60    3.68
  -1  11 -17    7.78    4.73
  -1  11 -18   -2.69    2.95
   1 -11  18    1.08    2.32
  -1 -11 -18   -3.35    3.45
   1  11  18   -1.71    2.81
   1 -11  18    3.48    4.78
   1  11  18   -2.93    2.50
  -1  11 -18    6.52    5.00
  -1 -11 -18    1.67    2.71
   1 -11  19    9.65    4.21
  -1  11 -19    5.58    4.15
   1  11  19    4.74    3.61
  -1 -11 -19    5.27    4.03
   1  11  19    9.14    4.96
   1 -11  19   16.77    7.42
  -1 -11 -19   13.11    5.49
  -1  11 -19   18.89    7.63
  -1  11 -20   -1.54    2.73
  -1 -11 -20    3.06    4.14
   1 -11  20    9.31    5.88
   1  11  20   -2.83    4.24
  -1 -11 -20   -1.89    3.27
  -1  11 -20    4.45    4.77
  -1  11 -21    2.36    4.17
  -1 -11 -21    9.03    4.90
   1  11  21   12.60    5.75
   1 -11  21   12.83    8.01
  -1 -11 -21   10.29    5.27
  -1  11 -21   11.81    6.22
  -1  11 -22   -4.33    5.10
  -1 -11 -22    0.61    4.24
   1  11  22    4.62    4.80
   1 -11  22    2.51    5.40
  -1  11 -22    6.51    4.96
  -1  11 -23    3.51    4.03
  -1 -11 -23    7.97    5.76
   1 -11  23   -4.12    6.99
   1  11  23   -7.19    5.65
  -1  11 -23    4.07    5.03
  -1  11 -24   -2.75    4.46
  -1 -11 -24    3.68    3.68
   1 -11  24   -3.70    4.05
   1  11  24    1.80    3.39
  -1  11 -24    6.51    5.35
  -1  11 -25    2.93    4.08
  -1 -11 -25   16.77    8.13
   1 -11  25   13.49    8.19
   1  11  25    3.20    4.36
  -1  11 -25   12.03    7.29
  -1  11 -26    1.42    3.34
  -1 -11 -26    9.99    6.40
   1 -11  26  -10.83    6.35
   1  11  26    4.89    4.92
  -1  11 -26    3.86    4.25
  -1 -11 -27    2.40    4.58
   1 -11  27   -2.04    5.05
   1 -13 -26    2.66    5.42
  -1 -13  26  -13.66   10.15
   1  13 -25    1.18    4.06
   1 -13 -25    0.30    4.62
  -1 -13  25   -1.36    5.58
   1  13 -25   -6.03    4.38
   1  13 -24    1.07    3.29
   1 -13 -24    8.02    6.64
  -1 -13  24   -3.87    4.63
  -1  13  24    1.44    4.03
   1  13 -24    7.51    5.87
   1  13 -23   -2.67    3.79
   1 -13 -23    6.02    5.57
  -1 -13  23   -5.58    3.64
  -1  13  23   -3.53    4.49
   1  13 -23   -1.52    3.50
   1  13 -22    2.26    3.56
   1 -13 -22   -1.12    3.24
  -1  13  22   -3.64    4.27
  -1 -13  22    3.70    5.91
   1  13 -22    2.66    4.02
   1  13 -21   -1.36    2.73
   1 -13 -21   -1.36    3.60
  -1  13  21   -5.03    4.33
   1  13 -21    0.03    3.12
   1  13 -20    7.27    3.94
   1 -13 -20   -7.09    4.75
  -1  13  20   -2.79    3.60
  -1 -13  20    5.30    5.94
   1  13 -20   -0.38    2.56
   1  13 -19    1.20    2.90
   1 -13 -19   -2.18    3.55
  -1 -13  19    3.26    3.26
  -1  13  19   -0.53    2.96
   1 -13 -19    5.14    4.39
   1  13 -19   -1.24    2.10
   1  13 -18   -0.88    2.69
  -1  13  18    0.06    2.22
   1 -13 -18   -0.87    3.01
  -1 -13  18   -5.26    5.84
  -1  13  18    4.01    3.30
   1  13 -18    3.87    4.43
   1 -13 -18   -2.08    2.30
   1  13 -17    3.21    2.94
  -1  13  17    4.38    3.14
   1 -13 -17    4.97    4.32
  -1  13  17    7.77    3.86
  -1 -13  17    4.85    4.23
   1  13 -17    5.16    4.29
   1 -13 -17   10.34    4.30
  -1 -13  16   -0.35    2.14
   1  13 -16   -2.04    3.35
   1 -13 -16    2.08    2.39
  -1  13  16    1.79    1.72
  -1 -13  16    3.07    4.18
  -1  13  16   -1.54    3.48
  -1 -13  16   -4.22    5.25
   1  13 -16    2.94    2.92
   1 -13 -16   -0.05    2.18
   1  13 -15   22.38    6.99
  -1 -13  15   24.46    5.65
   1 -13 -15   19.52    6.01
  -1  13  15   18.59    5.45
  -1 -13  15   39.11    8.81
  -1  13  15   21.58    6.31
  -1  13  15   17.96    4.53
  -1 -13  15   25.52    8.48
   1 -13 -15   17.88    5.36
   1  13 -15   21.58    6.68
  -1 -13  14    1.69    1.63
   1  13 -14    1.34    2.04
  -1 -13  14    9.70    5.26
   1 -13 -14    7.43    4.21
  -1  13  14    2.19    2.75
  -1  13  14    0.42    2.05
  -1  13  14    1.60    3.20
  -1 -13  14    9.07    5.93
   1  13 -14    3.12    3.03
   1 -13 -14    1.06    1.94
  -1 -13  13   -2.66    2.59
   1 -13 -13    4.44    2.38
   1 -13 -13   -0.38    1.97
   1  13 -13   -1.05    3.13
   1 -13 -13   -5.40    3.98
  -1 -13  13    7.68    4.38
  -1  13  13   -1.41    2.05
   1 -13 -13   -1.85    1.77
  -1  13  13    5.61    3.84
  -1 -13  13    1.50    3.07
  -1  13  13   -2.28    2.24
  -1 -13  13   -0.68    2.12
   1  13 -13    1.11    2.74
   1 -13 -12   16.53    4.52
   1  13 -12   23.91    6.17
  -1 -13  12   18.06    3.94
   1 -13 -12   19.13    4.35
  -1  13  12   23.17    5.67
  -1 -13  12   21.38    5.79
   1 -13 -12   21.96    5.93
  -1  13  12   22.04    5.43
  -1 -13  12   24.12    7.62
   1 -13 -12   16.99    4.03
  -1  13  12   25.05    5.49
  -1 -13  12   19.74    5.26
   1  13 -12   18.33    5.25
   1  13 -11  144.84   14.63
  -1 -13  11  137.52   10.67
   1 -13 -11  139.59   10.81
   1 -13 -11  163.05   14.67
  -1 -13  11  144.58   13.82
  -1  13  11  152.72   13.98
  -1  13  11  159.72   13.92
  -1  13  11  158.32   14.85
  -1 -13  11  159.51   16.34
   1  13 -11  135.29   11.95
  -1 -13  11  144.17   13.39
   1 -13 -11  150.86   12.22
   1  13 -11  145.38   13.25
   1 -13 -10   12.20    2.95
   1  13 -10   14.26    6.37
  -1  13  10   10.60    3.06
  -1 -13  10   13.56    3.39
   1 -13 -10    7.20    2.43
  -1 -13  10   11.76    3.55
  -1  13  10    8.05    4.10
   1 -13 -10    8.36    3.84
  -1  13  10   12.90    3.97
  -1 -13  10   16.51    5.75
   1 -13 -10    9.15    2.94
   1  13 -10   10.56    3.70
  -1  13  10   14.74    4.84
  -1 -13  10   17.20    4.76
   1  13 -10   17.71    5.21
   1 -13  -9   24.55    4.65
   1  13  -9   17.13    4.46
  -1 -13   9   25.84    4.35
  -1  13   9   20.52    4.27
  -1  13   9   23.35    5.41
   1 -13  -9   22.09    5.48
  -1 -13   9   21.73    4.71
   1 -13  -9   24.09    5.23
  -1 -13   9   19.09    5.47
   1  13  -9   17.47    4.36
  -1  13   9   24.43    5.72
  -1  13   9   22.77    5.49
   1  13  -9   20.23    4.30
  -1  13   8    1.23    1.57
   1  13  -8    0.45    1.87
   1 -13  -8   -2.57    2.24
  -1 -13   8   -2.10    1.99
  -1  13   8   -0.84    1.72
  -1 -13   8   -5.73    4.56
   1 -13  -8    2.01    1.55
  -1 -13   8    1.48    2.12
  -1  13   8    2.87    1.85
   1 -13  -8    0.85    2.49
   1  13  -8    2.76    1.90
   1  13  -8    0.22    1.92
   1 -13  -7   15.72    3.08
   1  13  -7   11.55    3.80
  -1  13   7   12.99    3.04
  -1 -13   7   16.15    3.23
  -1  13   7   15.05    5.12
   1 -13  -7   12.91    4.18
  -1 -13   7   21.88    5.47
   1 -13  -7   10.57    3.51
  -1  13   7   16.52    4.34
   1  13  -7   13.14    2.81
  -1 -13   7   15.98    5.52
   1  13  -7   17.67    3.83
  -1  13   7   12.01    2.83
  -1  13   6    3.99    1.62
   1  13  -6    4.82    2.71
   1 -13  -6    7.40    2.69
  -1 -13   6    8.60    2.34
  -1 -13   6    2.66    2.75
  -1  13   6    6.76    3.47
  -1  13   6    8.92    3.03
   1 -13  -6    2.76    1.95
   1  13  -6    4.76    1.99
  -1 -13   6    4.93    2.65
   1  13  -6    4.52    1.80
  -1  13   6    4.72    1.64
  -1  13   5   10.51    2.93
   1  13  -5   10.68    3.46
   1 -13  -5   11.58    3.01
  -1  13   5   10.94    3.83
  -1 -13   5   15.99    4.64
  -1 -13   5   13.38    2.63
   1 -13  -5   14.25    4.25
   1  13  -5   10.63    3.16
  -1  13   5   10.88    4.04
  -1 -13   5   21.05    4.92
   1  13  -5   11.41    2.93
  -1  13   5   13.61    2.85
  -1  13   4    3.22    1.79
   1  13  -4    6.08    2.94
  -1 -13   4    7.44    2.16
  -1 -13   4   -0.66    2.71
  -1  13   4    4.07    2.45
   1 -13  -4    3.06    1.81
   1 -13  -4    7.40    3.66
   1  13  -4    4.12    1.94
  -1  13   4    1.70    1.87
  -1 -13   4    1.11    2.82
   1  13  -4    5.33    2.17
  -1  13   4    5.53    1.57
   1  13  -3    0.74    1.52
  -1  13   3    1.15    1.88
   1 -13  -3    3.00    1.95
  -1  13   3    3.23    1.67
  -1 -13   3    1.48    1.80
  -1 -13   3    4.09    1.85
   1  13  -3    0.86    1.53
  -1 -13   3    5.92    3.47
  -1  13   3   -0.90    2.68
   1 -13  -3    0.06    1.85
  -1  13   3    3.64    1.49
   1  13  -3    3.93    1.76
  -1  13   2   18.28    4.03
   1  13  -2   18.62    4.08
   1 -13  -2   19.39    3.63
  -1  13   2   19.83    4.71
  -1 -13   2   18.42    4.41
  -1 -13   2   18.38    3.47
   1  13  -2   14.58    3.83
  -1 -13   2   16.20    4.72
   1  13  -2   11.92    2.88
   1 -13  -2   15.81    3.28
  -1  13   2   21.82    4.46
  -1  13   2   24.62    3.79
   1  13  -2   18.44    3.36
  -1  13   1   -1.03    1.28
   1  13  -1    0.14    1.21
  -1 -13   1    4.57    1.94
   1  13  -1   -1.59    2.11
   1 -13  -1   -5.40    4.31
   1 -13  -1   -2.69    2.11
  -1  13   1    4.04    2.60
  -1 -13   1   -3.58    3.68
  -1 -13   1   -3.74    1.99
   1 -13  -1   -1.37    3.06
   1  13  -1   -0.06    1.70
  -1  13   1   -0.75    1.91
  -1  13   1    0.47    1.19
   1  13  -1   -0.18    1.46
  -1  13   0   11.50    2.60
   1  13   0    9.90    2.29
   1 -13   0   12.29    2.62
  -1 -13   0    9.37    2.34
  -1  13   0   14.40    4.39
   1  13   0   12.01    3.33
   1 -13   0    8.31    3.06
   1 -13   0   10.64    3.45
  -1 -13   0    8.75    2.53
   1  13   0    9.52    2.30
  -1  13   0   10.06    3.27
   1  13   0    9.70    2.36
  -1  13   0    9.14    2.07
   1  13   1    9.38    2.40
  -1  13  -1    9.44    3.14
   1  13   1    6.50    2.67
  -1 -13  -1    5.76    2.01
   1 -13   1    8.54    2.44
   1 -13   1    8.26    2.02
   1  13   1   10.71    3.48
   1 -13   1   13.73    3.86
  -1  13  -1   10.26    3.22
  -1 -13  -1    1.78    2.24
  -1  13  -1    6.17    1.63
   1  13   1   10.75    2.34
   1  13   2    1.11    1.16
  -1  13  -2    1.89    1.61
   1  13   2   -2.22    2.69
   1 -13   2    2.42    1.97
   1 -13   2   -4.94    3.43
  -1 -13  -2   -0.39    1.44
   1  13   2   -2.08    3.14
  -1 -13  -2   -4.84    4.05
  -1  13  -2   -1.94    2.84
   1 -13   2    2.34    3.35
  -1  13  -2    0.16    1.13
   1  13   3    0.93    1.29
  -1  13  -3    0.27    1.85
   1 -13   3   -1.34    2.30
   1 -13   3    0.14    1.44
  -1 -13  -3    2.26    1.68
   1  13   3   -1.69    2.40
   1 -13   3    2.34    2.02
   1  13   3   -1.77    3.09
  -1  13  -3    1.85    2.40
  -1 -13  -3    3.61    3.07
  -1  13  -3    2.27    1.85
  -1  13  -4    2.23    2.49
   1  13   4   -0.70    1.38
   1 -13   4    0.27    1.19
   1  13   4   -1.63    2.46
   1 -13   4    0.63    1.86
  -1 -13  -4   -1.11    2.49
  -1 -13  -4   -1.02    1.62
  -1  13  -4   -1.97    2.54
   1 -13   4   -3.15    4.02
   1  13   4   -2.84    3.54
  -1  13  -4    3.34    1.93
   1  13   5    0.28    1.70
  -1  13  -5    2.32    1.74
  -1 -13  -5    2.38    1.57
   1 -13   5    4.86    3.23
   1 -13   5    4.89    1.66
   1  13   5    4.38    2.45
   1  13   5   -1.12    2.78
   1 -13   5    2.68    2.35
  -1  13  -5    2.01    2.25
  -1 -13  -5    0.54    2.30
  -1  13  -5    9.16    3.24
  -1  13  -6   18.22    4.36
  -1 -13  -6   16.65    2.86
   1  13   6   20.25    3.60
   1 -13   6   20.65    3.08
   1 -13   6   22.20    6.27
   1  13   6   19.15    4.71
  -1 -13  -6   13.99    3.77
   1 -13   6   23.95    5.69
   1  13   6   19.38    4.79
  -1 -13  -6   22.30    5.03
  -1  13  -6   17.25    3.90
  -1  13  -6   15.39    3.03
  -1  13  -7    9.57    3.86
  -1 -13  -7   10.58    2.50
   1 -13   7    5.51    1.63
   1  13   7    4.96    2.01
  -1 -13  -7    7.71    2.50
   1 -13   7    2.25    3.97
   1  13   7    3.37    1.60
   1  13   7    0.58    2.27
  -1  13  -7    9.79    3.17
  -1 -13  -7   -0.64    2.38
   1 -13   7    2.11    3.13
  -1  13  -7    3.01    1.95
   1  13   8   -2.09    1.86
  -1  13  -8    0.87    2.04
   1 -13   8    1.29    0.93
  -1 -13  -8   -0.44    1.26
   1  13   8   -1.16    2.32
   1 -13   8   -6.87    5.18
  -1 -13  -8   -3.68    3.62
   1  13   8   -0.71    3.01
  -1 -13  -8   -2.89    2.64
   1  13   8   -1.42    1.93
   1 -13   8    3.43    2.41
  -1  13  -8   -2.51    2.74
   1 -13   8   -5.01    4.53
  -1  13  -8   -2.15    3.56
   1 -13   9   18.66    3.28
  -1 -13  -9   23.53    4.11
  -1 -13  -9   17.93    3.05
  -1  13  -9   17.24    5.33
   1  13   9   19.81    5.23
  -1 -13  -9   22.74    5.47
   1 -13   9   24.98    5.25
   1  13   9   15.86    4.72
  -1  13  -9   17.88    4.55
   1  13   9   13.91    3.71
  -1 -13  -9   16.05    4.57
   1 -13   9   19.55    5.05
  -1  13  -9   17.52    4.67
   1 -13   9   13.47    3.65
  -1  13 -10   63.32    9.48
   1 -13  10   61.53    6.26
  -1 -13 -10   57.25    6.15
  -1 -13 -10   68.32    9.45
   1  13  10   78.36   10.16
   1 -13  10   66.39    9.60
   1  13  10   71.52    9.46
  -1 -13 -10   57.76    8.94
   1  13  10   79.00   10.38
   1 -13  10   73.66   11.07
  -1  13 -10   67.02    8.80
  -1 -13 -10   73.02    7.63
   1 -13  10   61.89    8.48
   1 -13  11   55.22    5.98
  -1 -13 -11   47.91    5.81
  -1  13 -11   55.63    9.59
   1 -13  11   69.18   10.11
   1  13  11   56.89    8.95
  -1 -13 -11   59.71    9.10
   1  13  11   51.66    8.30
   1 -13  11   59.77   10.48
   1  13  11   64.31   10.14
  -1 -13 -11   61.60    7.21
  -1  13 -11   61.50    8.69
   1 -13  11   57.24    8.29
   1 -13  12   25.06    4.25
  -1  13 -12   29.22    8.05
  -1 -13 -12   29.52    6.53
   1  13  12   24.72    5.87
   1 -13  12   35.33    7.71
   1  13  12   26.55    7.27
   1 -13  12   27.03    7.12
   1  13  12   25.08    5.66
   1 -13  12   27.07    6.28
  -1 -13 -12   24.48    4.74
  -1  13 -12   38.06    7.52
  -1  13 -13    3.03    3.34
  -1 -13 -13   -2.27    2.89
   1 -13  13    9.38    5.63
   1  13  13    2.48    2.76
   1  13  13    0.31    1.94
   1 -13  13   -5.31    3.18
   1  13  13    2.79    2.50
   1 -13  13    1.00    2.34
  -1  13 -13    0.16    2.55
  -1 -13 -13    0.43    1.78
  -1  13 -14   -0.52    2.54
  -1 -13 -14    4.95    3.70
   1 -13  14   14.60    5.51
   1  13  14    7.21    4.04
   1 -13  14   -2.55    2.89
   1  13  14    2.58    2.94
   1  13  14    3.94    3.33
  -1 -13 -14    0.68    1.62
  -1  13 -14    9.10    4.09
  -1  13 -15   35.23    8.09
   1  13  15   24.23    5.89
   1 -13  15   29.90    7.14
  -1 -13 -15   27.34    7.24
   1  13  15   24.81    6.10
   1 -13  15   29.46    7.19
   1  13  15   29.25    7.63
  -1  13 -15   18.23    5.78
  -1 -13 -15   29.87    6.20
  -1  13 -16   10.16    5.09
   1 -13  16   15.12    6.32
  -1 -13 -16    5.89    3.78
   1  13  16   10.61    4.23
   1  13  16    2.67    2.64
   1 -13  16    5.73    4.15
  -1 -13 -16    7.30    3.78
  -1  13 -16    8.74    5.12
  -1  13 -17    6.07    4.04
  -1 -13 -17    7.76    3.78
   1 -13  17   10.65    5.00
   1  13  17   11.58    4.31
   1 -13  17   20.64    7.42
   1  13  17    6.13    4.81
  -1  13 -17   16.05    5.79
  -1 -13 -17   13.49    4.85
  -1  13 -18    3.55    2.13
  -1 -13 -18   -0.69    2.80
   1  13  18    0.76    2.50
   1  13  18   -2.01    2.10
  -1  13 -18    5.35    3.98
  -1  13 -19   -0.41    2.40
  -1 -13 -19    5.68    4.63
   1  13  19    7.43    4.29
   1 -13  19   11.50    6.39
   1  13  19    0.20    3.25
  -1  13 -19    2.13    3.89
  -1  13 -20    3.05    4.73
  -1 -13 -20   -4.23    4.25
   1 -13  20    5.67    5.72
   1  13  20    1.30    2.50
  -1  13 -20    2.67    4.33
  -1  13 -21    5.43    4.93
  -1 -13 -21    2.10    4.92
   1 -13  21   16.56    8.80
   1  13  21    3.01    4.18
  -1  13 -21    8.98    5.51
  -1  13 -22    3.41    3.98
  -1 -13 -22    0.29    3.20
   1 -13  22   -7.60    4.51
  -1  13 -22    0.30    2.99
  -1  13 -23    3.71    4.98
  -1 -13 -23    5.27    4.53
   1  13  23   -6.69    5.73
   1 -13  23   -0.99    3.67
  -1  13 -23    1.28    3.33
  -1  13 -24   -2.36    3.20
  -1 -13 -24    1.98    5.25
   1  13  24   -2.32    3.49
   1 -13  24   10.47    7.71
  -1  13 -24   10.66    6.52
  -1  13 -25   -5.45    4.60
  -1 -13 -25    3.24    4.11
   1  13  25    5.69    6.97
   1 -13  25   -8.50    6.42
  -1  13 -25   -4.39    4.71
   1 -13  26   -3.76    7.74
  -1 -13 -26    7.78    6.78
  -1 -15  25   -9.62    7.02
   1  15 -24   -1.39    3.57
   1 -15 -24   -0.55    4.65
  -1 -15  24    4.81    6.16
   1  15 -23   -7.02    5.44
   1 -15 -23   -1.26    4.75
  -1 -15  23   10.72    7.19
  -1  15  23   -2.56    4.35
   1  15 -23    4.48    5.44
   1  15 -22    1.72    2.88
   1 -15 -22   -0.13    4.09
  -1 -15  22    0.12    3.53
  -1  15  22    5.05    4.44
   1  15 -22    1.62    4.29
   1  15 -21    3.79    3.76
   1 -15 -21   -3.24    5.50
  -1  15  21    0.16    3.48
  -1 -15  21    1.70    5.81
   1  15 -21    4.57    4.70
   1  15 -20    1.50    2.58
   1 -15 -20   -2.06    3.89
  -1 -15  20    9.50    6.36
  -1  15  20    3.59    3.19
   1  15 -20   -1.61    2.46
   1  15 -19    1.29    3.03
   1 -15 -19   -1.87    3.22
  -1  15  19    8.82    5.27
  -1 -15  19   -3.83    5.56
   1  15 -19   -1.00    3.33
   1  15 -18    0.85    2.51
   1 -15 -18    6.05    4.76
  -1  15  18    0.14    2.60
  -1  15  18    6.89    4.63
   1  15 -18    3.48    3.73
   1  15 -17   -3.12    4.44
  -1  15  17    0.51    2.03
   1 -15 -17    3.41    3.26
  -1  15  17    5.08    4.18
  -1 -15  17   -6.04    5.45
   1  15 -17   -1.59    3.35
   1  15 -16   13.90    6.06
  -1 -15  16   15.59    6.58
  -1  15  16    8.27    4.29
   1 -15 -16    4.68    4.31
  -1  15  16   11.95    5.75
  -1 -15  16   12.49    5.15
   1  15 -16    4.78    4.31
   1  15 -15   -1.49    2.94
  -1 -15  15   -0.37    4.02
   1 -15 -15   -1.49    2.34
  -1  15  15    3.69    3.16
  -1  15  15    3.20    2.75
  -1 -15  15    8.97    5.08
  -1  15  15   -0.07    2.57
   1  15 -15    1.17    3.16
   1  15 -14    4.91    3.69
  -1  15  14   11.65    4.94
   1 -15 -14    9.55    4.89
  -1 -15  14   12.16    5.88
   1 -15 -14    9.82    4.80
  -1  15  14    8.40    4.22
  -1 -15  14   16.02    6.52
  -1  15  14   10.62    3.77
   1  15 -14   15.91    5.50
   1 -15 -14   10.37    3.48
   1  15 -13   -1.46    2.95
   1 -15 -13   -5.49    3.89
  -1 -15  13    0.79    3.71
   1 -15 -13   -2.02    3.38
  -1  15  13   -0.53    2.39
   1 -15 -13   -0.72    2.79
  -1 -15  13   -1.93    3.17
  -1  15  13   -0.07    2.83
  -1  15  13   -0.51    1.69
   1 -15 -13   -0.83    2.24
  -1 -15  13   -4.42    3.30
   1  15 -13   -2.55    2.79
   1 -15 -12    6.13    3.24
   1  15 -12   20.30    7.80
  -1 -15  12   19.63    7.34
   1 -15 -12   14.94    5.31
  -1  15  12    6.38    4.06
  -1  15  12    3.76    1.83
  -1  15  12    9.29    4.33
  -1 -15  12   20.83    7.46
   1 -15 -12   11.39    4.79
   1  15 -12   13.16    4.66
  -1 -15  12   20.01    6.08
   1  15 -11   -0.29    2.44
   1 -15 -11    0.58    2.20
   1 -15 -11   -1.96    1.90
  -1 -15  11   -1.35    3.00
  -1  15  11   -1.55    2.75
   1 -15 -11    4.94    1.71
  -1  15  11    3.55    2.45
   1  15 -11   -0.13    2.21
  -1  15  11   -0.97    3.29
   1 -15 -11    0.11    3.56
  -1 -15  11    0.42    5.06
  -1 -15  11   -5.32    4.16
   1  15 -11   -0.91    2.08
   1 -15 -10    7.76    1.80
   1 -15 -10    7.17    3.14
   1  15 -10    0.66    2.51
  -1  15  10    5.66    2.46
   1 -15 -10   16.69    4.82
  -1 -15  10    8.68    4.96
  -1  15  10    3.26    2.18
  -1 -15  10    7.68    5.26
   1  15 -10    9.79    4.10
   1 -15 -10    6.03    3.26
  -1 -15  10   10.53    4.28
   1  15 -10    3.76    4.30
   1 -15  -9   21.55    4.23
   1  15  -9   21.88    6.02
   1 -15  -9   18.94    5.65
  -1  15   9   28.12    6.26
  -1 -15   9   14.37    4.10
  -1  15   9   20.37    5.18
   1  15  -9   22.28    5.82
   1 -15  -9   17.85    5.49
  -1 -15   9   23.74    7.02
   1  15  -9   24.62    4.99
  -1 -15   8   14.46    2.92
   1 -15  -8   17.36    4.09
  -1  15   8   15.65    3.85
   1  15  -8   14.65    4.50
  -1  15   8   24.91    5.80
  -1 -15   8   11.25    2.42
   1 -15  -8   16.81    4.15
  -1 -15   8   23.86    6.59
   1 -15  -8   13.61    5.12
  -1  15   8   17.77    5.10
   1  15  -8   21.99    5.62
   1  15  -8   17.87    3.92
   1  15  -7   -2.82    2.67
  -1 -15   7    0.94    1.14
  -1  15   7   -0.73    2.39
   1 -15  -7   -3.74    2.71
  -1  15   7   -2.55    1.80
  -1 -15   7   -1.27    2.26
   1 -15  -7   -5.87    3.57
  -1  15   7    0.02    2.60
   1 -15  -7    5.27    3.97
   1  15  -7    0.48    2.40
  -1 -15   7    0.27    2.37
   1  15  -7   -1.12    1.95
  -1  15   6   39.35    5.45
   1  15  -6   40.19    7.24
  -1  15   6   37.64    6.99
   1 -15  -6   32.74    5.86
  -1 -15   6   47.05    8.86
  -1 -15   6   40.97    4.96
  -1  15   6   31.81    5.99
   1 -15  -6   35.97    6.78
   1  15  -6   36.86    6.99
  -1 -15   6   46.43    8.20
   1  15  -6   37.67    6.27
  -1  15   5   31.12    5.42
   1  15  -5   35.93    6.87
  -1  15   5   30.95    6.47
  -1 -15   5   33.96    4.33
  -1 -15   5   30.83    7.00
   1 -15  -5   34.42    5.27
  -1  15   5   40.23    7.42
   1  15  -5   32.69    6.41
  -1 -15   5   39.21    7.35
   1 -15  -5   34.09    6.08
   1  15  -5   31.98    5.12
  -1  15   4   -2.30    2.50
   1  15  -4    0.37    1.84
  -1  15   4   -0.50    2.35
  -1 -15   4    1.66    1.41
  -1 -15   4   -0.76    1.90
   1 -15  -4    2.29    2.15
   1  15  -4    0.22    2.28
  -1 -15   4    1.24    2.13
   1 -15  -4    1.76    2.00
  -1  15   4    1.00    2.77
   1  15  -4    0.10    2.01
  -1  15   3    0.80    1.43
   1  15  -3    1.74    2.27
  -1 -15   3    1.81    2.60
  -1 -15   3    1.67    1.07
   1 -15  -3    3.07    2.06
  -1  15   3    5.10    2.94
  -1 -15   3    3.96    3.13
   1 -15  -3   -7.52    4.70
  -1  15   3   -1.18    2.46
   1  15  -3    0.98    1.89
   1  15  -3    1.20    1.53
   1  15  -2   69.96    8.85
  -1  15   2   75.90    8.57
  -1  15   2   65.53    8.72
   1 -15  -2   62.44    8.75
  -1 -15   2   70.75    9.44
   1 -15  -2   71.96    7.46
  -1 -15   2   83.43    7.57
   1 -15  -2   72.23    9.39
  -1 -15   2   78.53   10.14
  -1  15   2   61.80    8.86
   1  15  -2   72.05    9.36
  -1  15   2   68.32    6.83
   1  15  -2   64.48    6.68
   1  15  -1   -0.13    2.34
  -1  15   1    1.86    1.94
   1 -15  -1    0.46    2.03
  -1  15   1    2.73    2.54
   1 -15  -1    0.79    3.63
   1  15  -1    2.71    2.43
  -1 -15   1    1.77    2.35
  -1 -15   1    4.09    1.82
   1 -15  -1    5.06    2.84
  -1  15   1    4.88    2.09
   1  15  -1    2.07    1.61
  -1 -15   1    4.57    2.39
  -1  15   1    3.71    2.02
  -1  15   0   -0.94    2.13
   1  15   0   -0.09    1.80
   1  15   0    1.54    2.59
   1 -15   0    3.19    1.41
  -1 -15   0    0.72    1.52
  -1 -15   0   -4.05    4.44
   1 -15   0   -1.56    2.14
  -1  15   0   -0.35    1.92
  -1 -15   0   -2.92    3.19
   1  15   0    5.81    2.80
   1 -15   0    3.98    2.19
  -1  15   0   -0.62    1.72
  -1  15  -1   -2.12    2.29
   1  15   1    1.42    1.96
   1 -15   1   -4.22    4.99
  -1 -15  -1   -0.04    1.51
   1 -15   1    1.14    1.25
   1  15   1    1.75    2.99
   1 -15   1    5.33    3.24
  -1 -15  -1   -0.85    3.46
   1  15   1    1.25    1.60
  -1  15  -1   -0.22    2.14
  -1  15  -1    1.60    1.53
   1 -15   2  201.55   10.63
  -1  15  -2  198.25   14.62
   1  15   2  191.22   13.01
   1 -15   2  182.54   15.56
   1  15   2  182.56   15.09
  -1 -15  -2  177.46   12.10
   1 -15   2  191.25   15.37
  -1  15  -2  207.57   15.91
   1  15   2  175.46   15.16
  -1 -15  -2  175.86   15.10
  -1  15  -2  185.70   12.25
  -1  15  -3    0.45    1.78
   1  15   3    1.03    1.41
   1 -15   3   -2.35    2.04
  -1 -15  -3    3.21    3.08
   1  15   3    0.89    1.53
   1 -15   3    0.41    2.63
  -1 -15  -3   -2.55    4.32
  -1  15  -3   -3.56    2.61
   1 -15   3   -2.72    3.04
   1  15   3   -2.42    2.62
  -1  15  -3    2.12    1.64
   1  15   4   13.35    3.22
  -1  15  -4   14.27    3.92
   1  15   4   14.63    4.14
  -1 -15  -4   22.18    4.96
   1 -15   4   21.51    5.32
   1 -15   4   19.88    5.47
  -1  15  -4   23.67    5.35
  -1 -15  -4   20.79    5.38
   1  15   4   23.49    5.55
  -1  15  -4   20.97    4.17
  -1  15  -5   -0.02    1.82
   1  15   5   -1.16    1.55
  -1 -15  -5   -2.91    1.95
   1 -15   5    5.15    3.43
   1  15   5    1.49    1.64
  -1  15  -5    1.86    2.11
   1  15   5    2.61    1.98
   1 -15   5   -2.81    2.35
  -1  15  -5    1.15    1.64
   1  15   6   82.85    7.97
  -1  15  -6   96.59   11.55
  -1 -15  -6   93.33   10.01
   1 -15   6  108.06   12.87
   1  15   6   90.37   11.00
   1  15   6   87.26   10.76
  -1  15  -6   88.42   10.63
   1 -15   6   96.30   11.36
  -1 -15  -6   95.92   11.59
  -1  15  -6  109.88   10.28
  -1  15  -7    2.44    2.72
  -1 -15  -7   -4.01    3.16
   1  15   7    3.01    2.41
   1 -15   7   -4.65    4.79
   1 -15   7   -0.80    3.45
   1  15   7   -1.43    1.58
  -1  15  -7   -0.58    3.19
  -1 -15  -7   -0.65    2.62
  -1  15  -7    5.33    3.27
  -1  15  -8   -1.65    2.21
  -1 -15  -8   -1.72    2.32
   1 -15   8   -4.87    3.86
   1  15   8    2.52    2.94
   1  15   8    1.75    2.26
   1 -15   8    0.52    2.07
  -1  15  -8    3.08    2.08
  -1 -15  -8   -0.85    3.10
   1 -15   8   -1.27    2.15
  -1  15  -8   -0.81    1.50
  -1  15  -9   -2.19    2.86
   1 -15   9   -0.34    3.83
  -1 -15  -9   -1.97    2.18
   1  15   9   -1.80    2.38
  -1 -15  -9   -0.88    3.56
   1 -15   9   -4.05    4.03
   1  15   9    3.41    2.95
  -1  15  -9    4.62    3.12
  -1  15  -9   -2.96    3.52
   1 -15   9    4.90    3.43
  -1  15 -10   42.53    9.50
   1 -15  10   42.85    9.31
  -1 -15 -10   26.64    5.62
   1  15  10   19.79    5.87
   1 -15  10   44.43    9.07
   1  15  10   35.61    7.39
  -1  15 -10   45.99    7.88
  -1 -15 -10   30.55    8.11
   1 -15  10   38.32    8.12
  -1  15 -10   36.39    7.28
  -1  15 -11    4.55    4.09
  -1 -15 -11   -4.95    3.88
   1 -15  11    2.94    3.83
   1  15  11    3.00    3.69
   1 -15  11   -0.05    3.69
  -1 -15 -11   -1.09    2.94
   1  15  11    1.56    3.04
   1  15  11    3.78    3.26
  -1  15 -11   -0.91    1.74
   1 -15  11   -0.31    2.10
  -1  15 -12   67.14   11.41
   1  15  12   51.82    9.32
  -1 -15 -12   44.34    8.56
   1 -15  12   59.48   10.80
  -1 -15 -12   47.15    9.86
   1  15  12   42.87    7.82
   1 -15  12   64.00   11.22
   1  15  12   55.83   10.12
  -1  15 -12   45.66    8.41
   1 -15  12   63.89   10.28
  -1  15 -13    2.65    3.47
   1 -15  13    9.75    5.76
   1  15  13   -1.19    2.32
  -1 -15 -13   -1.53    2.54
   1  15  13    3.77    3.29
   1 -15  13    9.78    5.82
  -1 -15 -13   -2.69    4.13
   1  15  13    6.43    3.87
   1 -15  13    1.98    2.03
  -1  15 -13    0.94    2.11
  -1  15 -14   10.06    4.92
  -1 -15 -14   12.20    5.52
   1 -15  14   16.81    6.98
   1  15  14    3.46    2.91
   1  15  14    9.05    4.25
   1 -15  14    6.72    4.84
   1  15  14    8.92    4.19
  -1 -15 -14   10.39    4.89
  -1  15 -14   13.16    5.33
  -1  15 -15    2.81    2.20
   1 -15  15    7.46    4.99
   1  15  15    3.04    3.46
  -1 -15 -15    2.48    2.26
   1 -15  15    7.38    5.39
   1  15  15    3.63    2.43
   1  15  15    1.03    2.11
  -1  15 -15    0.52    2.29
  -1  15 -16   28.30    8.03
   1 -15  16   29.58    8.41
   1  15  16   16.19    6.02
  -1 -15 -16   17.40    6.23
   1 -15  16   25.65    8.56
   1  15  16   25.16    7.98
  -1  15 -16   21.71    6.45
  -1  15 -17    2.14    2.78
   1  15  17    5.25    3.99
  -1 -15 -17    3.11    4.07
   1 -15  17   -4.84    5.42
   1  15  17    0.31    3.46
  -1  15 -17    8.54    5.11
  -1  15 -18    3.04    4.10
   1  15  18   -1.24    2.57
  -1 -15 -18   -1.75    2.84
   1  15  18   -4.84    4.21
   1 -15  18   -7.76    6.73
  -1  15 -18   -1.46    2.32
  -1  15 -19    7.02    5.50
  -1 -15 -19    2.87    3.60
   1  15  19   -0.37    3.17
   1 -15  19   -5.49    3.39
  -1  15 -19    1.37    2.73
  -1  15 -20    0.21    3.40
  -1 -15 -20   -0.15    4.09
   1  15  20   -5.20    5.02
  -1  15 -20    4.83    4.74
  -1  15 -21   -1.05    2.79
  -1 -15 -21    4.52    3.33
   1 -15  21    5.15    6.38
   1  15  21   -1.08    3.66
  -1  15 -21    5.36    4.92
  -1  15 -22   -0.46    3.98
  -1 -15 -22   -7.36    5.48
   1  15  22    2.26    3.91
   1 -15  22    4.52    4.48
  -1  15 -22   -0.34    2.79
  -1  15 -23   -5.95    5.40
  -1 -15 -23    1.30    5.01
   1  15  23   -1.44    3.12
   1 -15  23   -4.46    5.10
  -1  15 -23    5.12    3.90
  -1  15 -24   10.00    7.55
   1 -15  24    0.50    5.97
  -1 -15 -24    8.38    7.17
   1  17 -23   -0.66    4.16
  -1 -17  23    6.93    7.03
   1  17 -22    0.53    3.36
  -1 -17  22    6.54    7.56
   1 -17 -22   14.42    7.43
   1  17 -21   -6.12    4.56
   1 -17 -21    4.07    5.24
  -1 -17  21   11.14    7.96
  -1  17  21   -5.00    5.06
   1 -17 -21   -8.89    6.97
   1  17 -20    9.60    7.14
   1 -17 -20    2.55    3.01
  -1 -17  20   -9.66    8.26
  -1  17  20   -6.25    5.91
   1 -17 -20   -7.13    5.68
   1  17 -20   -6.73    5.57
   1  17 -19   -0.45    3.57
   1 -17 -19    4.89    4.74
   1 -17 -19   -6.27    3.75
  -1 -17  19   -6.27    7.02
  -1  17  19   -1.58    3.17
   1  17 -19    0.22    2.49
   1  17 -18    6.17    4.69
   1 -17 -18    2.34    3.88
  -1  17  18   12.01    6.37
   1 -17 -18    0.46    4.70
   1  17 -18    1.19    2.83
   1  17 -17   10.90    6.10
   1 -17 -17    0.44    3.05
  -1  17  17    1.67    2.49
  -1 -17  17   -1.46    5.82
   1 -17 -17    1.00    3.97
  -1  17  17    9.11    6.23
   1  17 -17   -0.78    2.98
   1  17 -16   -1.73    3.76
  -1  17  16   -1.19    3.16
   1 -17 -16    0.62    3.59
   1 -17 -16   -2.28    4.26
  -1  17  16   -0.90    2.66
  -1 -17  16    1.94    3.16
   1  17 -16   -3.87    4.02
   1  17 -15   -5.02    4.19
  -1 -17  15   -1.21    3.45
   1 -17 -15    1.77    2.79
  -1  17  15    0.21    2.55
  -1 -17  15    0.99    3.74
   1 -17 -15   -1.33    4.20
  -1  17  15   -2.48    3.53
  -1  17  15   -0.52    3.20
   1  17 -15    0.95    2.12
   1  17 -14    1.60    2.49
   1 -17 -14    0.07    4.43
  -1 -17  14    2.97    4.52
  -1  17  14   -2.02    2.79
  -1 -17  14    3.65    4.18
  -1  17  14   -2.21    3.14
   1 -17 -14   -5.44    5.33
   1  17 -14   -3.21    3.22
   1  17 -13   -7.58    4.69
   1 -17 -13   -4.16    3.54
  -1  17  13   -0.45    2.29
  -1 -17  13    0.78    2.85
  -1  17  13   -2.58    3.62
  -1 -17  13   -0.34    3.21
   1 -17 -13   -1.20    4.04
  -1 -17  13   -0.79    2.91
   1  17 -13   -2.06    3.38
   1  17 -12    0.97    3.01
  -1 -17  12    1.09    2.46
  -1  17  12   -2.01    2.84
   1 -17 -12   -3.88    4.83
  -1  17  12   -7.07    4.66
   1 -17 -12   -1.82    3.33
  -1 -17  12    2.98    2.72
  -1 -17  12    0.18    2.73
   1  17 -12   -4.67    3.97
   1  17 -11    4.92    3.43
  -1  17  11    5.97    3.42
   1 -17 -11   -0.06    2.63
  -1 -17  11    0.41    4.05
   1 -17 -11    5.71    4.32
   1  17 -11   10.42    3.87
  -1  17  11    8.63    4.27
  -1 -17  11    6.43    4.06
   1  17 -11    2.17    2.02
  -1 -17  11    4.79    3.09
   1  17 -10   -0.58    3.26
  -1  17  10   -0.33    2.19
  -1 -17  10   -8.03    5.92
   1 -17 -10   -9.73    5.15
  -1  17  10   -0.34    3.31
  -1 -17  10    2.06    2.45
   1 -17 -10   -0.87    2.12
   1  17 -10    1.98    2.36
  -1 -17  10   -4.06    4.71
   1  17 -10    0.09    1.97
   1  17  -9   -1.49    2.95
  -1 -17   9   -4.67    5.38
  -1  17   9   -9.97    4.15
   1 -17  -9   -1.62    3.91
  -1  17   9   -1.29    3.23
   1 -17  -9    0.39    2.78
  -1 -17   9   -1.14    2.79
   1  17  -9    0.53    2.71
   1  17  -9   -3.11    3.08
   1  17  -8   -6.95    4.00
   1 -17  -8   -1.50    2.19
  -1 -17   8   -4.07    4.60
  -1  17   8   -0.82    2.52
  -1  17   8    4.31    2.31
  -1 -17   8    1.70    4.09
   1  17  -8    2.49    2.66
   1 -17  -8   -1.93    2.80
   1  17  -8   -0.06    1.62
  -1  17   7   33.91    5.86
   1  17  -7   51.73    8.91
  -1  17   7   36.76    7.77
   1 -17  -7   35.86    6.45
  -1 -17   7   48.58    9.35
   1  17  -7   40.35    7.40
  -1 -17   7   44.86    8.77
  -1  17   7   39.00    7.61
   1 -17  -7   43.25    8.47
   1  17  -7   41.19    6.84
   1  17  -6    3.96    3.04
  -1  17   6    0.34    1.59
  -1  17   6    1.18    2.29
   1 -17  -6    3.49    2.27
  -1 -17   6    5.87    3.68
   1 -17  -6    1.47    2.62
   1  17  -6   -0.21    2.32
  -1 -17   6    3.78    2.77
  -1  17   6    0.66    2.40
   1  17  -6    3.63    2.76
   1  17  -5   -0.33    2.55
  -1  17   5    0.07    1.49
  -1 -17   5    1.23    3.14
   1 -17  -5    0.40    2.29
  -1  17   5    1.07    2.87
   1  17  -5    2.71    2.55
  -1  17   5   -2.06    1.75
  -1 -17   5   -1.07    2.08
   1 -17  -5   -9.01    5.43
   1  17  -5   -2.54    1.81
  -1  17   4    1.61    2.25
   1  17  -4    5.37    2.83
  -1  17   4    7.39    3.76
  -1 -17   4    5.00    2.67
   1 -17  -4   -4.38    4.96
   1  17  -4    7.20    3.36
  -1  17   4    2.02    1.92
   1 -17  -4    8.00    3.36
   1 -17  -4    3.42    2.49
  -1 -17   4    4.76    3.44
  -1  17   3   16.92    4.29
   1  17  -3   18.18    5.17
  -1 -17   3   20.34    5.25
   1  17  -3   18.28    5.44
  -1  17   3   19.84    5.54
   1 -17  -3   19.42    4.98
   1 -17  -3   22.26    4.46
  -1 -17   3   21.66    5.81
   1 -17  -3   12.82    3.72
  -1 -17   3   16.43    3.30
  -1  17   3   16.65    5.08
  -1  17   2    6.21    1.71
   1  17  -2    8.15    3.87
   1  17  -2   10.21    4.10
   1 -17  -2    5.53    2.84
  -1 -17   2    8.08    3.79
  -1  17   2   -0.12    2.92
   1 -17  -2    3.28    3.12
  -1 -17   2    8.51    2.69
   1 -17  -2    9.58    2.88
  -1  17   2    8.07    3.59
  -1 -17   2    6.29    2.09
   1  17  -1   -2.61    2.68
  -1  17   1    1.88    2.33
   1  17  -1   -0.12    1.95
  -1 -17   1    2.44    2.57
   1 -17  -1    0.26    2.19
  -1  17   1    1.28    3.06
   1 -17  -1   -0.30    1.56
   1 -17  -1   -3.92    3.00
  -1 -17   1    0.43    2.88
  -1 -17   1   -0.82    1.66
   1  17   0    5.42    3.36
  -1  17   0    6.17    3.47
   1 -17   0    4.55    4.07
   1  17   0    1.68    1.77
  -1  17   0    2.46    1.87
  -1 -17   0    5.44    3.07
   1  17   0    6.86    3.57
  -1 -17   0    4.19    2.06
  -1 -17   0   -3.34    3.62
   1 -17   0    8.13    2.47
   1 -17   0   -1.39    2.72
   1  17   1   -0.40    1.73
  -1  17  -1    2.23    2.42
   1  17   1   -3.16    2.58
  -1 -17  -1    1.39    1.38
  -1 -17  -1   -2.02    3.98
   1 -17   1    1.31    3.49
   1  17   1    1.39    2.70
  -1  17  -1   -1.56    2.38
  -1 -17  -1   -0.25    3.37
   1 -17   1    4.97    3.41
  -1  17  -2   36.77    6.81
   1  17   2   29.08    5.80
  -1 -17  -2   23.68    5.83
  -1 -17  -2   33.38    5.69
   1 -17   2   30.26    7.47
   1  17   2   31.17    6.83
   1  17   2   26.12    6.25
   1 -17   2   36.52    8.09
  -1  17  -2   31.75    7.15
  -1 -17  -2   27.17    6.33
  -1  17  -2   27.82    5.09
  -1  17  -3   -3.57    2.54
   1  17   3   -6.69    3.84
   1  17   3    0.19    2.47
   1 -17   3   -2.78    3.47
  -1 -17  -3   -3.06    3.06
   1 -17   3   -3.80    4.13
  -1  17  -3    3.08    3.42
   1  17   3    2.39    2.03
  -1 -17  -3   -2.62    4.44
  -1  17  -3    1.72    1.90
   1  17   4    0.84    2.47
  -1  17  -4    1.32    2.14
   1 -17   4    8.21    4.59
  -1 -17  -4   13.04    4.44
   1  17   4    5.75    3.23
  -1 -17  -4    1.92    4.03
   1 -17   4    7.21    3.54
  -1  17  -4    8.75    4.61
   1  17   4    7.53    3.36
  -1  17  -4    6.11    2.60
  -1  17  -5   -0.37    1.83
   1  17   5    1.93    1.41
   1  17   5   -0.31    2.37
   1 -17   5    2.35    2.32
  -1 -17  -5    2.20    2.67
  -1 -17  -5    3.31    2.53
   1 -17   5   -2.68    3.38
   1  17   5   -1.46    3.16
  -1  17  -5    6.59    3.77
  -1  17  -5   -0.73    2.83
  -1  17  -6    9.28    6.01
   1  17   6   11.59    4.34
  -1 -17  -6    9.52    3.80
   1 -17   6   17.15    6.98
  -1 -17  -6    3.07    2.99
   1 -17   6    6.19    3.81
  -1  17  -6    8.15    3.62
   1  17   6    4.83    3.51
  -1  17  -6    9.12    3.63
  -1  17  -7   19.00    6.16
   1 -17   7    9.79    4.40
   1  17   7    9.58    4.20
  -1 -17  -7    8.26    3.17
   1  17   7    9.80    4.45
   1 -17   7   13.64    5.64
  -1 -17  -7    3.91    3.40
  -1  17  -7   10.36    3.94
  -1  17  -7   10.13    4.24
  -1  17  -8   20.67    7.18
  -1 -17  -8   15.26    4.66
   1 -17   8   19.32    6.85
   1  17   8   10.51    4.26
  -1 -17  -8   17.13    5.35
   1 -17   8   30.82    7.65
   1  17   8   12.87    4.30
  -1  17  -8   19.10    5.82
   1 -17   8   27.09    7.55
  -1  17  -8   22.43    5.53
  -1  17  -9    1.66    2.02
   1 -17   9   -0.83    3.73
  -1 -17  -9   -1.41    3.29
   1  17   9   -2.02    2.48
   1 -17   9    3.52    3.10
   1  17   9    7.53    4.22
  -1 -17  -9   -0.77    2.43
  -1  17  -9    2.18    3.16
  -1  17  -9    2.60    2.50
   1 -17   9   -5.50    4.01
  -1  17 -10    2.51    2.04
  -1 -17 -10   -1.41    3.14
   1  17  10    0.81    2.21
   1 -17  10   -0.78    3.76
  -1 -17 -10    0.05    3.78
   1  17  10   -3.96    3.92
   1 -17  10   -2.51    4.29
   1 -17  10    3.72    3.13
  -1  17 -10    2.65    2.45
  -1  17 -11    2.92    3.94
  -1 -17 -11    1.91    2.14
   1 -17  11    3.55    4.15
   1  17  11    1.10    2.44
  -1 -17 -11   -1.40    3.94
   1 -17  11    5.10    4.79
   1  17  11    2.87    2.41
   1 -17  11    1.79    2.51
  -1  17 -11   -1.47    3.27
  -1  17 -12    2.64    5.19
   1 -17  12    0.17    2.59
  -1 -17 -12   -8.16    5.73
   1  17  12   -7.83    4.00
   1 -17  12   14.36    6.99
   1  17  12   -4.11    3.28
  -1 -17 -12    3.42    2.27
  -1  17 -12    7.12    4.11
   1 -17  12   11.86    5.52
  -1  17 -13   -3.22    4.15
   1 -17  13    2.24    3.84
  -1 -17 -13   -4.73    4.93
   1  17  13    1.39    2.36
   1 -17  13    0.73    3.36
  -1 -17 -13   -1.46    3.21
   1  17  13   -3.49    3.09
  -1  17 -13   -3.60    3.48
   1 -17  13    0.95    3.30
  -1  17 -14    7.07    3.68
   1  17  14    3.04    3.87
   1 -17  14   10.94    5.85
  -1 -17 -14   -1.90    3.68
   1  17  14   -1.68    2.50
   1 -17  14   -5.88    3.03
  -1 -17 -14   -1.74    3.94
  -1  17 -14   -1.16    2.24
  -1  17 -15    3.37    4.18
   1 -17  15    3.00    4.79
  -1 -17 -15    1.49    3.01
   1  17  15    1.55    3.39
   1 -17  15    4.33    4.72
   1  17  15    3.25    3.26
   1  17  15    5.91    4.75
  -1 -17 -15    0.12    2.68
  -1  17 -15    2.99    2.78
  -1  17 -16    1.71    3.17
   1  17  16   -3.27    4.05
  -1 -17 -16   -2.08    4.05
   1 -17  16   11.79    5.93
  -1 -17 -16   -2.75    4.88
   1 -17  16   -5.14    5.65
   1  17  16    0.88    3.75
  -1  17 -16    4.00    3.45
  -1  17 -17   -2.89    3.22
   1  17  17   -1.23    2.61
  -1 -17 -17   -3.20    4.09
  -1 -17 -17   -3.57    5.47
   1  17  17   -2.44    3.72
   1 -17  17   -8.96    6.60
  -1  17 -17    4.80    3.97
  -1  17 -18    3.13    2.94
   1  17  18    2.32    3.82
  -1 -17 -18    0.73    4.56
   1 -17  18   -6.77    6.54
  -1 -17 -18   -0.23    3.28
   1  17  18    4.80    4.57
  -1  17 -18    0.43    2.61
  -1  17 -19    3.21    4.63
  -1 -17 -19   -4.46    4.71
  -1 -17 -19    0.87    4.33
   1  17  19   -0.53    3.37
  -1  17 -19   -4.67    2.57
  -1  17 -20    1.95    4.49
  -1 -17 -20   -0.38    3.55
   1 -17  20   -0.51    3.93
  -1 -17 -20    0.25    3.58
   1  17  20    2.36    6.02
  -1  17 -20    2.31    3.42
  -1  17 -21   -4.48    4.65
   1 -17  21    3.79    6.01
  -1 -17 -21   -0.64    5.57
   1  17  21    3.11    4.17
  -1 -17 -21   -6.71    5.24
  -1  17 -22    3.61    3.94
   1 -17  22   -2.03    4.26
   1  17  22    1.81    3.25
  -1 -17 -22   -5.44    3.70
  -1  17 -23    5.77    5.21
   1 -17  23    1.90    5.26
   1  19 -22    1.02    4.84
   1  19 -21    4.40    4.26
  -1 -19  21    4.12    5.63
   1  19 -20   -2.20    3.75
  -1 -19  20  -11.17    8.72
   1 -19 -20   -9.44    6.41
   1 -19 -20   -7.52    5.33
   1  19 -19    9.80    6.19
  -1 -19  19   -4.15    6.84
   1 -19 -19   -2.90    5.22
   1 -19 -19    0.16    3.21
   1  19 -18   -5.62    5.51
  -1 -19  18  -15.80    9.15
   1 -19 -18    1.16    3.38
   1 -19 -18   -5.60    6.23
   1  19 -17    4.59    4.80
   1 -19 -17    1.57    3.25
  -1 -19  17    0.98    3.69
   1 -19 -17   -6.11    5.44
   1  19 -16   -3.50    4.79
   1 -19 -16   -1.95    4.01
  -1 -19  16    3.29    4.51
   1 -19 -16   -6.00    5.84
  -1  19  16   -0.03    3.13
   1  19 -15    1.70    2.50
  -1 -19  15   -4.68    6.13
   1 -19 -15    1.87    3.18
   1 -19 -15    1.37    3.56
  -1  19  15    0.98    4.05
   1  19 -14   -3.03    3.21
  -1  19  14    0.42    2.99
  -1 -19  14    3.22    5.33
   1 -19 -14   -2.27    3.69
  -1 -19  14    0.51    3.59
  -1  19  14    0.36    2.25
   1 -19 -14   -4.64    3.87
   1  19 -13    0.59    3.06
  -1  19  13   -0.38    2.80
  -1 -19  13    3.81    4.92
   1 -19 -13    0.33    2.33
  -1 -19  13    5.61    5.13
  -1  19  13    1.16    3.17
   1 -19 -13    3.91    4.37
   1  19 -12   -0.72    2.84
  -1 -19  12   -0.75    4.22
  -1  19  12    2.99    3.87
   1 -19 -12    1.27    2.87
   1 -19 -12   -1.19    3.33
  -1 -19  12   11.66    6.52
  -1  19  12   -0.52    2.15
  -1 -19  12   -3.07    4.59
   1  19 -11    5.39    4.78
  -1  19  11    0.92    2.55
   1 -19 -11    9.72    3.31
  -1 -19  11    2.52    3.44
  -1 -19  11   15.00    7.29
  -1  19  11    5.20    2.27
   1  19 -11    1.58    2.81
   1 -19 -11    5.62    4.35
  -1 -19  11    4.99    2.63
   1  19 -10   -0.65    2.63
  -1  19  10   -1.00    2.33
  -1 -19  10   -0.10    3.89
   1 -19 -10    1.40    3.68
  -1  19  10   -1.47    3.94
   1 -19 -10    0.84    2.54
   1  19 -10   -0.39    1.91
  -1 -19  10   -0.33    3.12
  -1 -19  10  -12.01    6.13
   1  19  -9    2.25    3.62
  -1  19   9   -0.07    1.92
  -1 -19   9   -4.06    4.95
   1 -19  -9    3.56    2.53
   1 -19  -9    1.24    2.90
   1  19  -9    3.29    2.96
  -1 -19   9   -5.69    4.39
  -1  19   9   -0.69    2.78
   1  19  -8    4.86    2.99
  -1  19   8    7.19    2.59
  -1 -19   8    1.57    2.68
   1  19  -8    9.84    5.28
   1 -19  -8    4.81    5.30
  -1  19   8    0.94    2.49
   1 -19  -8    7.13    3.76
  -1 -19   8   -0.24    4.13
   1  19  -7    8.01    3.83
   1 -19  -7    4.42    2.19
   1  19  -7   15.52    5.42
  -1  19   7   10.12    4.02
  -1 -19   7   12.63    6.16
   1 -19  -7   12.28    4.57
  -1  19   7   12.60    4.55
  -1 -19   7   16.49    6.48
   1  19  -6   -0.91    2.41
   1  19  -6   -1.31    2.24
  -1  19   6   -2.32    3.27
   1 -19  -6   -3.41    4.83
  -1 -19   6    1.03    3.82
   1 -19  -6    3.31    3.77
  -1  19   6    0.51    2.29
  -1 -19   6    4.03    3.25
   1 -19  -6   -1.52    2.88
   1  19  -5    2.30    2.67
  -1  19   5   -1.63    2.99
  -1  19   5   -3.22    2.97
  -1 -19   5   -2.82    3.73
   1  19  -5    0.90    3.63
   1 -19  -5   -5.59    5.14
  -1  19   5    2.87    3.56
   1 -19  -5   -3.27    4.43
  -1 -19   5    0.09    2.70
   1 -19  -5    5.15    3.31
  -1  19   4    7.22    3.55
   1  19  -4    5.51    3.29
  -1  19   4    1.37    2.73
   1 -19  -4    0.54    2.21
  -1 -19   4    6.36    3.54
   1  19  -4    5.22    2.99
  -1  19   4    2.92    2.67
   1 -19  -4   -0.66    3.43
  -1 -19   4    4.71    3.25
   1 -19  -4    2.45    2.26
   1  19  -3   34.79    7.32
  -1  19   3   21.58    5.04
  -1  19   3   32.51    7.40
  -1 -19   3   26.33    7.34
   1  19  -3   28.75    7.15
   1 -19  -3   24.58    6.73
   1 -19  -3   31.25    7.63
  -1 -19   3   29.81    7.67
  -1  19   3   34.12    7.53
   1 -19  -3   31.00    6.02
   1  19  -2    8.40    3.59
  -1  19   2    4.20    2.77
   1  19  -2    6.13    3.17
   1 -19  -2    2.25    3.29
  -1  19   2    3.76    2.22
  -1 -19   2    6.01    4.61
   1 -19  -2    1.46    3.51
  -1 -19   2   -6.36    4.98
   1  19  -1    6.78    3.90
  -1  19   1    4.58    3.19
  -1  19   1    7.61    4.52
   1  19  -1    2.52    2.01
   1 -19  -1   -2.59    3.82
  -1 -19   1   10.23    5.42
   1 -19  -1   -0.02    3.01
  -1 -19   1    2.84    3.23
  -1  19   0   -0.38    1.65
   1  19   0   -0.99    2.37
  -1 -19   0    1.47    2.38
   1 -19   0    4.66    4.47
   1  19   0   -6.16    3.35
  -1  19   0    2.63    2.89
   1 -19   0   -1.26    4.24
  -1 -19   0   -0.14    2.59
  -1  19  -1   27.37    6.44
   1  19   1   14.83    4.40
   1  19   1   21.08    6.29
  -1  19  -1   23.47    6.54
   1 -19   1   26.28    7.09
  -1 -19  -1   16.73    6.05
   1 -19   1   25.98    7.50
  -1 -19  -1   15.59    4.99
  -1 -19  -1   20.29    4.83
   1  19   1   17.20    5.82
  -1  19  -2    3.56    2.65
   1  19   2   -1.67    2.76
  -1 -19  -2   -0.94    3.28
  -1  19  -2    4.19    3.87
   1  19   2   -0.82    2.12
   1 -19   2    1.77    3.08
  -1 -19  -2   -0.05    2.29
   1 -19   2    4.31    4.23
   1  19   2    5.10    2.25
  -1 -19  -2   -4.10    4.27
  -1  19  -3   20.92    5.51
   1  19   3   15.90    4.28
   1 -19   3   18.83    5.87
  -1 -19  -3   14.80    5.16
  -1  19  -3   20.93    5.96
   1  19   3   16.09    5.50
  -1 -19  -3   15.85    4.50
   1 -19   3   20.20    6.83
   1  19   3   18.62    5.06
  -1 -19  -3   12.81    4.32
  -1  19  -4    2.46    2.22
   1 -19   4   -1.15    2.49
  -1 -19  -4   -2.73    4.17
  -1  19  -4   -0.07    2.59
   1  19   4    1.50    2.38
   1 -19   4   -1.08    2.42
  -1 -19  -4   -2.99    3.18
   1  19   4   -1.70    3.99
  -1 -19  -4   -7.03    4.84
  -1  19  -5   -1.03    2.53
   1  19   5    1.03    3.48
  -1 -19  -5   -5.92    4.32
   1 -19   5    2.47    3.09
  -1  19  -5   -1.73    3.04
   1 -19   5    5.57    4.70
   1  19   5    6.46    4.31
  -1 -19  -5    2.60    3.49
  -1  19  -6    3.47    4.05
   1  19   6    1.84    2.11
   1 -19   6   -0.10    3.17
  -1 -19  -6    4.38    3.69
  -1  19  -6    4.50    3.74
   1 -19   6   -1.28    3.13
   1  19   6   -1.89    2.01
  -1 -19  -6   -3.98    4.77
  -1  19  -7   21.82    7.31
   1  19   7   17.83    6.49
  -1 -19  -7   18.48    5.89
   1 -19   7   18.49    5.99
   1  19   7   14.73    5.05
  -1 -19  -7   17.49    6.32
  -1  19  -7    7.55    4.31
   1 -19   7   16.64    6.63
   1 -19   7   13.54    5.57
  -1  19  -8    8.62    4.57
  -1 -19  -8    6.71    4.03
   1 -19   8    2.19    3.66
   1  19   8   -0.96    2.97
   1  19   8    3.09    2.85
   1 -19   8    3.22    3.90
  -1 -19  -8    8.50    5.38
  -1  19  -8    0.20    2.53
  -1  19  -8    2.10    1.61
   1 -19   8   -4.33    4.42
  -1  19  -9    0.39    3.08
   1 -19   9   -3.64    4.76
   1  19   9   -1.61    2.94
  -1 -19  -9    0.12    2.42
  -1 -19  -9    2.93    4.18
   1 -19   9   -7.07    4.73
   1  19   9    2.25    3.07
  -1  19  -9    4.04    3.87
   1 -19   9   -8.81    5.97
  -1  19  -9   -1.81    2.30
  -1  19 -10    1.87    3.43
  -1 -19 -10    3.81    2.90
   1 -19  10    0.18    3.58
   1  19  10    1.36    3.66
   1 -19  10    7.84    3.95
   1  19  10    6.61    3.87
  -1 -19 -10   -1.45    3.13
  -1  19 -10   -2.19    2.65
   1 -19  10   -1.22    3.83
  -1  19 -11    9.67    5.32
  -1 -19 -11   -0.23    2.76
   1  19  11    4.89    4.78
   1 -19  11    9.49    5.44
   1 -19  11   12.17    7.37
   1  19  11    7.82    4.78
  -1 -19 -11   -1.60    3.07
  -1  19 -11    4.22    3.48
   1 -19  11    5.94    5.05
  -1  19 -12    2.36    2.59
  -1 -19 -12   -0.35    2.79
   1 -19  12    9.95    5.89
   1  19  12    2.16    2.89
   1  19  12    0.10    3.76
  -1 -19 -12   -1.86    4.32
   1 -19  12   11.80    7.64
  -1  19 -12    0.72    3.12
   1 -19  12    0.21    3.02
  -1  19 -13   -3.92    4.28
   1  19  13    8.67    3.70
   1 -19  13    7.22    5.70
  -1 -19 -13   -0.15    2.48
   1  19  13   -6.94    4.32
  -1 -19 -13    0.70    3.19
   1 -19  13    8.64    6.42
  -1  19 -13    8.71    4.88
  -1  19 -14    0.20    2.48
  -1 -19 -14   -4.46    5.19
   1 -19  14   13.14    6.61
   1  19  14   -3.31    4.15
  -1 -19 -14    0.63    3.32
   1  19  14   -0.03    2.81
   1 -19  14   -0.19    4.71
  -1  19 -14   -0.17    2.23
  -1  19 -15   -0.99    3.48
   1 -19  15    5.97    5.03
   1  19  15    2.53    4.19
  -1 -19 -15   -0.14    4.19
   1 -19  15   -3.65    4.44
  -1 -19 -15   -2.01    4.65
  -1  19 -15   -1.32    3.74
  -1  19 -16    4.60    4.12
  -1 -19 -16    5.15    3.34
   1 -19  16   -4.37    5.86
   1  19  16   -0.93    2.43
  -1 -19 -16   -2.31    5.20
  -1  19 -17    2.41    3.38
  -1 -19 -17   -5.14    5.67
   1 -19  17   -5.87    6.74
  -1 -19 -17   -5.51    4.38
   1  19  17    1.25    3.05
  -1  19 -18    1.16    3.49
   1 -19  18   -5.15    7.45
  -1 -19 -18    5.68    4.73
  -1 -19 -18   -2.54    4.59
  -1  19 -19    1.86    4.60
  -1 -19 -19   -1.13    6.02
   1 -19  19   -8.46    7.29
  -1 -19 -19    5.33    4.47
  -1  19 -20    4.33    3.98
  -1 -19 -20   -3.23    6.26
   1 -19  20  -10.58    8.72
  -1 -19 -20   -5.15    3.94
  -1  19 -21    0.99    3.33
  -1 -19 -21    0.97    3.99
   1 -19  21    2.38    5.55
   1  21 -19    0.74    4.35
  -1 -21  19   -0.67    5.51
   1  21 -18   -3.19    5.48
  -1 -21  18   -3.97    7.21
   1 -21 -18    1.40    4.83
   1  21 -17    0.24    4.72
  -1 -21  17   -4.30    5.91
   1 -21 -17    6.93    5.24
   1  21 -16    0.64    3.28
  -1 -21  16    0.63    3.43
   1  21 -15    0.59    3.76
   1 -21 -15    0.58    3.44
  -1  21  15   -1.78    3.45
   1  21 -14   -1.55    3.54
   1 -21 -14   -2.56    5.03
  -1 -21  14    4.15    5.04
  -1  21  14    3.55    4.10
   1 -21 -14    4.34    3.55
   1  21 -13    1.29    4.75
  -1 -21  13   14.42    8.43
  -1  21  13    0.78    3.21
   1 -21 -13    2.76    4.04
  -1 -21  13   -0.24    3.00
  -1  21  13    3.13    3.24
   1 -21 -13   -0.62    2.92
   1  21 -12    2.87    2.49
  -1  21  12    8.38    6.11
   1 -21 -12   11.16    5.90
  -1 -21  12    8.26    6.32
  -1  21  12    7.49    5.93
   1 -21 -12   11.81    6.95
  -1 -21  12   23.14    9.10
   1  21 -11    5.03    4.97
  -1 -21  11    2.02    3.47
   1 -21 -11    2.47    3.22
  -1  21  11    2.54    3.12
  -1 -21  11    8.89    7.11
   1 -21 -11    0.24    3.38
  -1  21  11    9.78    5.61
  -1 -21  11    2.67    4.09
   1  21 -10    4.97    4.45
  -1 -21  10   -1.01    3.57
  -1  21  10    8.64    5.37
   1 -21 -10    0.72    4.67
   1 -21 -10   10.97    4.73
   1  21 -10   -0.02    3.24
   1 -21 -10    8.24    5.75
  -1 -21  10    8.09    5.39
  -1  21  10    5.07    4.58
  -1 -21  10    2.41    3.58
   1  21  -9   -1.78    2.89
   1 -21  -9  -12.21    7.35
  -1  21   9   -0.82    2.33
   1 -21  -9    4.02    4.03
  -1 -21   9    3.09    4.47
  -1  21   9    0.87    3.47
   1 -21  -9   -3.67    3.75
   1  21  -9    2.89    3.03
  -1 -21   9   -0.31    3.70
  -1 -21   9   -6.35    5.74
   1  21  -8    8.54    5.70
   1 -21  -8   -2.46    5.01
   1  21  -8    1.28    2.99
  -1 -21   8   14.34    6.72
  -1  21   8    4.91    4.26
  -1 -21   8   -7.16    5.15
   1 -21  -8   -2.14    4.22
  -1  21   8    5.24    4.17
   1 -21  -8    3.09    3.96
   1  21  -7   -0.86    3.79
  -1 -21   7    3.26    2.84
   1 -21  -7   -1.75    4.36
  -1  21   7    2.58    4.02
   1  21  -7    1.38    2.60
   1 -21  -7   -2.62    3.75
  -1  21   7    5.58    4.14
  -1 -21   7   -5.92    5.45
   1  21  -6   10.58    4.97
   1  21  -6   11.14    3.66
  -1 -21   6   13.03    6.87
  -1  21   6    5.25    4.17
   1 -21  -6    9.92    3.80
  -1  21   6   14.27    5.10
   1 -21  -6   -0.22    2.54
  -1 -21   6   11.37    5.86
   1  21  -5    4.53    3.48
   1 -21  -5    1.33    2.70
   1  21  -5    3.54    2.27
  -1 -21   5    6.22    4.45
  -1  21   5    9.13    4.51
  -1  21   5    9.66    4.35
  -1 -21   5    5.55    4.52
   1 -21  -5   -3.41    4.86
   1  21  -4   -5.29    3.74
   1  21  -4   -1.30    2.26
  -1 -21   4    0.51    3.04
   1 -21  -4   -3.97    4.18
  -1  21   4   -5.27    3.65
  -1 -21   4   -0.11    2.43
   1 -21  -4   -0.51    4.50
   1  21  -3   -6.75    4.29
  -1  21   3    1.82    2.63
  -1 -21   3   -4.12    4.75
   1 -21  -3    0.65    2.45
   1  21  -3    4.72    4.51
   1 -21  -3   -0.89    3.12
  -1 -21   3    2.07    2.70
   1  21  -2   13.98    5.32
  -1  21   2   12.66    4.86
   1  21  -2   14.71    4.38
  -1  21   2   12.08    5.34
  -1 -21   2    1.90    2.55
   1 -21  -2   14.72    5.57
  -1 -21   2   13.80    6.53
   1 -21  -2    3.71    3.09
  -1  21   1   -0.02    3.08
   1  21  -1   -0.56    2.67
   1 -21  -1    2.48    4.11
  -1 -21   1    1.29    3.48
   1  21  -1   -0.30    2.11
  -1  21   1    4.54    3.58
   1 -21  -1   -5.66    3.90
  -1 -21   1    0.71    4.26
   1  21   0   -4.40    3.37
  -1  21   0    4.42    3.19
   1 -21   0   -1.79    3.79
  -1 -21   0   -0.40    3.03
   1  21   0   -0.64    3.18
  -1  21   0    1.26    3.02
  -1 -21   0    1.48    3.12
   1 -21   0    3.06    2.50
   1  21   1   -5.76    4.95
  -1  21  -1   -1.50    2.27
   1  21   1   -1.14    2.52
  -1  21  -1   -9.40    5.72
   1 -21   1    4.68    5.28
  -1 -21  -1   -1.15    3.34
  -1 -21  -1   -6.90    5.11
   1 -21   1   -0.61    2.78
  -1  21  -2    3.75    2.72
  -1  21  -2    2.25    2.87
   1  21   2    5.45    3.92
   1 -21   2    2.66    3.11
  -1 -21  -2    1.51    3.57
  -1 -21  -2   -0.72    3.66
   1 -21   2    3.18    2.74
  -1  21  -3    2.36    3.11
   1 -21   3   -0.02    2.93
  -1 -21  -3    3.31    3.22
   1  21   3    0.21    2.74
  -1  21  -3   -0.05    2.96
   1 -21   3    5.01    5.42
   1  21   3   -0.34    3.17
  -1 -21  -3   -2.86    4.39
  -1  21  -4    5.56    2.49
   1  21   4    8.31    4.79
  -1  21  -4    6.50    4.28
   1 -21   4   12.18    5.74
  -1 -21  -4    9.08    4.49
   1  21   4    9.78    4.47
   1 -21   4    9.87    4.99
  -1 -21  -4    5.26    4.25
  -1  21  -5   -1.06    3.06
   1  21   5   -2.87    2.76
   1 -21   5   -3.22    3.81
  -1 -21  -5   -5.69    4.13
  -1 -21  -5   -6.99    3.15
   1 -21   5   -3.49    3.49
   1  21   5   -2.45    3.47
  -1 -21  -5   -3.97    4.75
  -1  21  -5    0.77    2.55
  -1  21  -6   -2.24    3.75
   1 -21   6   -0.90    4.43
  -1 -21  -6    6.26    3.93
   1  21   6    5.05    4.51
  -1 -21  -6   -4.09    5.47
  -1 -21  -6   -3.74    5.64
  -1  21  -6    5.55    4.58
   1 -21   6    5.88    3.40
   1  21   6    4.87    4.15
   1 -21   6   -0.28    5.40
  -1  21  -7   -0.13    2.29
   1  21   7    1.22    3.13
  -1 -21  -7    3.75    4.28
   1 -21   7   -1.49    5.36
  -1 -21  -7  -10.23    6.98
   1 -21   7    6.38    5.50
   1  21   7   -2.10    3.89
  -1 -21  -7   -2.88    5.02
  -1  21  -7    3.75    3.68
   1 -21   7    3.88    2.73
  -1  21  -8   -2.01    3.65
   1  21   8   -0.53    3.61
   1 -21   8    4.26    4.71
  -1 -21  -8    5.19    4.43
  -1  21  -8    4.36    3.95
   1 -21   8    1.64    5.60
  -1 -21  -8   -4.09    5.70
   1  21   8    7.01    4.07
   1 -21   8    1.14    3.52
  -1  21  -9   -4.34    4.84
   1  21   9    0.24    2.46
   1 -21   9   -1.23    4.17
  -1 -21  -9    4.11    3.31
   1 -21   9    6.15    3.48
  -1 -21  -9    2.13    4.07
  -1  21  -9    5.23    3.40
   1  21   9    1.25    2.56
   1 -21   9    5.50    3.58
  -1  21 -10    6.19    3.77
   1  21  10    5.00    4.96
   1 -21  10    1.76    2.94
  -1 -21 -10    6.74    4.08
   1 -21  10    3.38    3.11
  -1 -21 -10    7.18    5.04
   1  21  10    0.34    2.69
   1 -21  10    3.90    4.02
  -1  21 -11    4.56    5.83
   1  21  11    5.65    3.18
   1 -21  11    5.35    4.77
  -1 -21 -11    8.33    4.54
   1 -21  11   13.38    8.05
  -1 -21 -11   -0.37    2.88
   1  21  11   -0.62    3.39
   1 -21  11    3.64    3.29
  -1  21 -12    2.07    4.38
   1  21  12    4.97    4.00
   1 -21  12   14.21    8.75
  -1 -21 -12   -1.83    3.42
   1 -21  12    8.92    5.84
   1  21  12   -0.29    2.80
  -1 -21 -12    4.55    4.17
  -1  21 -13    8.36    5.25
  -1 -21 -13   12.09    7.09
   1  21  13    0.44    4.70
   1 -21  13    9.07    7.67
  -1 -21 -13   -4.28    2.69
   1 -21  13   -9.25    6.35
   1  21  13   -2.25    4.52
  -1  21 -14   -1.66    4.20
   1 -21  14    2.61    5.30
  -1 -21 -14   -2.01    4.04
   1  21  14   -2.69    2.67
  -1 -21 -14   -1.16    4.00
  -1  21 -15    5.42    5.29
   1 -21  15    3.25    3.41
  -1 -21 -15    3.51    5.50
  -1 -21 -15   -4.41    3.23
   1  21  15    1.50    4.65
  -1  21 -16    1.56    5.11
   1 -21  16    0.60    4.16
  -1 -21 -16   -8.51    6.82
  -1  21 -17    4.50    3.92
   1 -21  17   -7.38    5.93
  -1 -21 -17   -4.08    5.44
  -1  21 -18    6.31    4.53
  -1 -21 -18   -4.04    4.73
   1 -21  18  -10.34    8.25
  -1  21 -19    1.33    5.42
   1 -21  19   -3.12    6.26
  -1 -23  17   -7.24    6.90
  -1 -23  16   11.11    7.82
   1  23 -15   -0.99    4.06
  -1 -23  15    1.54    3.73
   1 -23 -15    0.48    5.67
   1  23 -14   -8.31    6.35
   1 -23 -14    4.69    6.67
  -1 -23  14    9.93    8.30
   1 -23 -14   -2.73    5.30
   1  23 -13    5.94    4.35
  -1 -23  13   10.85    7.31
   1 -23 -13    7.16    7.44
  -1  23  13   -0.32    3.52
   1 -23 -13   -1.19    5.78
   1  23 -12   -0.07    3.52
  -1 -23  12    6.33    6.24
   1 -23 -12    7.80    5.39
  -1  23  12   -5.63    5.01
   1 -23 -12    3.92    3.82
  -1  23  12    2.05    4.53
   1  23 -11    3.92    4.28
  -1  23  11    2.20    6.35
   1 -23 -11   -5.56    6.35
  -1 -23  11    1.01    5.03
   1 -23 -11    3.90    4.33
  -1 -23  11   10.73    8.54
  -1  23  11    2.25    2.65
   1  23 -10    3.81    3.58
   1 -23 -10    0.72    4.07
  -1  23  10    3.15    5.70
  -1 -23  10    4.12    4.49
   1 -23 -10   -7.60    6.34
   1  23 -10    8.28    4.49
  -1 -23  10   10.37    5.89
  -1  23  10    3.27    4.66
  -1 -23  10   -2.04    3.28
   1  23  -9   -1.14    2.63
  -1  23   9    1.09    3.99
   1 -23  -9   -0.13    5.12
  -1 -23   9   -2.86    5.25
   1  23  -9    8.83    5.90
  -1  23   9    4.36    4.55
  -1 -23   9    6.32    6.14
   1 -23  -9   -0.44    3.88
  -1 -23   9   -0.70    4.90
   1  23  -8   -3.77    4.77
  -1 -23   8   -3.32    6.03
   1 -23  -8   -0.29    5.51
  -1  23   8    0.47    3.65
   1 -23  -8   -3.71    6.17
  -1 -23   8    1.93    4.86
   1  23  -8    7.63    3.69
  -1  23   8   14.60    7.10
  -1 -23   8    0.76    3.06
   1  23  -7   -2.22    3.81
   1 -23  -7   -0.41    4.73
  -1 -23   7   -7.35    5.57
  -1  23   7    5.09    4.57
  -1 -23   7   -1.53    3.61
   1  23  -7    5.08    4.61
   1 -23  -7    5.66    2.99
  -1 -23   7   -5.80    6.40
   1  23  -6   10.72    5.70
   1 -23  -6    2.38    3.18
  -1 -23   6   21.30    8.47
  -1  23   6    8.62    5.26
   1  23  -6    7.85    4.58
   1 -23  -6    3.09    4.67
  -1 -23   6   17.47    7.05
   1  23  -5    1.87    3.29
  -1  23   5    6.35    3.40
  -1 -23   5   -0.55    4.31
   1  23  -5   -0.75    3.76
   1 -23  -5   -2.30    3.20
  -1 -23   5   -4.03    3.10
   1 -23  -5   -4.35    5.12
   1  23  -4    2.74    3.87
  -1  23   4   -0.76    3.23
  -1 -23   4   -1.62    4.85
   1  23  -4    3.22    3.95
   1 -23  -4    5.40    4.79
  -1 -23   4    4.39    5.19
   1 -23  -4    0.98    4.34
   1  23  -3    5.32    3.76
   1 -23  -3    4.19    4.95
  -1  23   3    4.45    4.86
   1  23  -3   -5.11    3.70
  -1 -23   3    0.06    3.55
  -1 -23   3    2.83    4.43
   1 -23  -3   -2.16    5.40
   1  23  -2   -3.06    4.00
   1 -23  -2   12.90    6.38
  -1  23   2    5.92    5.47
  -1 -23   2    2.59    3.28
   1 -23  -2   -4.07    4.90
  -1 -23   2    1.89    3.23
  -1  23   1   -1.14    2.94
   1  23  -1    4.24    3.99
   1 -23  -1    0.96    2.99
  -1 -23   1    2.11    3.69
  -1 -23   1    6.86    5.01
   1 -23  -1   -4.97    4.79
   1 -23   0   10.81    5.43
   1  23   0    6.73    4.88
  -1 -23   0    2.67    3.63
  -1  23   0   -1.81    3.40
   1 -23   0    0.99    3.38
  -1 -23   0    4.52    3.83
  -1  23  -1   -0.70    2.18
   1 -23   1   -4.50    5.78
   1  23   1    1.56    3.43
  -1 -23  -1   -2.29    2.58
  -1  23  -1    3.86    4.93
   1 -23   1    7.18    6.22
  -1 -23  -1   -2.98    5.60
  -1  23  -2   13.30    5.97
  -1  23  -2   14.59    6.58
  -1 -23  -2   13.44    5.68
   1 -23   2    5.80    3.56
   1  23   2    5.91    3.89
   1 -23   2    2.86    4.56
  -1 -23  -2    9.39    6.15
  -1  23  -3   -4.60    3.06
  -1  23  -3    3.52    3.48
  -1 -23  -3   -0.03    3.51
   1 -23   3    3.29    4.55
   1  23   3   -2.18    3.49
   1 -23   3    7.14    4.33
  -1 -23  -3   -1.25    3.20
  -1  23  -4    3.07    3.65
  -1 -23  -4   -0.28    3.47
   1 -23   4    2.42    5.42
   1  23   4    1.25    3.70
  -1  23  -4    8.01    5.65
  -1 -23  -4    4.17    4.38
   1 -23   4    0.20    2.64
  -1  23  -5    1.83    3.09
  -1 -23  -5    4.37    2.59
   1 -23   5    3.39    3.42
   1 -23   5    2.33    4.04
  -1  23  -5    0.89    4.56
  -1 -23  -5   -1.02    4.88
   1  23   5   -4.97    2.76
   1 -23   5   -5.86    6.15
  -1  23  -6    5.77    4.13
  -1 -23  -6    7.00    4.52
   1 -23   6   10.31    3.59
   1  23   6    7.11    4.65
  -1 -23  -6    7.94    5.47
   1 -23   6    9.40    6.10
   1  23   6   12.13    5.01
  -1  23  -6   19.26    7.20
   1 -23   6    5.33    3.26
  -1  23  -7    1.80    3.51
  -1 -23  -7   -5.74    5.65
   1  23   7    0.35    2.78
   1 -23   7   -1.14    4.60
   1  23   7   -0.15    2.88
  -1  23  -7    1.34    2.67
  -1 -23  -7   -2.58    5.44
   1 -23   7   -1.75    3.82
   1 -23   7   -3.33    4.98
  -1  23  -8    6.63    4.65
   1  23   8   -0.12    4.56
   1 -23   8    0.69    5.13
  -1 -23  -8   -2.54    4.25
  -1  23  -8    3.11    2.76
  -1 -23  -8   -3.36    5.43
   1 -23   8    3.27    3.48
   1  23   8   -2.19    3.05
   1 -23   8   -2.74    4.74
  -1  23  -9   -5.56    5.15
  -1 -23  -9   -2.31    5.65
   1 -23   9   -4.62    5.59
   1  23   9   -1.68    3.10
  -1 -23  -9   -9.71    6.78
   1  23   9   -2.62    3.90
   1 -23   9    1.53    4.29
   1 -23   9   -0.97    3.07
  -1  23 -10   -5.52    4.32
   1 -23  10   -5.64    3.50
  -1 -23 -10   -7.09    6.25
   1  23  10    3.16    5.46
  -1 -23 -10   -7.00    7.97
   1  23  10    4.19    4.51
   1 -23  10   -4.49    6.19
   1 -23  10   -5.41    4.54
  -1  23 -11    5.06    4.19
   1  23  11    3.53    4.10
  -1 -23 -11   -2.95    4.33
   1 -23  11    6.76    6.13
   1  23  11    1.40    3.48
  -1 -23 -11   -0.40    5.20
   1 -23  11   -3.69    4.57
  -1  23 -12    6.62    6.13
  -1 -23 -12    2.13    4.61
   1  23  12   -9.26    4.94
   1 -23  12    5.61    7.67
   1  23  12    1.37    3.02
  -1  23 -13    2.84    4.64
  -1 -23 -13    1.12    3.97
   1  23  13    5.90    4.13
  -1  23 -14    1.63    3.58
  -1 -23 -14    6.75    5.98
   1 -23  14    7.95    7.30
   1  23  14    2.59    4.09
  -1  23 -15   -1.64    3.30
   1 -23  15    4.58    4.65
  -1 -23 -15   -0.04    4.66
  -1  23 -16    4.91    4.26
   1 -23  16   -0.12    4.31
  -1 -25  13   -2.10    5.60
   1 -25 -12    5.06    5.20
  -1 -25  12    8.27    7.30
   1 -25 -11   -4.27    4.51
   1 -25 -11   -1.85    5.59
   1 -25 -10   -0.98    5.82
  -1 -25  10    8.20    5.87
  -1  25  10   -8.97    5.96
   1 -25 -10   -5.95    7.34
   1 -25  -9   -5.59    7.10
  -1 -25   9   -1.80    3.26
  -1  25   9   -2.73    4.12
   1 -25  -9   -3.40    5.54
   1 -25  -8    5.04    5.77
  -1 -25   8   -3.69    5.23
  -1 -25   8    3.63    4.67
  -1  25   8    5.55    5.75
   1  25  -8    2.97    5.04
   1 -25  -8   -4.97    4.35
   1 -25  -7    4.42    3.60
  -1 -25   7    0.91    4.88
   1 -25  -7   -0.13    3.29
   1  25  -7    6.82    5.97
  -1  25   7    3.72    3.92
  -1 -25   7    4.04    4.87
  -1 -25   7   -7.71    6.46
  -1 -25   6   -1.40    6.14
   1 -25  -6   -3.65    6.35
  -1  25   6    3.06    4.11
   1 -25  -6   -4.83    5.65
   1  25  -6   -1.24    2.91
  -1 -25   6   -0.36    3.82
  -1 -25   6    2.98    3.98
   1 -25  -5   -4.09    4.26
  -1 -25   5    6.82    4.80
  -1  25   5    8.53    5.40
   1  25  -5    4.98    4.56
  -1 -25   5    8.65    5.76
   1 -25  -5    5.38    3.91
  -1 -25   4    4.28    5.60
   1 -25  -4    0.62    3.71
   1  25  -4    6.63    4.99
  -1 -25   4   -5.94    5.17
   1 -25  -4   -2.60    4.68
  -1  25   4    6.88    4.06
   1 -25  -3    6.49    6.58
  -1 -25   3    2.57    4.53
  -1 -25   3    9.70    6.76
   1 -25  -3    1.62    4.72
  -1  25   3    0.32    3.44
   1  25  -3    1.44    5.40
   1 -25  -2    3.03    5.00
  -1 -25   2    7.92    5.87
   1 -25  -2    3.86    5.69
  -1 -25   2   -4.46    3.95
  -1  25   2    8.54    5.63
   1  25  -2    4.14    6.15
  -1 -25   1    4.71    6.63
   1 -25  -1    9.26    6.26
  -1  25   1    2.41    4.72
   1  25  -1   11.52    7.19
   1 -25  -1    8.67    6.50
  -1 -25   1   11.40    6.66
  -1 -25   0    6.18    4.57
   1 -25   0    0.30    5.07
  -1  25   0    2.50    2.68
   1 -25   0  -10.13    6.30
  -1 -25   0   -2.15    5.76
   1  25   0    2.44    4.60
   1 -25   1    6.76    5.80
  -1 -25  -1    3.01    4.59
  -1 -25  -1    6.19    7.08
   1  25   1    4.59    4.40
   1 -25   1    0.97    3.19
  -1  25  -1    3.66    4.63
   1 -25   2    4.74    5.02
  -1 -25  -2    4.70    5.82
   1  25   2   14.33    7.40
  -1  25  -2   -0.25    3.71
  -1 -25  -2    9.14    7.13
   1 -25   2    3.34    3.98
  -1 -25  -3   -3.04    4.60
   1 -25   3    4.35    6.19
   1  25   3    6.12    3.27
  -1  25  -3    2.32    3.32
   1 -25   3    5.12    6.68
  -1 -25  -3    8.80    6.03
   1 -25   3    6.02    4.37
   1 -25   4    1.68    4.42
  -1 -25  -4   -3.82    4.48
   1 -25   4   -2.43    4.84
   1  25   4    6.24    4.68
  -1  25  -4    2.06    3.36
  -1 -25  -4    1.17    3.46
   1 -25   4    3.49    3.91
   1 -25   5    0.61    4.52
  -1 -25  -5   -5.08    5.30
  -1  25  -5   -0.97    3.82
  -1 -25  -5   -2.41    3.64
   1 -25   5    6.85    5.83
   1  25   5    4.08    4.03
   1 -25   5   -5.43    4.96
   1 -25   6    2.51    3.86
  -1 -25  -6   -8.38    7.28
  -1 -25  -6   -2.32    5.63
   1  25   6    7.59    5.07
   1 -25   6    6.26    5.58
  -1  25  -6   12.42    6.72
   1 -25   6   -3.93    5.38
   1 -25   7   -7.75    6.55
  -1 -25  -7   -0.21    3.74
  -1 -25  -7    1.10    3.76
   1 -25   7    3.47    3.98
   1  25   7   -0.65    3.57
   1 -25   7    0.68    4.04
  -1 -25  -8    0.29    3.63
   1 -25   8   -3.88    4.05
  -1 -25  -8   -3.79    4.49
   1 -25   8    5.14    3.96
   1  25   8    4.43    4.69
   1 -25   8    1.94    4.28
   1 -25   9   -6.06    5.01
  -1 -25  -9   -6.92    6.87
   1  25   9   -0.50    3.41
   1  25   9   -0.69    3.13
   1 -25   9   -5.42    3.86
  -1 -25  -9   -2.41    5.54
  -1 -25 -10   -0.48    3.68
   1  25  10    0.47    4.45
  -1 -25 -10   -9.08    7.68
   1  25  10    5.95    4.99
   1 -25  10   -1.18    5.58
   1  25  11    6.10    7.16
  -1 -25 -11   -0.30    4.05
  -1 -25 -11   -8.23    6.24
   1 -25  11    8.74    6.59
  -1 -25 -12   -2.12    6.17
   1 -25  12    2.54    6.15
  -1 -25 -12   -6.53    8.81
   1 -27  -8   -2.97    6.04
   1 -27  -7   -0.04    4.90
  -1 -27   7    1.06    3.83
   1 -27  -6   -0.88    4.47
  -1  27   6    0.11    3.17
  -1 -27   6    3.05    3.75
   1  27  -6   -2.65    3.27
   1 -27  -5    0.76    4.18
  -1 -27   5   -3.64    5.56
   1  27  -5    2.93    4.90
  -1  27   5   -0.33    3.45
   1 -27  -4   -0.08    4.24
  -1 -27   4  -13.47    8.34
  -1 -27   4   -9.06    7.33
   1 -27  -4   -0.07    4.34
   1  27  -4    6.99    5.43
  -1  27   4   -7.05    5.87
  -1 -27   4   -9.03    6.89
   1 -27  -3    8.75    6.59
  -1 -27   3   11.19    7.25
  -1 -27   3    5.47    5.38
   1 -27  -3    5.99    5.79
   1  27  -3    2.95    3.65
  -1  27   3   17.55    8.35
  -1 -27   3    4.47    3.92
  -1 -27   2    0.88    4.82
   1 -27  -2    1.00    5.30
  -1 -27   2    7.71    6.24
   1  27  -2    6.04    5.85
  -1  27   2    9.97    6.49
   1 -27  -2   -5.90    6.02
  -1 -27   1    4.02    7.04
   1 -27  -1    8.36    6.14
  -1 -27   1   -4.79    3.90
   1  27  -1    4.32    6.70
  -1  27   1   10.09    7.45
   1 -27  -1   -0.27    3.45
   1 -27  -1    3.03    5.67
   1 -27   0    7.21    7.14
  -1 -27   0   -1.66    4.15
  -1 -27   0   -3.83    5.11
   1  27   0    4.98    4.97
   1 -27   0   -5.09    5.18
  -1  27   0    2.74    5.53
   1 -27   0   -3.27    6.44
   1 -27   1    7.86    8.15
  -1 -27  -1   -3.34    3.55
   1  27   1    6.11    6.32
  -1 -27  -1    2.74    4.18
   1 -27   1    1.25    4.16
  -1  27  -1   -2.03    3.45
   1 -27   1   -0.83    4.33
   1 -27   2    6.62    7.13
  -1 -27  -2    3.13    3.67
   1 -27   2   -0.64    3.49
  -1  27  -2    5.78    6.74
  -1 -27  -2    9.75    7.42
   1  27   2    4.06    3.13
   1 -27   2   -0.08    4.00
  -1 -27  -3    7.60    5.28
   1 -27   3   -6.33    7.45
  -1 -27  -3    3.46    6.57
   1  27   3    3.36    5.81
  -1  27  -3    9.24    6.16
   1 -27   3   -1.94    3.30
   1 -27   3  -13.77    8.56
   1 -27   4   -3.94    5.96
  -1 -27  -4   -0.76    4.13
   1  27   4    3.82    5.91
  -1 -27  -4   -0.47    3.49
  -1  27  -4   -2.91    3.52
   1 -27   4   -0.86    4.72
   1 -27   4   -4.16    6.77
   1 -27   5  -13.79    9.19
  -1 -27  -5    7.83    5.94
  -1  27  -5   -2.45    5.29
   1  27   5    5.98    4.42
  -1 -27  -5    1.79    4.62
   1 -27   5    2.44    4.84
  -1 -27  -6   -0.19    4.58
   1 -27   6   -3.35    3.47
  -1 -27  -6    5.39    5.74
   1  27   6   -4.10    5.32
  -1 -27  -7   -5.60    5.80
  -1 -27  -8    3.95    7.09
   2   0 -29    3.23    5.46
  -2   0  28    7.62    6.40
   2   0 -28    5.06    5.47
  -2   0  28   -2.22    4.13
   2   0 -28    3.19    3.58
  -2   0  27   -3.34    3.73
  -2   0  27    7.63    6.65
   2   0 -27   -2.52    3.06
   2   0 -26    5.32    5.24
  -2   0  26    6.25    5.37
  -2   0  26   -1.75    3.99
   2   0 -26    3.10    4.50
   2   0 -25    5.24    5.78
  -2   0  25   -3.11    4.29
  -2   0  25   -0.79    3.91
   2   0 -25   -1.16    3.99
  -2   0  24    8.41    5.35
   2   0 -24   12.62    5.01
  -2   0  24    6.74    4.80
   2   0 -24    4.00    4.22
  -2   0  23    4.93    4.30
   2   0 -23    2.10    4.15
  -2   0  23   -0.12    4.03
   2   0 -23    2.60    3.67
  -2   0  22   17.18    5.84
   2   0 -22   17.55    5.51
  -2   0  22   23.91    7.82
   2   0 -22   21.46    7.40
   2   0 -21   -0.06    2.13
  -2   0  21   -1.35    2.91
  -2   0  21   -2.96    3.40
   2   0 -21    4.61    4.39
  -2   0  20    4.94    2.81
   2   0 -20   -2.51    3.11
  -2   0  20    4.14    4.38
   2   0 -20    4.82    4.32
  -2   0  19   -3.59    3.69
   2   0 -19    2.13    1.76
  -2   0  19   -2.07    4.02
   2   0 -19    1.41    3.67
  -2   0  18   25.68    6.48
   2   0 -18   22.10    5.19
  -2   0  18   24.73    6.23
   2   0 -18   26.64    6.17
  -2   0  17   -1.91    2.30
   2   0 -17   -2.90    2.82
  -2   0  17   -3.52    2.27
   2   0 -17    1.06    1.80
  -2   0  16   15.97    4.73
   2   0 -16   11.67    3.16
  -2   0  16   13.87    2.88
  -2   0  16    8.32    2.78
   2   0 -16   16.88    4.87
  -2   0  15   -1.38    2.49
   2   0 -15    1.17    2.21
  -2   0  15   -1.15    1.29
  -2   0  15   -4.32    4.21
   2   0 -15   -4.62    3.07
   2   0 -14   78.48    8.31
  -2   0  14   75.45    9.08
  -2   0  14   70.75    6.05
  -2   0  14   79.60    8.98
   2   0 -14   78.66    9.34
   2   0 -13    0.91    1.93
  -2   0  13    2.08    2.26
  -2   0  13   -0.06    1.01
  -2   0  13   -4.24    3.33
   2   0 -13   -0.87    1.30
   2   0 -12   68.58    7.15
  -2   0  12   60.92    7.10
  -2   0  12   67.31    5.56
  -2   0  12   64.13    7.59
   2   0 -12   69.40    7.90
  -2   0  11   -0.05    1.31
  -2   0  11    0.38    0.67
  -2   0  11   -2.45    1.92
   2   0 -11    0.19    1.67
  -2   0  10   11.70    2.69
   2   0 -10   10.96    2.47
  -2   0  10    8.88    1.72
  -2   0  10    5.58    1.92
   2   0 -10    9.60    2.79
   2   0  -9    0.62    1.53
  -2   0   9    0.26    1.52
  -2   0   9    0.56    0.76
  -2   0   9    0.17    1.52
   2   0  -9   -1.12    1.86
  -2   0   8  123.30    8.07
   2   0  -8  112.39    7.59
  -2   0   8  118.02    5.70
  -2   0   8  116.51    8.13
   2   0  -8  114.20    8.19
  -2   0   7    0.33    1.06
   2   0  -7   -1.02    1.33
  -2   0   7    0.83    0.96
  -2   0   7   -0.57    1.11
   2   0  -7   -1.80    1.82
  -2   0   6    8.52    2.02
   2   0  -6   11.94    2.12
   2   0  -6    8.14    1.76
  -2   0   6   12.16    2.58
  -2   0   6   11.58    1.51
   2   0  -5   -1.70    1.79
  -2   0   5    1.40    0.93
   2   0  -5    0.67    1.18
  -2   0   5    1.46    0.81
   2   0  -5   -2.11    0.96
  -2   0   5    2.10    1.19
  -2   0   4  132.22    6.34
   2   0  -4  128.02    5.95
  -2   0   4  134.16    3.87
   2   0  -4  133.20    5.56
   2   0  -4  139.63    6.59
  -2   0   3    1.41    0.87
   2   0  -3    0.75    0.99
   2   0  -3   -0.40    0.87
  -2   0   3    1.19    0.97
   2   0  -3    0.01    0.64
   2   0  -2   -0.56    1.04
   2   0  -2   47.79    3.16
  -2   0  -2  164.34    4.68
   2   0   2  266.19    6.93
  -2   0  -2  262.86    6.63
   2   0   2   77.84    4.01
  -2   0  -2   15.46    2.59
   2   0   2  283.17    6.52
   2   0   3   -0.14    0.76
  -2   0  -3    0.73    0.82
   2   0   3    1.51    1.11
   2   0   3   -0.21    0.97
  -2   0  -3   -0.39    0.85
   2   0   3   -0.90    0.84
  -2   0  -4 3480.61   49.10
   2   0   4 3188.08   50.20
   2   0   4 3250.38   50.42
   2   0   4 3237.62   51.62
  -2   0  -4 3549.52   51.97
   2   0   4 3314.64   47.72
   2   0   5   -0.17    0.78
  -2   0  -5   -1.75    1.07
   2   0   5   -2.54    1.48
   2   0   5   -0.41    1.27
   2   0   5    2.70    0.92
  -2   0  -5    0.63    1.28
  -2   0  -6  433.51   12.94
   2   0   6  408.02   13.68
   2   0   6  423.21   13.28
   2   0   6  423.43   14.48
  -2   0  -6  440.14   14.57
   2   0   6  439.77   11.18
   2   0   7   -0.27    1.06
  -2   0  -7   -1.10    1.07
   2   0   7   -1.35    1.60
   2   0   7   -1.43    1.59
   2   0   7    0.91    0.80
  -2   0  -7    2.28    1.80
  -2   0  -8    5.64    1.47
   2   0   8   -1.00    1.71
   2   0   8    0.20    1.44
   2   0   8   -2.41    2.44
  -2   0  -8    3.42    1.86
   2   0   8    3.30    0.99
   2   0   9    1.23    1.38
  -2   0  -9    0.19    0.88
   2   0   9   -0.90    1.35
   2   0   9   -0.38    1.46
  -2   0  -9    3.81    2.10
   2   0   9    1.29    0.73
   2   0  10  170.30   10.83
  -2   0 -10  180.56   10.19
   2   0  10  193.18   10.47
   2   0  10  182.57   11.80
   2   0  10  168.92    7.16
  -2   0 -10  180.48   11.61
   2   0  11    0.70    1.22
  -2   0 -11   -2.02    1.78
   2   0  11   -2.91    2.51
   2   0  11   -3.12    3.07
  -2   0 -11    0.29    2.05
  -2   0 -12   -1.97    1.94
   2   0  12   -1.10    1.64
   2   0  12    0.37    1.50
   2   0  12   -4.02    3.47
  -2   0 -12    0.59    2.49
   2   0  13    1.35    2.11
  -2   0 -13   -1.37    1.97
   2   0  13   -0.49    1.64
   2   0  13    1.25    1.64
  -2   0 -13   -2.44    2.01
   2   0  14   88.13    9.19
  -2   0 -14   88.03    8.27
   2   0  14   94.24    8.38
   2   0  14   81.28    9.89
  -2   0 -14   87.82    9.56
  -2   0 -15   -4.11    2.71
   2   0  15   -1.33    2.13
   2   0  15    1.69    1.69
   2   0  15    0.31    1.55
  -2   0 -15    3.54    2.22
   2   0  16    4.09    1.76
  -2   0 -16    6.81    2.99
   2   0  16    5.64    2.30
   2   0  16    6.03    3.14
  -2   0 -16    3.45    1.61
   2   0  17   -4.08    2.65
  -2   0 -17    1.66    2.26
   2   0  17   -0.05    1.70
   2   0  17    1.45    2.67
  -2   0 -17    0.81    2.07
   2   0  18   18.72    5.20
  -2   0 -18   30.97    6.19
   2   0  18   16.15    4.28
   2   0  18   25.13    6.80
  -2   0 -18   17.60    5.00
  -2   0 -19   -4.59    2.67
   2   0  19   -1.57    3.28
   2   0  19   -0.53    1.51
   2   0  19   -5.83    3.80
  -2   0 -19   -3.16    3.38
  -2   0 -20   -0.50    1.73
   2   0  20    1.03    2.65
   2   0  20   -2.47    4.22
  -2   0 -20   -1.62    2.09
   2   0  21    2.78    2.81
  -2   0 -21   -1.19    2.10
   2   0  21    7.03    4.76
  -2   0 -21    0.19    2.06
  -2   0 -22   -0.04    1.94
   2   0  22    5.58    2.78
   2   0  22    2.23    3.16
  -2   0 -22    0.38    2.34
  -2   0 -23    2.41    2.30
   2   0  23   -1.34    2.77
  -2   0 -23    0.82    3.25
   2   0  23   -0.09    2.38
  -2   0 -23   -0.03    2.59
   2   0  24    8.31    5.86
  -2   0 -24   -1.81    3.17
  -2   0 -24   -3.15    4.92
   2   0  24   -4.82    4.96
  -2   0 -24   -2.85    3.82
   2   0  25   -5.87    3.85
  -2   0 -25    2.36    3.23
   2   0  25   -0.80    4.21
  -2   0 -25   -1.33    3.62
   2   0  26   -1.98    4.96
  -2   0 -26    2.11    3.83
   2   0  26    8.03    5.65
  -2   0 -26   -0.54    3.42
  -2   0 -27   -6.11    6.74
   2   0  27   -2.26    5.97
  -2   0 -27    8.39    6.32
   2   0  28   -1.48    4.94
  -2   0 -28   -6.49    6.31
   2   0  29    7.44    4.07
  -2   2  29   -7.36    5.03
  -2  -2  29   -1.39    4.47
   2   2 -29   -6.23    4.31
  -2  -2  28   -8.65    6.16
  -2   2  28   10.65    7.76
   2  -2 -28    2.93    3.52
  -2   2  28   -4.48    6.32
  -2  -2  28    0.30    5.21
   2   2 -28   -1.55    4.27
   2  -2 -28   -8.03    6.19
  -2   2  27    2.92    4.30
  -2  -2  27   -0.25    3.76
   2  -2 -27    2.99    4.50
  -2  -2  27    2.95    5.68
  -2   2  27    0.27    5.07
   2  -2 -27    0.95    3.91
   2   2 -27   -0.17    4.39
   2   2 -26    6.24    4.78
  -2   2  26   -0.80    3.92
  -2  -2  26   -2.32    3.67
  -2  -2  26   -0.90    4.62
  -2   2  26    0.36    3.55
   2  -2 -26   -1.80    3.13
   2   2 -26   -4.12    5.61
   2   2 -25   -5.86    3.18
  -2   2  25   -5.35    4.75
  -2  -2  25    3.07    4.41
   2  -2 -25    2.80    3.85
  -2   2  25    3.95    3.77
  -2  -2  25   -3.08    3.84
   2  -2 -25    1.76    4.07
   2   2 -25    0.49    2.94
  -2  -2  24   -1.25    4.01
   2  -2 -24   -8.55    5.26
   2   2 -24   -7.00    3.07
  -2   2  24   -1.86    3.44
  -2  -2  24    6.01    6.16
  -2   2  24   -3.98    5.00
   2   2 -24    2.00    5.05
   2  -2 -24    2.92    3.84
   2   2 -23    3.44    4.41
  -2   2  23    3.34    4.37
   2  -2 -23   -2.56    3.71
  -2  -2  23   -2.75    2.86
  -2   2  23    3.42    4.03
  -2  -2  23    9.79    4.74
   2  -2 -23    7.24    5.55
   2   2 -23    7.90    5.81
  -2  -2  22    1.61    3.85
   2   2 -22    5.04    4.22
  -2   2  22   -3.37    3.51
   2  -2 -22   -0.80    2.50
  -2   2  22    1.04    3.13
  -2  -2  22   -4.89    3.89
   2   2 -22    1.52    2.79
   2  -2 -22    4.74    3.77
   2   2 -21   18.95    6.22
  -2  -2  21   25.21    7.32
   2  -2 -21   17.56    5.21
  -2   2  21   19.79    6.18
  -2  -2  21   23.08    7.71
  -2   2  21   16.23    6.00
   2   2 -21   24.53    7.23
   2  -2 -21   10.74    5.09
   2   2 -20   -0.06    2.67
  -2  -2  20    0.92    2.19
  -2   2  20   -0.69    2.46
   2  -2 -20   -3.22    2.17
  -2   2  20    2.19    2.26
  -2  -2  20    0.57    2.71
   2  -2 -20   13.44    5.80
   2   2 -20    9.91    4.79
   2  -2 -19    5.21    3.34
   2   2 -19   -2.80    4.42
  -2   2  19    2.36    2.28
  -2  -2  19    5.88    3.64
  -2  -2  19    7.19    2.96
  -2   2  19   -3.14    4.31
   2  -2 -19    2.84    3.27
   2   2 -19    3.42    3.12
   2  -2 -18   16.50    4.61
  -2  -2  18   22.71    5.92
   2   2 -18   12.07    3.29
  -2   2  18   15.11    4.23
  -2   2  18   12.43    5.23
  -2  -2  18   17.48    5.39
   2   2 -18   17.02    5.82
   2  -2 -18   18.00    5.65
   2  -2 -17   43.08    6.88
  -2   2  17   32.80    6.70
  -2  -2  17   44.00    7.48
   2   2 -17   48.19    7.72
  -2  -2  17   30.62    6.73
  -2   2  17   42.05    7.60
   2  -2 -17   54.02    8.56
   2   2 -17   41.31    7.88
   2   2 -16   -6.67    4.39
  -2   2  16   -2.85    2.93
  -2  -2  16    0.54    1.85
   2  -2 -16    3.27    2.72
  -2   2  16   -1.87    2.02
  -2  -2  16   -5.04    2.84
  -2   2  16    0.46    1.86
   2   2 -16    0.15    2.30
   2  -2 -16    1.44    2.70
   2  -2 -15    4.28    2.47
   2   2 -15    2.78    1.88
  -2  -2  15    3.24    2.17
  -2   2  15    5.20    2.92
  -2  -2  15    7.02    2.22
  -2   2  15    4.56    2.08
  -2   2  15    4.58    2.82
  -2  -2  15    0.60    1.72
   2   2 -15    4.11    2.76
   2  -2 -15    7.90    3.24
  -2   2  14   77.98    9.26
   2   2 -14   78.48    8.60
  -2  -2  14   85.77    9.53
   2  -2 -14   76.93    8.22
  -2   2  14   82.88    6.99
  -2  -2  14   78.13    6.58
  -2   2  14   73.69    9.17
  -2  -2  14   73.31    9.16
   2   2 -14   77.78    9.33
   2  -2 -14   82.42    9.37
   2  -2 -13   23.28    4.58
  -2  -2  13   22.11    4.65
  -2   2  13   19.59    4.18
   2   2 -13   19.02    4.23
  -2  -2  13   15.64    2.60
  -2   2  13   21.58    3.32
  -2  -2  13   22.01    4.26
  -2   2  13   18.22    4.12
   2   2 -13   29.61    5.70
   2  -2 -13   14.37    3.98
  -2   2  12   59.28    7.38
   2   2 -12   66.27    7.03
  -2  -2  12   62.35    7.33
   2  -2 -12   57.49    6.31
  -2  -2  12   61.79    5.17
  -2   2  12   55.05    5.16
  -2  -2  12   64.27    7.55
  -2   2  12   58.12    7.22
   2   2 -12   56.76    7.30
   2  -2 -12   58.52    6.96
   2  -2 -11   10.01    2.56
  -2  -2  11   12.15    3.07
   2   2 -11    9.08    2.63
  -2   2  11    9.70    2.90
  -2   2  11    9.70    2.04
  -2  -2  11   11.37    2.32
  -2   2  11    9.23    2.22
  -2  -2  11   13.89    3.82
   2  -2 -11    9.58    3.12
   2   2 -11   13.40    3.84
   2  -2 -10   88.05    7.27
  -2  -2  10   85.84    7.61
  -2   2  10   90.57    8.02
   2   2 -10   95.31    8.33
  -2  -2  10   88.08    5.96
  -2   2  10   85.83    5.94
   2  -2 -10   81.73    5.62
  -2  -2  10   85.03    8.24
  -2   2  10   86.47    7.79
   2  -2 -10   89.53    7.98
   2   2 -10   92.32    8.37
   2   2  -9  419.08   16.95
  -2  -2   9  462.04   17.20
   2  -2  -9  435.62   15.62
  -2   2   9  412.18   16.91
  -2   2   9  406.57   13.17
  -2  -2   9  423.48   13.08
  -2  -2   9  433.99   17.60
  -2   2   9  438.39   17.72
   2  -2  -9  440.24   13.42
   2  -2  -9  426.94   17.33
   2   2  -9  430.14   17.77
   2   2  -8  335.88   14.19
  -2  -2   8  347.54   14.11
   2  -2  -8  332.03   13.30
  -2   2   8  319.80   13.94
  -2   2   8  316.33   10.88
  -2  -2   8  339.72   10.83
  -2   2   8  308.42    8.44
  -2   2   8  364.17   14.96
   2  -2  -8  350.37   11.34
  -2  -2   8  339.03   14.42
   2  -2  -8  330.28   14.29
   2   2  -8  328.21   14.69
  -2   2   7   49.77    4.68
   2  -2  -7   45.64    4.77
   2  -2  -7   45.39    4.23
  -2  -2   7   44.98    4.82
   2   2  -7   46.49    4.90
  -2  -2   7   40.97    3.20
  -2   2   7   39.72    3.38
  -2   2   7   39.66    2.72
   2  -2  -7   49.01    3.90
  -2  -2   7   38.67    4.07
  -2   2   7   51.21    5.59
   2   2  -7   40.01    4.81
   2   2  -6   10.83    2.43
  -2   2   6   11.09    2.33
  -2  -2   6    8.54    1.80
   2  -2  -6    7.97    2.15
   2  -2  -6    9.12    1.90
  -2  -2   6   10.48    1.57
  -2   2   6    8.58    1.56
  -2   2   6    8.75    1.88
   2   2  -6    9.85    1.02
  -2  -2   6    6.55    1.54
   2  -2  -6   10.20    1.64
  -2   2   6    7.82    1.25
   2   2  -6    8.90    2.09
  -2  -2   6    9.02    0.92
   2   2  -5  880.69   21.42
  -2  -2   5  902.99   20.93
  -2   2   5  835.29   20.59
   2  -2  -5  925.14   20.48
  -2  -2   5  893.04   17.25
  -2   2   5  836.40   17.46
  -2  -2   5  878.93   21.61
  -2   2   5  840.49   16.35
   2   2  -5  929.23   15.55
   2   2  -5  879.49   21.55
   2  -2  -5  955.56   22.16
   2   2  -4  415.66   12.75
  -2  -2   4  416.62   12.13
   2  -2  -4  433.59   12.85
  -2   2   4  489.11   13.03
  -2  -2   4  412.69    9.92
  -2   2   4  408.42   10.22
   2  -2  -4  541.94   12.50
  -2   2   4  415.38    9.94
   2   2  -4  458.10    9.45
  -2  -2   4  445.41   13.21
  -2   2   4  585.47   13.88
   2  -2  -4  456.20   13.19
   2   2  -4  400.66   12.47
   2   2  -3  107.29    5.53
  -2   2   3  139.59    5.71
  -2  -2   3  113.48    5.37
   2  -2  -3  106.47    5.17
  -2   2   3  147.44    5.85
  -2   2   3  105.75    4.90
  -2  -2   3  105.67    4.30
   2   2  -3  116.08    4.16
  -2   2   3  115.43    4.55
  -2   2   3  110.61    5.72
  -2  -2   3  110.74    5.74
   2  -2  -3  134.16    5.58
  -2   2   3  113.47    5.30
   2   2  -3  109.40    5.29
  -2  -2   2  353.64    9.67
   2   2  -2  351.96    9.72
  -2   2   2  420.57    9.75
  -2   2   2  333.51   10.31
   2   2  -2  353.84    8.52
  -2   2   2  488.32   10.20
  -2  -2   2  368.91   10.24
   2   2  -2  335.61    8.43
  -2   2   2  509.19   10.31
  -2   2   2  379.41    9.02
   2   2  -2  349.39    9.02
  -2   2   2  420.97   10.57
  -2   2   1   40.83    2.69
  -2   2   1   40.57    2.16
   2   2  -1   47.10    2.74
   2  -2  -1    0.17    0.74
  -2  -2   1   18.47    1.91
  -2   2   1   62.65    3.23
   2   2  -1   20.19    1.73
  -2   2   1   45.32    2.49
  -2  -2   1   41.72    2.91
  -2   2   1   42.06    2.94
   2   2  -1   16.96    1.79
  -2   2   1   58.06    3.18
   2   2  -1   42.08    2.13
  -2   2   0   97.30    4.16
   2   2   0   95.63    3.17
   2   2   0   13.04    1.70
  -2  -2   0    1.00    0.98
   2  -2   0   -1.12    0.96
   2   2   0   46.37    2.94
  -2  -2   0   84.30    3.95
  -2   2   0   94.27    4.11
   2  -2   0    1.87    0.96
   2  -2   0   34.57    2.65
  -2   2   0   92.87    3.91
  -2   2  -1  899.40   16.38
   2  -2   1  925.05   16.90
   2   2   1  913.84   16.29
   2   2   1  925.35   16.26
   2   2   1  820.27   16.06
   2  -2   1  887.28   16.41
  -2   2  -1  910.08   16.25
  -2   2  -2  126.94    5.76
   2   2   2  126.89    5.58
   2  -2   2  139.51    5.98
  -2  -2  -2  128.71    5.59
   2   2   2  140.88    5.48
   2   2   2  119.14    5.66
   2  -2   2  147.33    5.77
  -2  -2  -2  171.52    4.79
  -2   2  -2  146.98    5.91
   2  -2   2  126.26    5.25
   2  -2   3   25.17    2.14
  -2   2  -3   18.94    2.70
   2   2   3   19.42    2.22
   2  -2   3   20.43    2.69
  -2  -2  -3   15.17    2.22
   2   2   3   20.81    2.18
   2  -2   3   16.53    2.07
   2   2   3   21.37    2.35
   2  -2   3   19.77    2.17
  -2  -2  -3   19.85    2.02
  -2   2  -3   14.86    1.86
  -2   2  -4  220.01    8.78
   2   2   4  192.63    8.47
  -2  -2  -4  269.23    6.61
   2  -2   4  204.54    6.97
   2   2   4  241.35    9.17
   2  -2   4  216.29    8.61
  -2  -2  -4  194.20    8.55
   2  -2   4  192.56    8.23
   2   2   4  262.93    8.39
   2   2   4  198.12    8.70
   2  -2   4  194.44    6.94
  -2   2  -4  210.02    8.97
  -2  -2  -4  229.22    8.02
  -2  -2  -5   38.49    2.85
  -2   2  -5   37.12    3.65
   2   2   5   25.96    3.28
   2  -2   5   29.78    2.90
   2   2   5   31.55    3.57
   2  -2   5   33.06    3.49
   2   2   5   30.70    3.46
   2   2   5   37.71    3.28
   2  -2   5   25.92    2.78
  -2   2  -5   29.82    3.83
  -2  -2  -5   29.57    3.40
   2  -2   5   29.43    2.69
   2   2   6  201.68    9.71
   2  -2   6  194.16    8.61
  -2   2  -6  204.45    9.83
  -2  -2  -6  226.02    8.00
   2   2   6  220.41    9.70
   2  -2   6  208.79    9.23
   2   2   6  201.05   10.03
   2   2   6  215.29    8.15
   2  -2   6  209.84   10.07
  -2   2  -6  218.48   10.53
   2  -2   6  199.71    7.45
  -2  -2  -6  203.94    9.38
   2  -2   7  136.14    7.69
  -2   2  -7  141.66    8.46
   2   2   7  138.06    8.61
  -2  -2  -7  138.96    6.75
   2   2   7  168.10    8.74
   2  -2   7  142.50    7.81
   2   2   7  140.44    6.73
   2  -2   7  152.09    9.10
   2   2   7  146.59    8.89
  -2   2  -7  150.34    9.14
  -2  -2  -7  146.68    8.43
   2  -2   7  151.57    6.45
  -2  -2  -8   43.85    3.96
   2   2   8   40.84    5.01
  -2   2  -8   47.32    5.43
   2  -2   8   43.52    4.55
   2   2   8   49.30    4.87
   2  -2   8   52.17    5.15
   2  -2   8   50.05    5.68
   2   2   8   42.66    3.75
   2   2   8   47.80    5.57
  -2   2  -8   52.36    5.96
  -2  -2  -8   47.67    5.05
   2  -2   8   44.16    3.41
   2  -2   9   -0.33    0.95
  -2   2  -9    1.39    1.59
   2   2   9   -2.39    1.44
  -2  -2  -9   -0.21    1.14
   2  -2   9    2.04    1.53
   2   2   9    0.14    0.86
   2  -2   9    0.12    1.46
   2   2   9   -0.78    1.08
  -2   2  -9    1.45    1.34
  -2  -2  -9   -0.47    1.28
   2   2   9   -0.42    0.93
   2  -2   9    0.48    0.69
   2   2  10  131.20    9.84
  -2  -2 -10  141.12    8.26
   2  -2  10  126.61    9.02
  -2   2 -10  142.13    9.84
   2   2  10  130.50    8.78
   2  -2  10  144.58    9.23
   2   2  10  129.01   10.13
   2   2  10  118.40    6.55
   2  -2  10  129.32   10.18
  -2  -2 -10  142.86   10.00
   2  -2  10  119.84    6.28
  -2   2 -10  154.78   10.71
   2   2  11   93.07    8.66
  -2   2 -11   99.98    8.67
   2  -2  11   87.07    7.89
  -2  -2 -11   96.81    7.19
   2   2  11   86.76    7.23
   2  -2  11   93.17    7.70
   2   2  11   90.18    8.80
   2  -2  11   95.44    8.90
   2   2  11   78.45    5.48
  -2   2 -11   99.39    8.99
  -2  -2 -11   92.30    8.37
   2   2  12   23.76    4.52
   2  -2  12   19.23    3.75
  -2   2 -12   29.88    4.97
  -2  -2 -12   19.97    3.49
   2   2  12   19.62    3.41
   2  -2  12   23.29    4.12
   2  -2  12   19.54    4.16
   2   2  12   16.36    4.21
  -2   2 -12   24.71    5.23
  -2  -2 -12   21.63    4.23
  -2   2 -13   11.24    3.63
   2  -2  13    6.91    2.10
   2   2  13   11.51    3.40
  -2  -2 -13    3.78    1.47
   2   2  13    8.41    2.31
   2  -2  13    4.68    1.60
   2   2  13    5.67    2.77
   2  -2  13    2.61    2.33
  -2  -2 -13    6.48    1.99
  -2   2 -13   11.29    3.38
  -2  -2 -14   78.54    7.55
   2   2  14   88.20    9.63
  -2   2 -14   87.42    8.93
   2  -2  14   79.51    8.83
   2  -2  14   86.70    8.26
   2   2  14   88.40    8.23
   2   2  14   70.66    9.38
   2  -2  14   77.72    9.31
  -2  -2 -14   88.32    9.70
  -2   2 -14   90.88    9.70
  -2  -2 -15    3.51    1.21
   2  -2  15   -1.51    2.86
  -2   2 -15    8.90    3.42
   2   2  15    5.39    3.00
   2  -2  15    3.45    2.00
   2   2  15    8.29    3.02
   2   2  15    9.82    3.60
   2  -2  15    4.21    2.66
  -2   2 -15    8.85    3.60
  -2  -2 -15    7.03    3.28
   2  -2  16   -3.30    2.74
  -2  -2 -16   -2.53    2.88
  -2   2 -16    1.23    2.12
   2   2  16   -3.54    3.23
   2  -2  16   -5.52    3.66
   2   2  16   -1.15    2.09
   2  -2  16   -4.91    4.11
   2   2  16    1.58    2.08
  -2  -2 -16   -2.18    2.41
  -2   2 -16   -4.52    3.30
  -2   2 -17    4.96    2.43
   2   2  17   -1.71    3.08
  -2  -2 -17   -1.36    2.72
   2  -2  17    2.80    1.49
   2  -2  17    1.92    1.86
   2   2  17    2.86    1.81
   2  -2  17   -5.56    4.58
   2   2  17   -0.76    3.29
  -2  -2 -17    3.60    3.21
  -2   2 -17    3.19    2.77
   2   2  18    7.53    3.49
  -2   2 -18   12.03    3.97
  -2  -2 -18    3.65    2.15
   2  -2  18    8.22    3.41
   2   2  18   11.74    3.72
   2  -2  18    6.21    3.29
   2   2  18   11.21    4.79
   2  -2  18    8.09    2.45
  -2   2 -18    5.55    3.06
  -2  -2 -18    3.19    2.53
  -2   2 -19   -2.17    1.73
   2   2  19    0.95    1.97
   2  -2  19   -1.87    3.43
  -2  -2 -19    2.73    1.58
   2   2  19   -2.27    1.95
   2  -2  19    3.51    2.46
   2  -2  19    5.09    3.47
   2   2  19    1.40    2.96
  -2   2 -19   -3.03    3.45
  -2  -2 -19   -1.71    2.87
  -2   2 -20    3.98    2.23
  -2  -2 -20    3.65    3.01
   2  -2  20    2.11    2.13
   2   2  20   -2.92    3.81
   2  -2  20    2.39    3.87
   2   2  20    2.17    3.52
  -2   2 -20   -0.32    1.98
  -2  -2 -20    0.28    2.44
  -2  -2 -21    1.36    2.41
   2   2  21    1.46    3.01
   2  -2  21   -3.61    3.81
  -2   2 -21   -0.32    1.99
  -2  -2 -21    0.32    3.04
   2  -2  21    4.55    3.42
   2   2  21    0.37    3.65
  -2  -2 -21    1.82    2.34
  -2   2 -21   -0.29    2.81
   2  -2  22   -2.69    3.84
   2   2  22   -2.97    4.52
  -2  -2 -22   -7.12    3.31
  -2   2 -22    0.63    1.98
  -2  -2 -22   -0.71    2.23
   2   2  22   -2.17    3.13
   2  -2  22    1.56    4.02
  -2  -2 -22   -6.18    4.26
  -2   2 -22   -4.48    4.02
   2  -2  23   -2.22    3.03
   2   2  23    1.21    2.96
  -2   2 -23    2.96    3.37
  -2  -2 -23   -1.78    2.04
  -2  -2 -23    0.62    3.02
   2   2  23    3.16    3.40
   2  -2  23   -3.63    4.01
  -2  -2 -23    3.13    2.77
  -2   2 -23   -5.94    4.12
   2  -2  24   -2.51    3.41
   2   2  24   -0.69    3.59
  -2   2 -24   -0.96    2.41
  -2   2 -24   -5.55    4.74
  -2  -2 -24   -5.26    5.16
   2  -2  24    1.69    4.80
   2   2  24    3.97    4.26
  -2   2 -24   -3.39    4.26
  -2  -2 -24    2.39    3.81
   2   2  25   -0.06    3.45
  -2   2 -25    2.00    3.04
   2  -2  25   -2.05    2.95
  -2   2 -25    3.28    3.18
  -2  -2 -25    9.47    4.90
   2   2  25   -6.48    7.28
   2  -2  25    7.15    4.57
  -2   2 -25    1.86    4.36
  -2  -2 -25   -1.08    4.08
   2  -2  26   -3.42    3.21
  -2   2 -26   -5.34    3.71
  -2  -2 -26   -0.27    4.08
   2   2  26    2.50    3.06
   2  -2  26    2.34    3.36
  -2  -2 -26   -7.80    5.41
  -2   2 -26    2.34    3.16
   2  -2  27   -3.92    4.65
  -2  -2 -27   -0.96    4.43
   2   2  27    0.08    4.54
   2  -2  27   -4.77    5.91
  -2  -2 -27   -4.01    5.37
  -2   2 -27    4.59    3.17
   2   2  28   -6.11    6.31
   2  -2  28   -7.57    5.88
  -2   2 -28    2.83    3.55
  -2  -2 -28   -1.65    3.64
   2  -2  29   -5.39    6.26
   2   4 -29    7.53    5.54
  -2   4  28   -5.01    6.83
   2  -4 -28    6.25    5.97
  -2   4  28   -2.77    6.37
  -2  -4  28   -0.35    4.34
   2   4 -28   -4.63    5.06
   2  -4 -28    3.01    5.67
  -2  -4  27   -4.44    4.06
   2   4 -27    1.47    3.74
  -2   4  27   -0.19    3.75
   2  -4 -27   -2.86    4.65
  -2  -4  27    8.66    6.69
  -2   4  27   -5.64    6.22
   2   4 -27    2.56    3.18
   2  -4 -27    0.68    4.08
   2   4 -26   -0.98    3.53
  -2  -4  26    2.22    3.14
  -2   4  26    0.14    3.47
   2  -4 -26   -4.79    6.50
  -2   4  26   -7.03    6.11
  -2  -4  26    0.23    3.95
   2   4 -26   -2.30    4.05
   2  -4 -26    1.23    4.30
  -2   4  25    3.99    5.20
  -2  -4  25   -1.56    3.26
   2   4 -25   -6.56    4.32
   2  -4 -25    6.36    4.25
  -2   4  25   -8.17    5.66
  -2  -4  25    4.81    5.82
   2  -4 -25   -6.88    5.25
   2   4 -25   -2.90    4.27
  -2  -4  24   -4.62    4.15
   2   4 -24   -1.43    2.60
  -2   4  24    1.09    3.27
  -2  -4  24   -4.03    4.72
  -2   4  24   -6.23    4.96
   2   4 -24   -6.00    4.90
   2  -4 -24   -5.04    5.64
   2  -4 -23   -0.02    3.55
   2   4 -23    7.21    4.58
  -2  -4  23    1.48    3.69
  -2   4  23   -1.25    2.53
  -2  -4  23   -5.36    5.71
  -2   4  23    2.94    2.83
   2  -4 -23    6.88    5.32
   2   4 -23    4.96    3.34
  -2  -4  22   -5.14    4.43
   2   4 -22    1.78    2.10
   2  -4 -22   -0.21    2.27
  -2   4  22    0.30    2.37
  -2  -4  22   -8.01    6.81
  -2   4  22    1.82    2.97
   2  -4 -22    5.29    4.12
   2   4 -22   -3.33    2.66
  -2   4  21    4.61    3.51
   2  -4 -21   -0.57    1.78
  -2  -4  21    0.17    2.04
   2   4 -21   -2.29    3.33
  -2   4  21    0.25    2.41
  -2  -4  21   -0.65    3.51
   2  -4 -21    1.56    3.91
   2   4 -21   -0.54    2.60
   2   4 -20    0.75    3.25
  -2  -4  20    1.29    3.04
   2  -4 -20   -0.99    2.34
  -2   4  20   -2.32    3.05
  -2  -4  20    0.08    4.28
  -2   4  20    3.48    2.71
   2  -4 -20    7.35    4.65
   2   4 -20    1.27    2.81
  -2  -4  19   49.90    8.70
   2  -4 -19   35.52    6.88
  -2   4  19   46.31    9.15
   2   4 -19   44.09    8.38
  -2  -4  19   45.90    8.88
  -2   4  19   34.83    7.99
   2  -4 -19   37.81    7.96
   2   4 -19   42.71    8.61
  -2   4  18    7.51    3.62
   2   4 -18   10.15    4.16
   2  -4 -18    5.46    2.87
  -2  -4  18    7.21    3.60
  -2   4  18    5.64    3.29
  -2  -4  18   14.12    5.18
   2   4 -18    0.14    2.17
   2  -4 -18   11.56    4.45
  -2  -4  17   35.68    7.06
   2   4 -17   29.12    6.35
  -2   4  17   32.76    6.70
   2  -4 -17   33.70    6.03
  -2   4  17   26.10    4.72
  -2   4  17   25.37    6.82
  -2  -4  17   35.27    7.61
   2   4 -17   31.10    6.81
   2  -4 -17   32.14    6.90
  -2  -4  16    1.88    2.79
  -2   4  16    0.80    2.50
   2   4 -16   -0.52    1.87
   2  -4 -16    4.58    3.09
  -2   4  16   -0.18    1.25
  -2   4  16   -0.26    1.93
  -2  -4  16    1.11    2.40
   2   4 -16   -0.37    2.07
   2  -4 -16   -1.82    2.62
  -2   4  15   66.96    8.89
   2  -4 -15   61.26    7.87
   2   4 -15   57.70    7.59
  -2  -4  15   68.70    8.79
  -2   4  15   54.03    6.51
  -2  -4  15   59.39    6.38
  -2  -4  15   68.43    9.46
  -2   4  15   51.57    7.81
   2  -4 -15   61.24    8.16
   2   4 -15   63.23    9.31
  -2  -4  14   31.66    5.93
   2  -4 -14   33.12    5.34
   2   4 -14   25.90    4.85
  -2   4  14   25.95    5.53
  -2   4  14   24.81    3.91
  -2  -4  14   32.87    4.72
  -2   4  14   33.29    6.26
  -2  -4  14   33.32    6.89
   2   4 -14   32.92    6.37
   2  -4 -14   27.64    5.55
  -2  -4  13  342.26   18.26
   2   4 -13  310.26   18.05
   2  -4 -13  310.22   15.56
  -2   4  13  331.00   18.56
  -2   4  13  314.32   14.46
  -2  -4  13  342.27   14.64
  -2  -4  13  361.32   20.26
  -2   4  13  313.89   18.28
   2  -4 -13  315.55   12.64
   2   4 -13  336.90   19.08
   2  -4 -13  334.49   18.36
  -2   4  12    1.46    1.63
   2   4 -12   -1.60    2.47
  -2  -4  12   -0.43    1.36
   2  -4 -12   -1.12    1.61
  -2  -4  12    2.55    2.12
  -2   4  12   -1.43    1.60
   2  -4 -12    0.30    1.33
  -2   4  12   -1.96    2.04
  -2  -4  12    6.29    4.30
   2   4 -12    1.56    2.16
   2  -4 -12   -3.00    2.65
   2  -4 -11   -1.09    1.95
  -2   4  11   -4.45    2.69
   2   4 -11   -6.71    3.22
   2  -4 -11   -0.25    1.40
  -2  -4  11   -0.36    1.67
  -2  -4  11   -2.68    2.13
  -2   4  11   -0.60    0.88
  -2   4  11   -1.29    0.99
  -2  -4  11   -8.42    4.26
   2  -4 -11    0.90    1.08
  -2   4  11   -1.14    1.72
   2   4 -11    3.75    2.28
  -2  -4  10    8.51    2.14
   2  -4 -10    8.52    2.29
   2   4 -10    7.70    2.39
   2  -4 -10    6.48    1.84
  -2   4  10    6.85    2.51
  -2   4  10    7.83    2.15
  -2  -4  10    6.11    1.96
  -2   4  10    7.62    1.74
   2  -4 -10   10.53    2.15
  -2  -4  10    6.38    1.90
  -2   4  10    9.89    3.24
   2   4 -10   15.76    3.98
   2  -4  -9 1302.34   30.53
  -2   4   9 1197.82   32.35
  -2  -4   9 1280.76   31.83
   2   4  -9 1210.47   33.13
  -2   4   9 1183.80   27.75
  -2  -4   9 1251.75   28.09
  -2  -4   9 1267.01   34.37
   2  -4  -9 1416.99   27.75
  -2   4   9 1169.37   25.37
  -2   4   9 1483.71   35.56
   2   4  -9 1285.22   33.85
   2  -4  -9 1235.07   32.30
  -2  -4   9 1229.32   23.57
   2  -4  -8   18.06    3.04
   2  -4  -8   24.04    3.76
   2   4  -8   14.48    3.66
  -2   4   8   20.27    4.06
  -2  -4   8   17.94    3.23
  -2  -4   8   23.76    3.26
  -2   4   8   17.28    2.59
   2   4  -8   21.12    2.34
  -2  -4   8   21.34    3.81
  -2   4   8   23.22    3.89
  -2   4   8   20.35    2.68
   2  -4  -8   24.72    2.94
  -2  -4   8   19.74    2.27
   2   4  -8   23.45    3.95
   2  -4  -7  137.25    8.09
  -2  -4   7  126.59    7.96
  -2   4   7  146.30    9.38
   2   4  -7  119.90    8.51
  -2  -4   7  133.98    7.20
  -2   4   7  142.19    7.71
  -2  -4   7  121.31    8.78
   2   4  -7  138.22    6.25
  -2   4   7  127.01    6.62
  -2   4   7  167.82    9.56
   2  -4  -7  150.73    7.45
   2   4  -7  128.27    8.71
   2  -4  -7  137.97    8.89
  -2  -4   6   97.51    6.18
  -2   4   6  113.41    7.60
   2  -4  -6  112.40    6.75
   2   4  -6  108.66    7.34
  -2   4   6   88.75    6.55
  -2  -4   6  101.81    5.97
  -2   4   6  127.18    7.93
   2   4  -6  106.02    5.47
  -2   4   6   94.10    5.71
  -2  -4   6  105.14    7.97
   2  -4  -6  122.83    6.63
   2  -4  -6  114.47    7.31
   2   4  -6   92.99    6.89
   2   4  -5 1091.68   27.21
   2  -4  -5 1309.54   26.72
  -2  -4   5 1056.17   25.02
  -2   4   5 1411.95   28.26
  -2   4   5 1446.01   26.59
  -2   4   5 1472.41   27.19
  -2  -4   5 1092.22   24.67
  -2   4   5 1488.10   28.99
  -2  -4   5 1094.31   28.02
   2   4  -5 1086.20   23.52
  -2   4   5 1532.79   27.02
   2   4  -5 1070.27   26.36
  -2   4   5 1463.61   27.35
   2  -4  -5 1304.90   27.71
  -2   4   4   -0.03    1.22
  -2   4   4   -0.52    1.06
   2   4  -4   -0.99    1.60
  -2  -4   4   -0.53    1.02
  -2  -4   4    1.23    1.24
  -2   4   4   -0.67    1.13
   2   4  -4    0.47    0.86
  -2  -4   4    0.75    1.67
  -2   4   4    0.84    0.83
  -2   4   4   -0.92    1.03
  -2   4   4   -2.05    1.02
   2   4  -4    1.37    1.49
   2   4  -3 2345.74   43.92
  -2  -4   3 2361.77   41.78
  -2   4   3 2998.16   43.26
  -2   4   3 3067.76   43.80
  -2  -4   3 2255.44   42.26
   2   4  -3 2400.18   42.08
  -2   4   3 3248.25   45.34
   2   4  -3 2397.43   41.77
  -2  -4   3 2364.42   44.93
  -2   4   3 3224.31   45.59
  -2   4   3 3186.76   45.15
   2   4  -3 2364.49   41.65
  -2   4   3 3208.51   43.80
  -2   4   2   72.97    4.68
  -2   4   2   54.91    3.68
  -2  -4   2   62.35    4.13
   2   4  -2   60.75    4.57
  -2   4   2   77.38    5.05
   2   4  -2   52.09    3.99
   2  -4  -2   71.83    4.66
   2   4  -2   60.78    4.21
  -2   4   2   55.57    4.55
  -2   4   2   74.37    4.70
  -2  -4   2   67.32    5.16
  -2   4   2   86.22    4.75
   2   4  -2   59.07    3.72
   2   4  -1  100.93    5.26
  -2   4   1   91.19    3.98
  -2   4   1  107.63    5.96
   2   4  -1   92.93    5.31
  -2   4   1   96.31    5.78
  -2  -4   1   92.24    5.08
   2  -4  -1   91.62    4.15
  -2   4   1   97.30    5.86
  -2  -4   1   93.31    5.68
   2  -4  -1  136.41    6.06
   2   4  -1   98.32    5.53
  -2   4   1  140.45    5.89
   2   4  -1   89.76    3.87
  -2   4   0    7.20    1.43
   2   4   0    3.95    0.85
  -2  -4   0    9.36    1.93
   2  -4   0    7.26    0.97
   2   4   0    5.99    1.41
   2  -4   0    5.23    1.24
  -2   4   0    7.91    1.80
  -2  -4   0    5.62    1.68
   2  -4   0    7.15    1.39
  -2   4   0    7.01    1.46
   2   4   0    8.08    1.60
  -2   4  -1  921.21   20.78
   2   4   1 1167.95   18.54
   2   4   1  947.70   20.95
  -2  -4  -1 1183.97   22.11
   2  -4   1 1050.51   22.49
  -2  -4  -1  903.82   21.24
  -2   4  -1  981.97   21.40
   2  -4   1 1072.21   21.91
   2   4   1  901.37   21.24
  -2   4  -1  912.65   19.90
   2   4   2   20.69    1.59
  -2   4  -2   20.63    2.81
   2  -4   2   25.69    3.51
  -2  -4  -2   17.32    2.52
   2   4   2   21.79    2.62
   2  -4   2   20.26    2.75
   2   4   2   21.38    2.50
  -2   4  -2   18.20    2.58
  -2  -4  -2   17.39    1.40
   2   4   2   19.00    2.85
  -2   4  -2   20.50    2.44
  -2   4  -3   -0.95    1.41
  -2  -4  -3    0.47    0.72
   2   4   3    0.83    0.47
   2  -4   3    0.02    0.39
   2  -4   3   -0.04    1.83
   2   4   3   -0.28    0.91
  -2  -4  -3   -0.71    1.12
  -2   4  -3    1.00    1.10
   2   4   3   -0.54    1.25
   2  -4   3    2.06    1.61
   2   4   3    1.26    0.85
  -2   4  -3    0.86    1.29
   2  -4   3   -2.02    1.74
  -2   4  -4   -0.57    1.27
   2  -4   4    1.68    0.64
  -2  -4  -4    1.63    0.58
  -2  -4  -4    0.36    0.77
   2   4   4    1.77    1.02
   2  -4   4    1.38    1.24
  -2  -4  -4    2.91    1.32
   2  -4   4    7.03    2.76
   2   4   4   -0.01    1.04
  -2   4  -4    4.39    2.02
   2  -4   4    0.83    1.16
   2   4   4    2.71    1.23
  -2   4  -5  621.86   18.37
   2  -4   5  569.73   13.83
  -2  -4  -5  555.41   12.56
  -2  -4  -5  579.29   17.85
   2  -4   5  594.47   17.85
   2   4   5  653.00   18.58
   2   4   5  538.81   17.82
   2   4   5  746.51   18.29
   2  -4   5  604.63   18.61
   2  -4   5  583.44   16.01
  -2   4  -5  566.78   17.93
  -2  -4  -5  714.63   16.49
  -2  -4  -6    5.04    1.19
  -2   4  -6    1.31    1.16
   2  -4   6    2.94    1.45
   2   4   6   -0.48    1.46
   2  -4   6    3.75    1.96
   2   4   6    2.75    1.19
  -2  -4  -6    2.24    1.22
   2  -4   6    4.99    2.16
   2   4   6    2.11    1.25
  -2  -4  -6    2.15    0.98
  -2   4  -6    1.16    1.25
   2  -4   6    2.35    1.60
   2   4   6    4.51    1.41
  -2   4  -7  246.78   12.02
   2   4   7  227.83   11.65
   2  -4   7  234.24    9.80
  -2  -4  -7  256.72    8.97
  -2  -4  -7  214.59   11.72
   2   4   7  246.79   11.81
   2  -4   7  261.79   11.93
  -2  -4  -7  210.95    6.44
   2  -4   7  261.62   12.37
   2   4   7  246.60   10.61
   2   4   7  201.22   11.55
   2  -4   7  234.81    9.63
  -2   4  -7  247.46   12.20
  -2  -4  -7  263.36   11.30
  -2  -4  -8   86.43    5.46
   2  -4   8   80.41    6.01
  -2   4  -8   86.40    7.29
   2   4   8   76.52    7.16
  -2  -4  -8   79.78    7.62
   2  -4   8   86.52    6.95
   2   4   8   83.17    6.89
   2   4   8   69.47    6.79
   2  -4   8   74.48    6.81
   2   4   8   83.82    6.12
  -2  -4  -8   73.97    3.50
   2  -4   8   86.05    5.46
  -2  -4  -8   80.89    6.56
  -2   4  -8   78.31    7.44
  -2   4  -9  384.13   16.61
  -2  -4  -9  348.80   12.36
   2   4   9  349.82   16.26
   2  -4   9  346.05   14.01
   2  -4   9  381.99   15.75
   2   4   9  362.74   15.62
  -2  -4  -9  329.68   16.39
   2  -4   9  363.03   16.96
  -2  -4  -9  364.81    9.02
   2   4   9  366.08   13.45
   2   4   9  345.24   16.58
  -2  -4  -9  351.83   15.08
   2  -4   9  370.60   12.47
  -2   4  -9  348.46   17.10
  -2   4 -10   33.18    4.89
  -2  -4 -10   27.58    3.63
   2  -4  10   28.65    4.16
   2   4  10   18.93    3.76
   2   4  10   30.71    4.41
   2  -4  10   24.37    3.67
   2  -4  10   29.78    5.36
   2   4  10   24.24    4.08
   2   4  10   27.88    3.52
   2  -4  10   30.09    3.41
  -2   4 -10   30.11    4.85
  -2  -4 -10   28.91    4.43
  -2   4 -11    6.15    2.89
  -2  -4 -11    3.61    1.91
   2   4  11   -1.74    2.17
   2  -4  11    3.24    1.93
   2   4  11    0.96    1.30
   2  -4  11   -0.65    2.36
   2  -4  11    5.91    3.18
   2   4  11    1.90    1.18
  -2   4 -11    0.61    1.69
   2   4  11    1.54    1.30
   2  -4  11    5.13    1.83
  -2  -4 -11    4.21    1.92
   2  -4  12    4.42    2.66
  -2  -4 -12    3.58    2.01
  -2   4 -12    4.27    2.48
   2   4  12    0.65    1.85
   2   4  12    2.21    2.06
   2  -4  12   12.79    4.21
   2  -4  12    3.61    3.43
   2   4  12    4.30    1.77
  -2   4 -12    1.96    2.05
   2   4  12    3.97    1.03
  -2  -4 -12    3.90    2.17
  -2  -4 -13  109.95    8.35
   2  -4  13  112.36    9.56
  -2   4 -13  111.67   10.32
   2   4  13   96.82   10.17
   2  -4  13  127.83   10.29
   2   4  13  108.27    9.45
   2  -4  13  112.13   11.37
   2   4  13   97.55    7.12
   2   4  13   97.69   10.15
  -2  -4 -13  100.67    9.54
  -2   4 -13  109.66   10.48
   2  -4  14   -2.89    2.82
  -2  -4 -14    2.07    1.05
   2   4  14   -3.63    3.06
  -2   4 -14    1.16    1.91
   2  -4  14    4.86    3.29
   2   4  14    1.42    1.58
   2   4  14    1.42    2.10
   2  -4  14    4.23    2.67
  -2   4 -14   -2.77    2.73
  -2  -4 -14   -0.75    2.21
  -2   4 -15   22.64    4.85
  -2  -4 -15   22.61    4.06
   2  -4  15   25.26    4.86
   2   4  15   22.49    5.26
   2  -4  15   32.81    5.78
   2   4  15   28.93    5.39
   2  -4  15   23.36    5.47
   2   4  15   26.94    5.97
  -2  -4 -15   29.23    5.89
  -2   4 -15   23.70    5.56
  -2   4 -16    7.35    3.55
   2   4  16    4.62    2.70
  -2  -4 -16    6.76    2.55
   2  -4  16    5.71    3.63
  -2  -4 -16    2.30    2.07
   2  -4  16    4.81    2.26
   2   4  16    9.37    3.60
   2  -4  16    7.28    2.65
   2   4  16    2.70    1.96
  -2   4 -16   -1.99    1.77
  -2  -4 -16    0.94    1.63
   2  -4  17   14.76    4.40
  -2  -4 -17   13.39    3.21
   2   4  17    9.18    3.65
  -2   4 -17   10.33    3.86
   2  -4  17    8.33    2.48
  -2  -4 -17   10.32    3.16
   2   4  17    7.83    3.58
   2  -4  17    9.91    4.15
   2   4  17   14.32    4.69
  -2  -4 -17    8.96    4.08
  -2   4 -17   16.73    4.98
   2   4  18   -2.00    2.32
  -2  -4 -18    0.13    2.66
  -2   4 -18    5.62    3.14
   2  -4  18    1.79    1.90
   2   4  18   -3.45    2.61
  -2  -4 -18   -1.62    2.54
   2  -4  18   -5.43    3.74
   2   4  18   -0.53    2.38
   2  -4  18   -3.29    3.80
  -2  -4 -18   -0.61    2.18
  -2   4 -18    0.41    2.40
   2  -4  19   20.00    5.72
   2   4  19   22.04    6.61
  -2  -4 -19   26.20    5.23
  -2   4 -19   26.93    6.71
   2   4  19   26.25    5.91
   2  -4  19   19.45    4.26
  -2  -4 -19   25.67    6.83
   2  -4  19   40.66    8.92
   2   4  19   19.69    6.23
  -2   4 -19   21.59    6.69
  -2  -4 -19   35.11    7.68
  -2  -4 -20    2.10    2.42
   2   4  20    3.20    3.07
  -2   4 -20   -2.04    3.69
   2  -4  20   -0.86    2.39
   2   4  20    2.33    3.04
  -2  -4 -20   -1.61    3.45
   2   4  20    2.69    2.39
   2  -4  20    1.28    3.15
  -2  -4 -20   -0.28    2.22
  -2   4 -20   -1.09    2.78
  -2   4 -21   -2.95    3.68
  -2  -4 -21    3.40    2.87
   2  -4  21   -0.48    2.33
   2   4  21   -5.08    3.69
  -2  -4 -21   -4.35    3.13
   2   4  21    0.42    3.53
   2  -4  21   -6.19    5.64
  -2   4 -21   -0.87    2.92
  -2  -4 -21    6.54    4.56
   2  -4  22    6.48    4.28
  -2   4 -22   -4.60    3.67
   2   4  22   -0.54    3.05
  -2  -4 -22    0.33    2.80
   2  -4  22   -2.49    3.23
   2   4  22   -2.85    3.64
  -2  -4 -22    0.12    2.56
  -2   4 -22   -1.28    2.38
  -2   4 -23    6.63    4.24
   2  -4  23    9.52    3.73
   2   4  23    2.00    3.49
  -2  -4 -23    2.51    4.00
   2  -4  23   11.99    6.67
   2   4  23    4.16    4.27
  -2   4 -23    5.72    4.81
  -2  -4 -23    9.97    4.54
   2  -4  24    2.01    2.45
  -2   4 -24   -2.80    4.63
  -2  -4 -24   -5.75    5.65
   2   4  24   -1.71    2.99
   2  -4  24    2.78    3.05
  -2   4 -24    5.64    4.13
  -2  -4 -24    7.28    4.17
   2  -4  25    4.60    4.26
  -2   4 -25    0.79    3.36
  -2   4 -25   -0.26    3.82
  -2  -4 -25   -6.12    4.83
   2  -4  25    2.66    5.88
   2   4  25   -1.03    5.15
  -2  -4 -25    0.18    3.28
  -2   4 -25    2.01    4.22
   2  -4  26    2.76    3.11
  -2  -4 -26    0.97    5.02
   2  -4  26  -10.21    6.61
   2   4  26   -0.59    4.15
  -2   4 -26    0.81    3.47
  -2  -4 -26    3.27    4.76
  -2  -4 -27   -3.65    4.36
   2  -4  27   -6.59    3.56
   2   4  27    2.06    3.43
  -2   4 -27   -2.26    3.92
  -2  -4 -27    7.29    5.10
  -2  -4 -28   -4.58    6.27
   2   4  28    1.16    5.98
   2  -4  28    4.64    7.30
  -2   4 -28    0.86    4.18
   2  -6 -28    4.96    4.70
  -2  -6  28    0.27    5.55
   2   6 -28   -0.51    4.46
   2   6 -27    4.63    5.19
   2  -6 -27    3.50    3.84
  -2   6  27   -2.42    5.15
  -2  -6  27   -9.26    7.38
   2   6 -27   -9.24    7.01
   2  -6 -27   -7.41    5.80
   2   6 -26    0.57    3.05
  -2  -6  26   10.92    6.88
  -2   6  26    5.12    4.57
   2  -6 -26   -2.30    3.45
  -2  -6  26    6.60    5.52
  -2   6  26    3.25    4.56
   2  -6 -26    2.94    5.78
   2   6 -26    1.53    3.41
  -2   6  25   -1.81    3.38
  -2  -6  25   -0.18    3.27
   2   6 -25    0.75    2.75
   2  -6 -25   -1.00    4.90
  -2  -6  25  -11.76    7.60
  -2   6  25   -5.87    4.74
   2   6 -25   -0.41    3.95
   2  -6 -25   -0.24    3.34
  -2  -6  24    2.04    4.01
  -2   6  24   -4.09    4.78
   2   6 -24   -1.89    2.96
   2  -6 -24   -1.76    4.26
  -2  -6  24   -3.98    6.21
  -2   6  24   -3.69    4.86
   2   6 -24   -1.62    4.35
   2  -6 -24   -3.88    4.47
  -2   6  23   10.04    5.71
  -2  -6  23   -4.61    4.80
   2   6 -23    1.85    3.02
   2  -6 -23   -4.37    3.90
  -2  -6  23    6.02    3.05
  -2   6  23    8.65    5.12
   2   6 -23    6.18    4.08
   2  -6 -23    2.24    4.16
   2   6 -22   -0.52    2.69
  -2  -6  22   -3.18    4.06
   2  -6 -22    3.91    3.84
  -2   6  22   -0.28    2.73
   2  -6 -22   -6.53    4.66
  -2  -6  22   -7.34    5.76
  -2   6  22   -1.79    3.17
   2   6 -22    2.95    3.82
   2  -6 -22   -1.11    3.98
  -2  -6  21    5.20    3.01
   2   6 -21    8.29    4.87
  -2   6  21    3.92    2.58
   2  -6 -21    6.95    3.52
  -2   6  21   -0.03    2.21
  -2  -6  21    4.72    2.71
   2   6 -21    3.91    2.44
   2  -6 -21    1.28    2.33
   2   6 -20    2.40    3.55
  -2   6  20   -2.18    2.21
  -2  -6  20   -1.34    1.93
   2  -6 -20    1.09    1.81
  -2  -6  20    5.33    3.94
  -2   6  20   -1.73    3.78
   2  -6 -20    6.60    5.16
   2   6 -20    0.50    3.79
  -2   6  19    5.05    3.55
   2  -6 -19   -3.70    2.26
   2   6 -19    7.68    4.08
  -2  -6  19    0.14    2.09
  -2  -6  19   -0.18    2.70
  -2   6  19   -1.30    3.83
   2   6 -19    1.27    3.45
   2  -6 -19    3.19    3.40
   2   6 -18   20.60    6.12
  -2  -6  18   21.98    5.95
  -2   6  18   24.03    6.83
   2  -6 -18   20.67    5.00
  -2   6  18   13.77    3.66
  -2  -6  18   26.84    7.06
  -2   6  18    9.70    4.01
   2  -6 -18   22.32    5.76
   2   6 -18   29.28    7.34
   2  -6 -17   18.39    4.65
  -2  -6  17   19.40    5.24
  -2   6  17   25.89    6.81
   2   6 -17   24.28    6.49
  -2   6  17   14.81    3.52
  -2  -6  17   31.37    7.88
  -2   6  17   14.96    4.52
   2   6 -17   29.20    7.57
   2  -6 -17   21.03    5.15
   2  -6 -16    0.77    1.47
  -2   6  16    0.95    2.10
  -2  -6  16   -0.72    2.46
   2   6 -16    1.67    2.47
  -2   6  16   -2.35    2.09
  -2  -6  16   -0.37    1.92
  -2  -6  16   -0.49    2.49
  -2   6  16   -4.56    3.48
   2  -6 -16    1.35    1.85
   2   6 -16    4.30    3.02
  -2   6  15   12.82    4.76
   2  -6 -15   19.90    4.27
   2   6 -15   23.13    5.81
  -2  -6  15   18.03    4.70
  -2   6  15   17.54    3.93
  -2  -6  15   22.39    4.65
  -2   6  15   19.02    4.62
  -2  -6  15   22.50    6.16
   2  -6 -15   17.41    3.07
   2   6 -15   20.48    5.25
   2  -6 -15   25.84    6.00
   2   6 -14   73.12    9.46
  -2  -6  14   63.47    8.28
   2  -6 -14   63.49    7.14
  -2   6  14   60.37    8.44
  -2  -6  14   68.82    6.86
  -2   6  14   65.51    7.24
  -2  -6  14   84.55   10.94
   2  -6 -14   59.96    5.67
  -2   6  14   61.06    8.54
   2   6 -14   63.88    8.54
   2  -6 -14   72.24    8.99
   2   6 -13  132.37   11.99
  -2  -6  13  118.90   10.59
   2  -6 -13  105.33    8.77
  -2   6  13  108.74   11.88
  -2   6  13  104.66    8.70
  -2  -6  13  112.12    9.06
   2  -6 -13  102.65    7.20
  -2   6  13  110.47   10.99
  -2   6  13   97.22    7.15
  -2  -6  13  109.43   11.00
   2   6 -13  113.76   11.34
   2  -6 -13  101.80   10.38
   2   6 -12   58.04    7.68
   2  -6 -12   47.30    5.71
  -2   6  12   50.45    7.34
   2  -6 -12   43.13    6.22
  -2  -6  12   50.30    6.40
  -2  -6  12   59.49    6.58
  -2   6  12   45.70    5.88
  -2   6  12   55.66    7.73
  -2   6  12   50.07    4.98
  -2  -6  12   44.54    6.85
   2  -6 -12   50.43    5.08
   2   6 -12   51.65    7.03
  -2  -6  11   -1.45    2.26
   2  -6 -11   -2.81    2.30
   2   6 -11    3.96    2.54
  -2   6  11    1.53    1.56
   2  -6 -11    0.31    1.60
  -2  -6  11    0.10    1.83
  -2   6  11   -0.88    2.24
  -2  -6  11   -2.42    2.59
  -2   6  11    0.05    0.96
   2  -6 -11   -0.39    0.88
   2   6 -11    0.47    1.44
   2  -6 -10   45.75    5.49
  -2  -6  10   43.21    5.37
   2   6 -10   40.84    6.06
   2  -6 -10   41.99    5.94
  -2   6  10   42.46    5.96
  -2   6  10   50.88    5.57
  -2  -6  10   53.84    5.69
  -2   6  10   53.51    6.66
  -2  -6  10   42.19    6.30
   2  -6 -10   45.57    4.85
  -2   6  10   46.84    5.04
  -2  -6  10   38.23    4.11
   2   6 -10   45.25    6.10
  -2  -6   9  271.27   13.31
   2   6  -9  271.81   14.93
   2  -6  -9  307.40   13.41
  -2   6   9  337.92   16.06
  -2  -6   9  281.71   13.10
  -2   6   9  299.73   13.93
   2  -6  -9  304.39   12.35
   2   6  -9  272.30   11.01
  -2  -6   9  264.87   15.70
  -2   6   9  301.60   13.16
  -2   6   9  331.93   16.27
   2  -6  -9  308.60   14.97
  -2  -6   9  263.11   11.42
   2   6  -9  264.55   14.55
  -2  -6   8  473.30   17.58
  -2   6   8  513.65   20.38
   2   6  -8  444.97   19.26
   2  -6  -8  559.46   17.75
  -2   6   8  586.91   19.09
  -2  -6   8  443.36   16.88
  -2   6   8  596.42   21.07
  -2  -6   8  475.26   20.53
  -2   6   8  560.98   17.64
   2  -6  -8  556.30   17.00
   2   6  -8  469.22   15.28
   2  -6  -8  562.73   19.61
   2   6  -8  446.52   18.62
  -2   6   7  151.90    9.73
  -2  -6   7  111.30    7.65
   2   6  -7  107.92    9.37
   2  -6  -7  146.43    8.39
  -2  -6   7  124.65    8.08
  -2   6   7  165.40    9.16
  -2  -6   7  122.91   10.08
   2   6  -7  123.38    7.28
  -2   6   7  161.26    8.89
  -2   6   7  156.67   10.03
   2  -6  -7  145.98    8.93
   2   6  -7  112.28    8.52
  -2   6   6   43.40    4.22
  -2   6   6   43.64    4.99
  -2  -6   6   35.88    3.88
   2   6  -6   30.86    4.68
  -2   6   6   44.72    4.61
  -2  -6   6   38.27    4.40
  -2   6   6   48.06    5.20
  -2  -6   6   36.11    5.18
  -2   6   6   53.13    4.93
   2   6  -6   34.70    3.95
   2   6  -6   34.69    4.33
  -2   6   6   50.10    4.75
   2  -6  -6   45.39    4.71
  -2   6   5  526.31   15.19
  -2   6   5  524.12   16.39
   2   6  -5  390.46   16.33
  -2  -6   5  412.22   14.08
  -2   6   5  554.56   17.10
  -2  -6   5  406.12   15.30
  -2  -6   5  391.86   16.81
  -2   6   5  568.40   17.22
   2   6  -5  384.74   14.34
  -2   6   5  554.31   17.62
   2   6  -5  406.55   15.06
  -2   6   5  531.64   15.35
   2   6  -4  634.18   20.39
  -2   6   4  855.55   20.48
  -2  -6   4  637.57   17.84
  -2   6   4  839.78   19.98
  -2  -6   4  642.14   19.74
  -2   6   4  845.44   22.12
  -2   6   4  871.12   21.95
  -2   6   4  917.69   22.38
   2   6  -4  652.71   19.20
  -2  -6   4  669.18   21.63
   2   6  -4  649.89   18.67
  -2   6   4  715.22   19.49
  -2   6   3   69.06    5.05
  -2   6   3  103.57    6.19
  -2  -6   3   75.15    5.23
   2   6  -3   82.36    6.25
  -2  -6   3   65.68    5.52
   2   6  -3   76.61    5.79
  -2   6   3  102.42    7.26
   2  -6  -3   82.13    5.76
  -2  -6   3   73.27    6.57
   2   6  -3   72.14    5.77
  -2   6   3   90.17    6.73
  -2   6   3  101.29    6.94
   2  -6  -3   93.77    6.65
  -2   6   3   88.82    5.73
   2   6  -3   70.23    4.97
   2   6  -2  221.55   10.12
  -2   6   2  276.77   10.95
   2   6  -2  232.28   10.31
  -2   6   2  221.44   10.43
   2  -6  -2  237.89    8.97
  -2  -6   2  228.59    9.04
   2   6  -2  234.27   10.43
   2  -6  -2  280.51   11.59
  -2  -6   2  220.11   10.95
  -2   6   2  218.61   10.56
  -2   6   2  287.64   10.43
   2   6  -2  228.04    8.45
  -2   6   1  127.71    7.38
   2   6  -1  107.91    6.40
  -2   6   1  118.23    7.45
   2  -6  -1  118.65    5.46
  -2  -6   1  106.72    5.89
   2   6  -1  101.08    7.05
  -2   6   1  119.89    7.61
   2   6  -1  114.50    7.27
   2  -6  -1  150.68    8.29
  -2  -6   1  110.92    7.45
  -2   6   1  141.15    7.15
   2   6  -1  107.39    5.02
  -2   6   0  768.75   20.23
   2   6   0  791.44   18.93
   2  -6   0  772.76   15.26
  -2  -6   0  797.34   19.06
   2   6   0  720.17   20.53
   2  -6   0  836.50   22.37
  -2   6   0  851.88   21.82
  -2  -6   0  762.13   21.29
   2   6   0  781.96   21.27
  -2   6   0  813.08   21.55
   2  -6   0  960.35   22.76
  -2   6   0  861.27   19.56
   2   6   0  697.69   14.32
   2   6   1  423.11   12.23
  -2   6  -1  400.58   13.93
   2   6   1  379.86   14.07
   2  -6   1  420.01    9.69
   2  -6   1  416.16   15.53
  -2  -6  -1  464.47   13.89
  -2  -6  -1  378.00   14.66
   2  -6   1  477.15   15.41
  -2   6  -1  410.02   14.56
   2   6   1  389.94   14.61
  -2   6  -1  415.17   13.07
   2   6   1  363.71    8.59
  -2   6  -2    1.51    1.13
   2   6   2    1.93    1.02
  -2  -6  -2    2.04    1.20
   2  -6   2    2.09    1.27
   2  -6   2    0.87    0.57
   2   6   2    1.24    1.53
  -2   6  -2   -0.16    1.37
  -2  -6  -2    1.63    1.51
   2  -6   2    0.65    1.57
  -2   6  -2   -2.30    1.75
   2   6   2   -0.07    0.51
   2   6   2    5.31    2.20
  -2  -6  -3   -0.96    0.77
   2   6   3   -1.30    0.66
  -2   6  -3    2.25    2.04
   2  -6   3    0.27    0.56
   2  -6   3    0.36    1.89
  -2  -6  -3    0.91    1.34
   2   6   3    0.56    1.23
   2  -6   3   -1.71    1.46
  -2   6  -3    1.55    1.48
   2   6   3   -0.09    1.20
   2   6   3   -1.64    1.61
  -2   6  -3    1.88    1.30
   2  -6   4  756.42   15.37
   2   6   4  660.64   15.23
  -2   6  -4  769.38   22.31
   2   6   4  835.58   23.22
  -2  -6  -4  918.64   23.35
   2  -6   4  796.15   23.27
   2   6   4  694.76   21.80
   2   6   4  818.64   22.34
   2  -6   4  859.35   23.65
  -2   6  -4  785.80   21.01
  -2   6  -4  820.97   21.72
  -2  -6  -4  760.87   16.46
   2   6   5  150.13    6.08
  -2   6  -5  165.16    9.78
   2  -6   5  165.42    6.69
  -2  -6  -5  211.88   10.92
   2   6   5  162.61   10.08
   2  -6   5  172.49    9.95
   2   6   5  220.11   11.01
   2   6   5  159.11   10.15
   2  -6   5  191.61   10.82
  -2   6  -5  181.21    9.29
  -2  -6  -5  163.39    7.45
   2  -6   5  174.83    9.36
  -2   6  -5  182.43    9.72
  -2   6  -6   93.95    7.97
   2  -6   6   96.63    5.65
  -2  -6  -6  102.42    5.27
   2   6   6  129.56    8.78
  -2  -6  -6  111.09    8.38
   2  -6   6  117.31    8.55
   2   6   6  134.22    8.66
   2   6   6  119.51    9.21
   2  -6   6  119.53    9.12
  -2   6  -6  110.38    8.11
  -2  -6  -6  119.05    6.97
   2  -6   6  114.26    7.61
  -2   6  -7   -0.17    1.19
  -2  -6  -7    3.31    1.18
   2  -6   7    1.06    1.13
  -2  -6  -7    4.98    2.35
   2  -6   7    5.61    2.22
   2   6   7    4.80    2.17
   2   6   7    0.62    1.41
   2  -6   7    6.77    2.76
   2   6   7    5.74    2.18
  -2   6  -7    4.88    2.25
  -2  -6  -7    3.74    1.38
   2  -6   7    4.86    1.77
  -2  -6  -8  378.89   12.18
   2  -6   8  344.12   12.93
  -2   6  -8  369.53   16.86
   2  -6   8  379.97   16.74
  -2  -6  -8  333.22   16.47
   2   6   8  424.71   17.21
   2  -6   8  371.11   17.65
   2   6   8  317.12   16.44
   2   6   8  425.04   16.15
  -2   6  -8  360.14   16.49
   2  -6   8  364.54   14.53
  -2  -6  -8  413.48   15.09
  -2   6  -9  112.34    9.78
  -2  -6  -9  140.54    7.46
   2  -6   9  121.24    8.00
   2  -6   9  138.70   10.10
  -2  -6  -9  121.59   10.34
   2   6   9  128.47   10.02
   2   6   9  119.73    9.97
  -2  -6  -9  111.00    5.59
   2  -6   9  129.11   10.45
   2   6   9  143.75    9.39
   2  -6   9  134.66    8.46
  -2  -6  -9  135.77    9.02
  -2   6  -9  123.02    9.96
  -2  -6 -10   23.11    3.28
  -2   6 -10   27.70    5.04
   2  -6  10   24.92    3.84
   2   6  10   22.78    4.53
   2   6  10   24.87    4.48
   2  -6  10   31.34    5.26
  -2  -6 -10   20.15    4.40
   2   6  10   18.72    3.98
   2  -6  10   19.97    3.80
  -2  -6 -10   20.11    2.32
   2   6  10   23.25    3.91
   2  -6  10   22.74    3.30
  -2  -6 -10   25.08    4.11
  -2   6 -10   18.42    3.93
  -2  -6 -11   99.33    7.09
  -2   6 -11  109.05    9.76
   2   6  11   92.63    9.55
   2  -6  11  103.26    8.11
   2  -6  11  114.43    9.70
  -2  -6 -11   99.94    9.95
   2   6  11  110.69    9.34
   2   6  11   98.22   10.49
   2   6  11   98.04    7.88
   2  -6  11  108.46   10.18
   2  -6  11  111.02    7.60
  -2  -6 -11  113.45    9.15
  -2   6 -11   96.33    9.37
   2  -6  12  169.94   11.06
  -2   6 -12  152.17   12.39
   2   6  12  150.68   12.66
  -2  -6 -12  148.12    9.13
   2  -6  12  168.24   12.10
  -2  -6 -12  137.71   12.24
   2   6  12  153.60   11.39
   2   6  12  152.81   13.33
   2   6  12  160.39   10.24
   2  -6  12  150.43   13.18
  -2   6 -12  157.70   12.54
  -2  -6 -12  157.51   11.50
   2  -6  12  157.21    9.37
  -2  -6 -13    4.61    2.35
   2   6  13   -2.16    2.29
   2  -6  13    2.60    1.37
  -2   6 -13   -0.65    1.90
   2  -6  13   -0.52    2.39
  -2  -6 -13    1.40    1.73
   2   6  13    0.26    1.28
   2   6  13   -0.68    1.53
   2   6  13   -0.48    2.16
  -2  -6 -13    5.09    3.20
  -2   6 -13   -0.45    3.04
   2  -6  14   39.72    6.15
  -2   6 -14   39.73    6.67
   2   6  14   36.30    6.58
  -2  -6 -14   40.26    5.20
   2  -6  14   34.34    5.20
   2   6  14   38.32    6.20
  -2  -6 -14   39.23    6.55
   2   6  14   32.63    4.66
   2  -6  14   41.43    7.85
   2   6  14   38.96    7.01
  -2   6 -14   38.12    6.60
  -2  -6 -14   37.44    6.28
  -2  -6 -15    6.39    2.61
   2  -6  15    4.95    2.26
  -2   6 -15    1.56    1.60
   2   6  15    6.95    3.58
   2   6  15    5.31    2.98
  -2  -6 -15    6.72    3.36
   2  -6  15   10.89    4.43
   2  -6  15   11.97    4.61
   2   6  15    4.53    3.43
  -2  -6 -15   10.80    4.06
  -2   6 -15    1.76    2.05
  -2   6 -16   10.19    3.65
  -2  -6 -16    9.84    2.95
   2  -6  16    8.40    3.09
   2   6  16    8.01    3.82
   2   6  16   10.35    3.79
  -2  -6 -16    6.45    2.18
   2  -6  16   19.29    5.04
   2   6  16   11.99    5.22
   2  -6  16   16.82    5.33
  -2   6 -16   11.97    4.20
  -2  -6 -16   14.32    4.09
   2  -6  17   -1.63    1.48
  -2  -6 -17    0.56    1.46
  -2   6 -17   -1.40    2.41
   2   6  17    2.51    2.23
   2  -6  17    6.10    3.82
   2   6  17   -1.02    1.51
  -2  -6 -17    0.22    2.29
   2  -6  17    0.32    2.65
   2   6  17   -2.85    2.92
  -2  -6 -17    6.59    3.76
  -2   6 -17   -5.14    3.81
   2   6  18   39.19    7.70
  -2  -6 -18   48.31    6.98
   2  -6  18   47.44    8.20
  -2   6 -18   43.07    8.23
   2   6  18   27.39    6.03
  -2  -6 -18   32.73    7.70
   2  -6  18   46.87    7.98
   2   6  18   35.49    8.37
   2  -6  18   39.64    8.81
  -2   6 -18   39.28    8.51
  -2  -6 -18   47.71    8.44
  -2  -6 -19    3.21    2.68
   2   6  19   -0.57    2.35
  -2   6 -19    1.73    2.59
   2  -6  19    0.53    2.58
   2   6  19    0.10    1.77
  -2  -6 -19    3.99    3.47
   2  -6  19    2.48    2.60
   2  -6  19   -2.37    3.74
   2   6  19    0.66    2.96
  -2  -6 -19   -2.40    2.53
  -2   6 -19   -1.55    2.67
  -2   6 -20   -0.06    3.45
   2  -6  20    1.95    2.13
  -2  -6 -20    3.13    2.41
   2   6  20   -1.23    2.76
   2  -6  20   -0.68    2.94
   2   6  20    4.90    3.46
  -2   6 -20    5.37    3.66
  -2  -6 -20   -1.50    3.30
  -2   6 -21    0.16    2.22
   2  -6  21    3.84    2.59
  -2  -6 -21    0.50    2.36
   2   6  21   -0.97    2.58
   2  -6  21   -5.06    4.69
  -2   6 -21   -6.72    4.23
  -2  -6 -21   -2.71    3.09
   2  -6  22    1.14    3.21
  -2   6 -22   -2.86    2.60
  -2  -6 -22   -2.09    4.15
   2   6  22    3.36    3.27
   2  -6  22   -3.20    5.80
  -2  -6 -22    8.93    4.19
  -2   6 -22    6.14    3.97
   2  -6  23    0.61    2.50
  -2   6 -23   -4.74    3.76
  -2  -6 -23   -1.29    2.48
   2   6  23    6.74    5.08
   2  -6  23   -5.87    4.99
  -2  -6 -23    5.58    4.77
  -2   6 -23   -3.53    4.64
   2  -6  24    0.62    2.98
  -2   6 -24   -3.06    3.43
  -2  -6 -24    0.03    3.58
   2   6  24   -3.30    4.08
   2  -6  24   -9.72    7.07
  -2   6 -24   -8.06    5.02
  -2  -6 -24   -0.70    2.93
   2  -6  25   -1.99    3.45
  -2   6 -25   -5.17    4.20
  -2  -6 -25    6.05    6.01
   2  -6  25   -0.63    4.77
   2   6  25    2.26    3.36
  -2  -6 -25    2.45    3.62
  -2   6 -25   -5.89    5.36
  -2   6 -26    1.49    2.64
  -2  -6 -26   -6.20    6.89
   2  -6  26   -4.94    3.40
   2   6  26   -8.78    5.98
  -2  -6 -26    1.47    4.27
  -2   6 -26    5.28    4.75
  -2  -6 -27    0.60    3.40
   2   6  27   -5.80    5.96
   2  -6  27    6.73    6.89
  -2   6 -27   -2.47    4.23
  -2  -6 -28    2.84    3.91
   2   6  28   -1.78    5.19
   2  -6  28   -5.20    6.03
  -2   6 -28    7.57    5.60
   2  -8 -28   -3.29    4.87
  -2  -8  28    1.33    6.15
   2   8 -28   -5.44    5.26
   2   8 -27   -0.33    3.78
   2  -8 -27   -0.63    3.50
  -2   8  27    2.18    4.58
  -2  -8  27    3.96    5.56
   2   8 -27   -0.46    5.12
   2   8 -26   -0.67    3.74
   2  -8 -26   -7.92    4.61
  -2   8  26    7.17    4.65
  -2  -8  26   -1.07    4.14
   2  -8 -26    4.81    5.38
   2   8 -26   -1.31    4.30
   2   8 -25   -2.22    4.22
   2  -8 -25    0.35    3.87
  -2   8  25    2.09    3.97
  -2  -8  25   -5.82    5.65
   2  -8 -25    6.79    4.70
   2   8 -25    1.32    3.98
   2   8 -24   -0.67    3.73
  -2  -8  24   -3.25    4.78
   2  -8 -24   -9.09    6.70
  -2   8  24    0.68    3.23
  -2  -8  24    2.36    4.26
   2  -8 -24   -1.22    3.75
   2   8 -24    0.58    2.85
  -2   8  23   -2.06    3.73
   2   8 -23    0.19    2.95
  -2  -8  23   -5.07    3.57
   2  -8 -23   -1.20    3.09
  -2   8  23    3.56    5.34
  -2  -8  23   -3.04    5.46
   2  -8 -23    6.83    4.69
   2   8 -23    2.03    4.11
  -2   8  22   19.32    7.55
   2   8 -22   14.42    5.82
  -2  -8  22   10.44    5.12
   2  -8 -22   18.06    7.18
  -2  -8  22   22.95    9.22
  -2   8  22   11.58    5.81
   2  -8 -22   11.61    5.56
   2   8 -22   11.09    5.35
  -2   8  21    5.81    4.66
  -2  -8  21    0.30    2.02
   2   8 -21   -2.10    3.27
   2  -8 -21   -2.81    3.84
  -2   8  21    2.18    3.78
  -2  -8  21    9.23    6.36
   2  -8 -21    1.83    3.32
   2   8 -21   -0.52    3.16
   2  -8 -20   -0.38    2.20
  -2   8  20    4.35    4.03
   2   8 -20    3.61    3.62
  -2  -8  20    4.74    2.25
   2  -8 -20   -2.35    3.10
  -2   8  20   -0.05    2.89
  -2  -8  20    0.64    3.15
   2   8 -20   -0.76    3.00
   2  -8 -20    2.35    2.99
  -2   8  19   -0.35    3.20
  -2  -8  19   -1.71    2.83
   2  -8 -19    4.15    3.17
   2   8 -19   -1.15    2.21
   2  -8 -19   -3.05    4.53
  -2   8  19    1.29    3.11
  -2  -8  19    6.30    4.30
   2   8 -19    5.03    3.92
   2  -8 -19    1.44    3.10
   2  -8 -18   11.55    3.91
  -2   8  18   25.21    6.81
   2   8 -18   22.05    6.71
  -2  -8  18   25.26    6.12
  -2   8  18   11.42    3.81
   2  -8 -18   18.09    5.59
  -2   8  18   13.10    4.80
  -2  -8  18   23.65    7.85
   2   8 -18   19.40    5.90
   2  -8 -18   14.72    4.80
   2   8 -17    8.65    4.43
  -2   8  17    7.00    3.36
   2  -8 -17    4.69    2.55
  -2  -8  17    4.51    2.54
  -2   8  17    6.21    3.18
   2  -8 -17    2.96    3.34
  -2   8  17    1.29    2.10
  -2  -8  17    3.52    2.91
   2   8 -17    0.61    3.03
   2  -8 -17    2.66    2.32
   2   8 -16    9.23    4.27
   2  -8 -16    4.30    2.31
  -2   8  16    6.62    3.05
  -2  -8  16    6.47    3.07
  -2   8  16    6.03    2.32
  -2  -8  16    3.04    2.64
  -2  -8  16    7.87    4.06
  -2   8  16    4.73    1.98
   2   8 -16    7.09    2.79
   2  -8 -16    9.74    3.63
   2  -8 -15    2.69    1.48
   2   8 -15    1.39    1.81
  -2   8  15    1.80    2.05
  -2  -8  15    2.39    1.69
  -2   8  15   -2.22    2.83
  -2  -8  15    2.42    1.98
  -2   8  15   -0.30    2.36
   2   8 -15   -1.55    3.13
   2  -8 -15   -0.22    1.60
  -2  -8  14   35.96    5.65
   2  -8 -14   36.53    5.42
  -2   8  14   34.01    6.87
   2   8 -14   33.63    6.58
  -2  -8  14   37.51    6.03
  -2   8  14   32.01    5.28
   2  -8 -14   39.77    4.82
  -2   8  14   29.31    4.61
  -2   8  14   35.86    6.84
  -2  -8  14   32.09    6.02
   2  -8 -14   32.25    5.96
   2   8 -14   39.92    7.04
   2  -8 -13   17.95    4.54
  -2  -8  13   12.49    3.41
   2  -8 -13    8.68    2.61
   2   8 -13   12.97    3.86
  -2   8  13    7.24    2.73
  -2  -8  13   15.06    4.50
  -2   8  13    9.31    2.68
  -2  -8  13    4.82    2.18
  -2   8  13   11.60    4.05
   2  -8 -13    9.77    2.12
  -2   8  13   11.56    2.46
   2   8 -13   12.83    4.11
   2   8 -12    1.57    1.87
   2  -8 -12   -2.02    2.79
  -2   8  12   -0.86    1.53
   2  -8 -12   -3.94    2.78
  -2  -8  12   -0.83    1.96
  -2   8  12   -5.73    2.76
  -2  -8  12    1.45    2.41
  -2   8  12   -3.21    2.27
  -2   8  12   -1.65    2.43
  -2  -8  12    0.53    3.33
   2  -8 -12    0.94    1.13
  -2  -8  12   -2.20    2.18
   2   8 -12   -0.80    1.51
   2  -8 -11    1.38    1.69
   2   8 -11   -1.89    1.74
   2  -8 -11    3.17    2.19
  -2  -8  11   -1.37    1.97
  -2   8  11    0.63    1.90
  -2   8  11   -2.21    1.70
  -2  -8  11    0.53    2.74
   2  -8 -11   -0.63    1.64
  -2   8  11    0.57    1.96
  -2   8  11   -1.57    1.76
  -2  -8  11    1.70    2.62
  -2  -8  11   -0.65    1.74
   2   8 -11   -5.14    3.24
   2   8 -10   43.32    6.78
   2  -8 -10   43.34    5.66
  -2   8  10   48.92    7.10
  -2  -8  10   46.55    5.76
  -2  -8  10   46.36    6.48
  -2   8  10   55.39    6.31
  -2   8  10   49.35    5.77
   2   8 -10   41.91    5.15
   2  -8 -10   48.87    5.44
  -2  -8  10   47.35    7.58
  -2   8  10   56.67    7.34
   2  -8 -10   52.59    6.52
  -2  -8  10   39.66    4.80
   2   8 -10   40.61    5.87
   2  -8  -9    2.21    1.55
   2   8  -9    5.79    3.10
   2  -8  -9    5.75    2.44
  -2  -8   9    2.73    1.34
  -2   8   9    1.66    1.39
   2  -8  -9    0.92    1.43
  -2   8   9    2.42    1.49
  -2  -8   9    6.63    2.76
   2   8  -9    2.29    1.38
  -2   8   9    2.49    1.47
  -2  -8   9    5.59    3.46
  -2   8   9    1.91    1.62
   2   8  -9    4.23    2.33
   2   8  -8   19.51    3.80
  -2   8   8   25.16    4.39
   2  -8  -8   21.10    3.45
  -2   8   8   25.03    3.62
  -2  -8   8   19.71    3.08
   2  -8  -8   24.73    4.00
   2  -8  -8   24.16    4.11
  -2   8   8   27.57    4.35
  -2  -8   8   15.86    2.43
   2   8  -8   20.00    3.27
  -2  -8   8   15.97    4.14
  -2   8   8   27.53    4.52
  -2   8   8   23.25    3.63
   2   8  -8   16.53    3.35
  -2   8   7   16.75    3.51
  -2   8   7   19.11    3.20
  -2  -8   7   17.59    2.94
   2  -8  -7   15.94    3.16
   2   8  -7   14.78    3.31
   2  -8  -7   19.38    3.40
  -2   8   7   21.21    3.76
  -2  -8   7    9.55    1.77
  -2  -8   7   15.08    3.80
  -2   8   7   19.41    3.67
  -2   8   7   22.04    3.73
   2   8  -7   17.55    3.35
   2   8  -7   13.90    3.42
  -2   8   7   19.39    3.38
  -2  -8   6   82.31    6.36
  -2   8   6   98.50    7.86
  -2   8   6   99.93    6.96
   2   8  -6   75.39    7.73
   2  -8  -6  102.07    7.89
  -2  -8   6   82.14    7.38
  -2   8   6  102.98    8.21
  -2  -8   6   79.44    8.04
  -2   8   6   98.28    8.24
  -2   8   6  106.18    8.71
   2   8  -6   72.60    6.71
   2   8  -6   78.76    6.96
  -2   8   6  103.28    7.35
  -2   8   5   77.22    6.06
   2   8  -5   57.06    6.30
  -2  -8   5   71.43    5.60
   2  -8  -5   75.62    6.87
  -2   8   5   82.63    7.23
  -2  -8   5   58.20    6.39
  -2  -8   5   59.82    6.78
   2   8  -5   64.16    6.03
  -2   8   5   79.98    7.11
  -2   8   5   86.02    7.40
  -2   8   5   65.65    5.97
   2   8  -5   64.62    5.77
  -2  -8   4  104.18    6.77
  -2   8   4  140.52    8.35
   2   8  -4  118.04    8.73
  -2   8   4  143.00    9.44
   2  -8  -4  128.39    8.04
  -2  -8   4  109.04    8.63
   2  -8  -4  141.90    9.52
  -2   8   4  133.84    9.37
   2   8  -4   98.82    7.87
  -2  -8   4  108.12    8.81
  -2   8   4  106.01    8.34
   2   8  -4  109.07    7.32
  -2   8   4  111.03    7.01
  -2   8   3  127.34    8.12
  -2  -8   3  106.72    6.81
   2   8  -3  105.95    8.16
   2   8  -3  110.05    8.07
  -2  -8   3  101.40    8.32
   2  -8  -3  109.14    7.11
  -2   8   3  108.81    8.76
  -2  -8   3  105.44    8.94
   2  -8  -3  128.60    9.13
  -2   8   3  108.28    8.27
   2   8  -3  108.84    8.13
   2   8  -3  107.06    6.62
  -2   8   3  121.79    7.73
  -2   8   2   22.47    3.41
   2   8  -2   16.76    2.86
   2   8  -2   18.71    3.47
  -2  -8   2   20.15    3.11
  -2   8   2   24.78    3.84
   2  -8  -2   21.94    3.19
  -2   8   2   18.83    3.03
   2   8  -2   14.72    2.73
  -2  -8   2   16.92    3.47
   2  -8  -2   23.34    3.70
   2   8  -2   18.82    2.51
  -2   8   2   22.22    2.94
   2   8  -1   12.53    2.49
  -2   8   1   13.80    2.89
   2  -8  -1   14.30    2.03
  -2   8   1   13.51    2.91
  -2  -8   1   15.72    2.55
   2   8  -1   13.33    2.82
   2   8  -1    8.91    2.10
   2  -8  -1   17.71    2.97
  -2  -8   1   10.00    2.35
  -2   8   1   10.82    2.79
   2   8  -1   12.56    1.81
  -2   8   1   14.35    2.33
  -2   8   0  314.15   13.19
   2   8   0  304.95   12.12
   2  -8   0  318.60   14.90
  -2  -8   0  317.71   11.99
   2   8   0  281.43   13.49
  -2   8   0  318.61   14.32
   2  -8   0  301.73    9.88
  -2  -8   0  318.23   14.53
  -2   8   0  318.34   14.51
   2   8   0  323.96   14.54
   2  -8   0  339.74   14.33
  -2   8   0  331.52   12.11
   2   8   0  262.21    8.84
   2   8   1   57.71    4.81
  -2   8  -1   57.14    5.50
   2  -8   1   61.95    6.22
   2   8   1   56.09    5.59
  -2  -8  -1   59.56    5.15
   2  -8   1   59.21    3.82
  -2  -8  -1   51.42    5.92
   2  -8   1   65.53    6.29
  -2   8  -1   52.25    5.92
   2   8   1   54.72    5.97
   2   8   1   48.70    3.28
  -2   8  -1   56.73    5.01
  -2   8  -2   74.02    6.44
   2   8   2   63.77    5.03
   2  -8   2   72.70    4.13
   2   8   2   67.50    6.44
   2  -8   2   67.56    6.83
  -2  -8  -2   74.17    6.10
  -2   8  -2   69.46    6.73
   2  -8   2   79.79    7.21
  -2  -8  -2   68.81    6.69
   2   8   2   75.86    7.07
  -2   8  -2   76.06    5.90
   2   8   2   63.49    3.68
   2   8   3   48.47    4.07
  -2   8  -3   55.98    5.76
   2  -8   3   57.78    3.55
  -2  -8  -3   58.98    5.82
   2   8   3   52.59    5.89
   2  -8   3   59.32    6.54
  -2   8  -3   52.62    5.82
   2  -8   3   56.24    6.03
   2   8   3   55.26    6.00
  -2  -8  -3   56.48    6.20
  -2   8  -3   50.86    5.13
   2   8   3   48.04    3.26
   2   8   4  558.21   15.49
  -2   8  -4  647.95   22.04
   2  -8   4  609.58   14.18
   2  -8   4  672.46   23.04
   2   8   4  613.77   21.21
  -2  -8  -4  705.63   21.93
  -2  -8  -4  572.81   21.79
   2  -8   4  678.18   23.06
   2   8   4  637.87   22.25
   2   8   4  679.12   22.41
  -2   8  -4  643.51   21.26
  -2   8  -4  655.62   20.41
  -2  -8  -4  652.09   15.65
   2  -8   5   11.06    1.63
  -2  -8  -5    8.39    1.78
  -2   8  -5   12.73    3.30
   2   8   5    6.10    1.43
   2  -8   5   11.26    2.83
   2   8   5   12.65    3.07
  -2  -8  -5    7.05    2.52
   2   8   5    7.51    2.63
  -2   8  -5    9.19    2.42
   2  -8   5   11.02    2.92
   2   8   5   10.47    2.94
  -2   8  -5    7.77    2.21
   2   8   6  121.06    6.39
  -2   8  -6  134.35   10.01
   2  -8   6  140.26    6.76
   2   8   6  141.12   10.10
  -2  -8  -6  155.27   10.56
   2  -8   6  152.62   10.82
  -2   8  -6  138.51    9.34
   2  -8   6  154.11   11.42
   2   8   6  141.23   10.66
   2   8   6  157.94   10.89
  -2   8  -6  149.11    9.99
  -2  -8  -6  138.73    7.59
   2  -8   6  136.76    9.70
  -2   8  -7   12.85    3.22
   2  -8   7   11.36    2.15
  -2  -8  -7    9.94    2.19
  -2  -8  -7    7.73    1.38
  -2  -8  -7   11.24    2.96
   2  -8   7    8.00    2.63
   2   8   7    8.72    2.53
   2  -8   7   17.04    4.56
   2   8   7   11.81    2.94
   2   8   7   10.95    2.42
  -2   8  -7   11.34    3.22
   2  -8   7   10.43    2.35
  -2  -8  -8  212.33    9.47
  -2   8  -8  247.05   14.54
   2  -8   8  244.90   10.68
  -2  -8  -8  229.80   14.36
   2  -8   8  258.76   14.81
   2   8   8  241.42   14.51
   2  -8   8  271.25   16.05
   2   8   8  245.05   15.90
   2   8   8  287.44   15.14
  -2   8  -8  232.50   14.22
   2  -8   8  262.95   13.59
  -2  -8  -8  277.64   12.62
   2  -8   9    0.86    1.04
  -2   8  -9    2.36    1.68
  -2  -8  -9    2.74    1.38
   2   8   9    1.77    1.54
   2  -8   9    7.41    3.31
  -2  -8  -9    3.36    1.76
   2   8   9    1.89    1.45
   2   8   9    1.92    1.74
   2  -8   9   11.03    3.84
   2  -8   9    1.49    1.60
  -2  -8  -9    4.86    1.38
  -2   8  -9    6.86    3.14
  -2   8 -10  168.90   13.06
  -2  -8 -10  176.61    9.32
   2  -8  10  186.18   10.44
   2   8  10  188.36   13.15
  -2  -8 -10  167.09   12.89
   2  -8  10  207.37   14.03
   2   8  10  165.60   13.27
   2   8  10  182.98   12.30
   2  -8  10  189.36   14.51
  -2  -8 -10  156.35    7.97
  -2  -8 -10  189.45   11.46
  -2   8 -10  205.76   13.84
   2  -8  10  198.89   12.17
  -2  -8 -11   25.48    3.83
  -2   8 -11   23.87    5.12
   2  -8  11   27.83    4.04
   2  -8  11   38.12    6.30
   2   8  11   24.42    4.79
  -2  -8 -11   27.49    5.38
   2  -8  11   33.01    5.27
  -2  -8 -11   26.34    3.11
   2   8  11   33.17    6.23
   2   8  11   30.83    4.92
  -2   8 -11   26.75    4.87
  -2  -8 -11   33.45    4.99
   2  -8  11   41.64    5.48
   2  -8  12   -0.67    1.81
  -2  -8 -12    1.18    1.31
  -2   8 -12    1.39    1.89
  -2  -8 -12   -0.99    2.55
   2  -8  12    6.41    3.36
   2   8  12    0.20    1.38
   2   8  12   -0.03    2.61
   2  -8  12   -1.50    3.48
   2   8  12   -1.05    2.26
  -2  -8 -12    0.90    1.43
   2  -8  12   -5.45    3.45
  -2   8 -12   -8.03    4.17
   2  -8  13   62.36    7.11
  -2  -8 -13   54.08    5.77
  -2   8 -13   53.39    7.76
   2  -8  13   68.61    8.55
  -2  -8 -13   58.98    8.13
   2   8  13   55.49    7.72
   2  -8  13   54.81    8.30
   2   8  13   53.48    6.52
   2   8  13   47.91    7.62
  -2  -8 -13   58.84    7.59
   2  -8  13   61.78    6.58
  -2   8 -13   65.89    8.78
  -2  -8 -14   41.09    5.38
  -2   8 -14   50.77    8.19
   2  -8  14   54.14    7.09
   2   8  14   47.07    7.26
  -2  -8 -14   43.36    8.00
   2  -8  14   56.43    8.40
   2   8  14   50.44    6.46
   2  -8  14   45.17    7.95
   2   8  14   40.32    7.25
  -2   8 -14   46.09    7.65
  -2  -8 -14   43.30    6.95
   2  -8  15    5.73    2.64
  -2  -8 -15    2.31    1.49
  -2   8 -15    4.73    3.07
   2   8  15    1.79    2.05
  -2  -8 -15   -0.26    2.35
   2  -8  15   -2.09    3.11
   2   8  15    0.39    1.24
   2  -8  15    6.34    5.06
   2   8  15   -0.68    2.39
  -2   8 -15    4.52    2.74
  -2  -8 -15    5.25    3.14
   2  -8  16    1.77    1.66
  -2   8 -16   -0.88    2.46
  -2  -8 -16    4.63    1.29
   2   8  16   -0.52    1.87
  -2  -8 -16   -0.26    2.30
   2  -8  16   -5.15    4.37
   2   8  16   -0.24    3.09
   2  -8  16    8.23    5.11
  -2   8 -16   -0.73    2.92
  -2  -8 -16    5.64    2.96
   2  -8  17    8.84    4.07
  -2   8 -17    8.90    3.70
  -2  -8 -17    9.82    4.65
   2  -8  17   21.85    6.11
   2   8  17    8.51    3.14
   2  -8  17   12.68    5.15
   2   8  17    8.41    3.95
  -2  -8 -17   13.18    4.73
  -2   8 -17    7.55    3.31
   2  -8  18    8.98    3.30
  -2   8 -18    6.69    2.71
  -2  -8 -18   15.00    5.66
   2  -8  18   13.51    4.94
   2   8  18    9.34    3.99
   2   8  18    9.74    4.24
   2  -8  18   12.61    4.84
  -2  -8 -18   10.08    3.72
  -2   8 -18   10.00    3.15
  -2   8 -19    3.89    3.81
   2  -8  19    2.57    2.10
  -2  -8 -19    1.17    2.18
   2   8  19    0.36    1.83
   2   8  19   -1.30    2.13
   2  -8  19    7.64    3.62
  -2  -8 -19    3.46    2.22
  -2   8 -19    0.19    2.91
   2  -8  20    2.23    2.23
  -2   8 -20    1.51    3.55
   2   8  20   -0.08    2.54
  -2  -8 -20    3.60    4.01
   2  -8  20   -2.72    3.76
   2   8  20   -1.05    3.13
  -2  -8 -20   -2.62    3.02
  -2   8 -20   -4.64    3.73
   2  -8  21    0.99    2.83
  -2   8 -21    0.25    3.55
  -2  -8 -21   -0.77    2.79
   2   8  21   -1.45    3.18
   2  -8  21   -0.77    4.85
  -2   8 -21   -0.88    2.76
  -2  -8 -21    2.47    3.67
  -2   8 -22    6.02    3.88
   2  -8  22    3.04    2.72
  -2  -8 -22    4.43    2.87
   2  -8  22    6.23    5.11
   2   8  22    2.26    3.95
  -2   8 -22   12.73    5.59
  -2  -8 -22    5.30    3.01
   2  -8  23    2.43    2.41
  -2   8 -23   -7.19    4.44
  -2  -8 -23    1.12    3.75
   2  -8  23    1.06    5.10
   2   8  23   -8.74    5.44
  -2   8 -23    3.17    4.46
  -2  -8 -23   -1.17    3.29
  -2   8 -24   -1.22    3.29
  -2  -8 -24   -9.18    5.63
   2   8  24   -2.91    3.67
   2  -8  24    4.18    4.59
  -2   8 -24    5.61    5.83
  -2  -8 -24   -2.96    3.21
  -2   8 -25    0.12    3.57
  -2  -8 -25   10.17    6.24
   2  -8  25   -2.17    6.03
   2   8  25    6.56    4.84
  -2   8 -25    1.03    3.05
  -2   8 -26   -6.09    6.86
  -2  -8 -26   -0.22    3.52
   2   8  26    3.02    3.38
   2  -8  26    3.21    5.44
  -2   8 -26    1.59    4.09
  -2  -8 -27   -0.46    4.73
   2   8  27   10.95    7.07
   2  -8  27   -2.61    4.08
  -2   8 -27   -1.34    3.97
   2  -8  28   -9.44    6.11
  -2   8 -28    2.25    4.34
   2 -10 -27   -3.47    3.83
  -2 -10  27    8.07    7.53
   2  10 -27   -0.47    5.07
   2  10 -26    0.03    3.32
   2 -10 -26   -2.86    3.83
  -2  10  26   -2.85    3.42
  -2 -10  26   11.35    8.58
   2  10 -26    7.45    6.30
   2  10 -25    5.34    4.80
   2 -10 -25    2.20    6.58
  -2  10  25   -1.17    3.06
  -2 -10  25    6.60    6.61
   2  10 -25   -3.76    3.99
   2  10 -24   -4.62    3.84
   2 -10 -24   -2.78    4.92
  -2 -10  24   -0.20    3.82
  -2  10  24   -0.37    5.91
   2 -10 -24    6.21    5.22
   2  10 -24   -1.31    3.73
   2  10 -23    4.60    4.84
   2 -10 -23    2.78    3.75
  -2  10  23   -2.80    5.02
  -2 -10  23   12.78    6.90
   2  10 -23   -4.48    5.06
   2 -10 -23    9.97    6.80
   2  10 -22    1.44    3.19
  -2 -10  22    6.27    5.00
   2 -10 -22   -2.63    3.88
  -2 -10  22    2.55    4.55
  -2  10  22    1.34    3.58
   2  10 -22   -3.09    2.56
   2 -10 -22   11.20    5.90
   2  10 -21    7.92    4.47
  -2 -10  21   18.81    6.64
   2 -10 -21    1.09    3.40
  -2  10  21    2.49    3.27
  -2 -10  21   10.14    6.68
   2 -10 -21   10.32    5.49
   2  10 -21   -0.05    3.21
   2  10 -20   -2.04    5.00
  -2 -10  20    1.45    2.58
   2 -10 -20   -1.08    3.20
  -2 -10  20    7.52    4.85
  -2  10  20   -1.00    2.46
   2  10 -20   -3.34    3.14
   2 -10 -20    2.66    3.47
   2  10 -19   -0.12    3.44
  -2 -10  19    0.02    2.91
   2 -10 -19   -2.41    3.83
  -2  10  19   -0.60    2.97
  -2 -10  19   -1.87    3.66
   2 -10 -19   -2.99    2.41
   2  10 -19   -1.48    3.70
  -2 -10  18   13.26    4.71
  -2  10  18   11.14    5.21
   2  10 -18    6.16    3.96
   2 -10 -18    9.15    3.72
   2 -10 -18    9.19    4.73
  -2  10  18    9.19    3.47
  -2 -10  18   19.76    7.77
  -2  10  18    7.51    4.03
   2  10 -18   11.38    4.70
   2 -10 -18   14.06    5.45
   2 -10 -17   11.94    4.07
  -2  10  17   12.51    4.35
  -2 -10  17   17.54    5.62
   2  10 -17   19.08    6.31
  -2  10  17    9.70    3.36
   2 -10 -17   14.51    5.09
  -2  10  17   10.80    4.52
  -2 -10  17   12.32    5.27
   2 -10 -17   13.16    4.78
   2  10 -17   13.16    5.44
  -2 -10  16    0.97    1.75
   2  10 -16   -3.15    3.77
   2 -10 -16   -3.16    2.09
  -2  10  16    4.12    3.14
   2 -10 -16   -1.76    2.98
  -2  10  16    0.52    1.99
  -2 -10  16    1.52    2.10
  -2  10  16   -1.99    2.74
  -2 -10  16   -1.16    5.07
   2 -10 -16   -2.77    2.30
   2  10 -16    4.52    3.34
  -2  10  15   -2.78    2.81
   2 -10 -15    4.46    2.31
  -2 -10  15   -0.34    1.53
   2  10 -15    3.42    3.65
  -2 -10  15    3.66    2.76
  -2  10  15    3.14    1.79
   2 -10 -15   -1.65    2.71
  -2  10  15    1.40    1.40
  -2  10  15   -1.88    3.46
  -2 -10  15   -1.32    4.35
   2  10 -15    2.04    2.58
   2 -10 -15   -2.62    3.07
   2 -10 -14    0.68    1.98
  -2  10  14   -1.95    1.82
   2  10 -14   -0.47    2.71
   2 -10 -14   -0.99    1.77
  -2 -10  14   -3.33    2.66
   2 -10 -14    1.34    2.19
  -2 -10  14    3.80    3.20
  -2  10  14   -1.59    2.97
   2 -10 -14    2.24    1.48
  -2  10  14    1.76    1.93
  -2 -10  14    3.15    2.84
  -2  10  14    1.50    2.18
   2  10 -14   -2.61    3.19
   2 -10 -13    8.09    2.54
  -2  10  13    5.37    2.50
   2 -10 -13    6.32    2.38
   2  10 -13    8.34    4.90
  -2 -10  13    6.67    3.03
  -2  10  13    7.13    2.86
  -2 -10  13   16.55    4.96
   2 -10 -13    5.77    2.55
   2 -10 -13    7.51    2.57
  -2  10  13    5.85    3.24
  -2 -10  13    0.87    2.82
  -2  10  13    4.00    1.88
   2  10 -13    8.43    3.61
   2  10 -12   26.29    5.14
  -2 -10  12   24.26    4.37
   2 -10 -12   32.21    6.01
   2 -10 -12   26.63    4.60
  -2  10  12   27.87    5.75
  -2 -10  12   30.94    5.61
   2 -10 -12   25.75    5.87
  -2  10  12   31.34    5.88
   2 -10 -12   27.54    4.55
  -2  10  12   33.91    6.72
  -2  10  12   32.20    5.51
  -2 -10  12   42.77    7.98
   2  10 -12   13.63    3.34
  -2 -10  12   20.68    3.89
  -2 -10  11    2.90    1.95
   2 -10 -11    4.54    1.75
   2 -10 -11    2.82    1.67
  -2  10  11    2.77    1.70
   2  10 -11    5.06    2.46
  -2  10  11    2.16    2.00
  -2 -10  11    3.07    2.39
   2 -10 -11    5.09    2.44
  -2 -10  11    3.81    4.26
  -2  10  11    8.69    3.33
  -2  10  11    5.65    1.93
   2 -10 -11    0.69    1.91
   2  10 -11    0.88    1.64
   2  10 -11    0.32    2.86
  -2 -10  11   -0.14    2.10
  -2 -10  10   46.12    6.01
   2 -10 -10   51.31    6.00
   2  10 -10   41.25    6.68
   2 -10 -10   50.99    7.37
  -2  10  10   53.98    7.11
  -2 -10  10   40.72    6.36
  -2  10  10   51.80    6.92
  -2 -10  10   52.61    9.00
   2  10 -10   42.81    5.66
  -2  10  10   58.48    8.02
   2 -10 -10   56.79    7.01
   2  10 -10   42.48    6.05
   2  10  -9    1.23    1.80
  -2  10   9   -0.70    1.35
   2 -10  -9    3.95    2.17
   2 -10  -9    0.47    1.44
  -2 -10   9    3.07    1.72
  -2 -10   9   -0.84    2.40
  -2  10   9    2.65    1.54
   2 -10  -9   -0.05    1.51
   2  10  -9    2.73    1.28
  -2 -10   9   -1.28    2.36
  -2  10   9    2.04    1.32
  -2  10   9   -0.15    2.00
   2  10  -9   -2.97    2.57
  -2 -10   8  115.76    8.47
  -2  10   8  136.62    9.36
   2  10  -8  121.11   10.61
  -2 -10   8  123.55   10.48
   2 -10  -8  158.50   11.58
  -2  10   8  171.42   12.09
  -2  10   8  164.68   11.88
  -2  10   8  155.37   12.52
   2  10  -8  120.38    9.68
  -2 -10   8  131.90   12.21
   2 -10  -8  151.09   10.46
   2  10  -8  126.95   10.37
  -2  10   7    1.71    1.74
   2  10  -7    1.49    1.52
   2 -10  -7   -0.85    1.91
  -2 -10   7   -0.23    1.35
  -2  10   7    0.41    1.33
  -2 -10   7    6.80    3.63
   2 -10  -7    0.04    1.50
  -2  10   7   -0.23    1.41
  -2  10   7    2.07    2.00
   2  10  -7   -0.08    1.16
  -2 -10   7    8.30    4.11
  -2  10   7    2.20    1.53
   2  10  -7    5.39    2.78
   2  10  -6  148.05   11.12
  -2  10   6  156.96   10.35
  -2 -10   6  147.92    9.08
   2 -10  -6  194.63   11.86
  -2  10   6  168.09   11.79
  -2 -10   6  149.17   11.44
  -2  10   6  187.02   12.68
   2 -10  -6  160.73   12.40
  -2 -10   6  152.63   12.53
  -2  10   6  202.19   13.18
   2  10  -6  137.69   10.69
  -2  10   6  152.46    9.46
   2  10  -6  157.95   10.30
  -2  10   5   84.42    7.34
   2  10  -5   81.27    8.15
  -2 -10   5   81.93    6.38
  -2  10   5  100.14    8.94
   2 -10  -5  105.95    8.26
  -2 -10   5   79.33    8.28
  -2 -10   5   75.83    8.14
  -2  10   5   92.99    9.16
   2 -10  -5   94.17    8.99
   2  10  -5   74.63    7.71
   2  10  -5   82.90    7.00
  -2  10   5   82.19    6.74
  -2 -10   4  157.84    8.89
   2  10  -4  158.14   10.98
  -2  10   4  168.86   10.33
   2 -10  -4  177.16   10.33
  -2  10   4  151.50   11.15
  -2 -10   4  146.09   10.89
  -2  10   4  158.52   11.41
   2  10  -4  159.77   11.09
  -2 -10   4  149.45   11.33
   2 -10  -4  161.41   11.58
  -2  10   4  149.36    8.87
   2  10  -4  161.40    9.43
   2  10  -3   16.67    3.79
  -2  10   3   17.06    3.40
   2 -10  -3   16.11    3.14
  -2  10   3   16.08    3.76
  -2 -10   3   18.03    2.84
   2  10  -3   13.61    3.38
  -2 -10   3   12.65    3.06
   2  10  -3   15.98    3.48
  -2  10   3   18.17    4.15
  -2 -10   3   14.79    4.08
   2 -10  -3   13.47    3.39
   2  10  -3   14.18    2.40
  -2  10   3   16.96    2.90
   2  10  -2   37.20    4.86
  -2  10   2   38.36    4.82
   2  10  -2   29.35    4.41
  -2 -10   2   33.49    3.91
   2 -10  -2   34.77    4.04
  -2  10   2   38.39    5.68
   2 -10  -2   36.94    5.54
  -2 -10   2   29.36    4.91
  -2  10   2   40.34    5.46
   2  10  -2   39.31    5.49
  -2  10   2   40.54    4.24
   2  10  -2   33.88    3.66
   2  10  -1  414.01   16.58
  -2  10   1  411.38   16.57
  -2 -10   1  384.09   14.82
   2 -10  -1  419.66   13.96
   2 -10  -1  388.29   18.58
  -2  10   1  397.67   18.12
   2  10  -1  406.71   17.72
   2  10  -1  423.64   18.73
  -2 -10   1  377.41   18.53
   2 -10  -1  388.26   17.52
  -2  10   1  407.14   18.53
  -2  10   1  432.19   15.23
   2  10  -1  367.61   12.56
  -2  10   0   81.70    7.13
   2  10   0   80.58    6.69
   2  10   0   68.58    7.28
   2 -10   0   72.21    7.49
  -2  10   0   83.16    8.06
  -2 -10   0   70.96    6.02
   2 -10   0   76.48    5.23
  -2  10   0   79.54    7.97
   2  10   0   81.12    7.81
  -2 -10   0   73.37    7.59
   2 -10   0   83.13    7.77
   2  10   0   70.91    4.86
  -2  10   0   89.59    6.69
   2  10   1  179.27    9.96
  -2  10  -1  196.94   11.49
   2 -10   1  183.62    8.01
   2  10   1  181.95   11.94
   2 -10   1  187.52   12.52
  -2 -10  -1  180.17   10.19
   2 -10   1  192.56   12.25
   2  10   1  171.12   11.83
  -2 -10  -1  164.68   11.95
  -2  10  -1  181.11   12.14
  -2  10  -1  190.47   10.06
   2  10   1  168.16    7.42
   2  10   2    2.53    1.56
  -2  10  -2    2.26    1.49
   2  10   2    2.21    1.39
   2 -10   2   -1.05    2.25
   2 -10   2    4.32    1.30
  -2 -10  -2    0.35    1.38
  -2  10  -2    1.17    1.26
  -2 -10  -2    1.85    2.11
   2 -10   2    4.25    2.60
   2  10   2   -0.17    1.85
  -2  10  -2    1.17    1.03
   2  10   2    1.37    0.61
  -2  10  -3  254.59   13.85
   2  10   3  230.29   10.76
   2 -10   3  259.72    9.07
  -2 -10  -3  259.40   13.12
   2  10   3  238.19   13.96
   2 -10   3  280.28   15.54
   2  10   3  261.93   14.88
   2 -10   3  286.09   15.08
  -2 -10  -3  233.26   14.62
  -2  10  -3  251.23   14.41
  -2  10  -3  245.09   12.47
  -2  10  -4   55.65    6.80
   2 -10   4   53.08    4.02
   2  10   4   47.05    4.40
   2  10   4   53.03    6.43
  -2 -10  -4   53.85    5.86
   2 -10   4   57.83    7.33
   2 -10   4   55.30    6.68
  -2 -10  -4   50.86    6.72
   2  10   4   54.98    6.65
  -2  10  -4   49.00    6.27
  -2  10  -4   50.32    5.66
   2  10   5  109.04    6.91
  -2  10  -5  117.74   10.00
   2 -10   5  116.11    5.99
   2  10   5  111.67    9.79
   2 -10   5  128.28   10.68
  -2 -10  -5  130.93   10.02
  -2 -10  -5  100.11    9.46
   2 -10   5  145.72   11.38
   2  10   5  114.31    9.93
  -2  10  -5  123.01    9.93
   2  10   5  115.79   10.13
  -2 -10  -5  121.82    6.85
  -2  10  -5  119.09    8.95
  -2 -10  -6   25.26    3.34
   2 -10   6   26.12    3.13
   2  10   6   23.71    3.09
  -2  10  -6   18.74    4.06
  -2 -10  -6   24.93    4.85
   2 -10   6   21.09    3.80
   2  10   6   23.79    4.52
  -2 -10  -6   22.43    4.49
   2  10   6   22.07    4.67
   2 -10   6   31.27    5.42
  -2  10  -6   30.56    4.80
   2  10   6   17.61    4.10
  -2  10  -6   22.59    3.74
  -2 -10  -7    2.02    1.34
   2  10   7    1.40    1.13
  -2  10  -7   -3.02    2.30
   2 -10   7    0.92    0.97
   2 -10   7   -3.52    3.55
  -2 -10  -7   -2.06    2.50
   2  10   7    0.39    1.55
   2  10   7   -1.07    1.76
   2  10   7    0.13    1.33
   2 -10   7   -1.77    2.33
  -2  10  -7    0.89    1.21
  -2  10  -7   -1.34    2.08
   2 -10   7   -2.92    3.42
   2 -10   8    6.71    1.93
  -2 -10  -8    7.53    1.87
  -2 -10  -8    5.90    1.63
  -2  10  -8   10.60    3.15
  -2 -10  -8    6.54    2.61
   2  10   8    9.55    2.95
   2 -10   8    7.97    2.41
   2  10   8    7.95    2.79
   2 -10   8   14.25    4.59
   2  10   8    9.74    3.03
  -2  10  -8    7.39    2.31
   2 -10   8    3.17    2.24
  -2  10  -9  124.34   11.17
   2 -10   9  123.89    7.99
  -2 -10  -9  112.12    7.39
  -2 -10  -9  138.14   12.04
   2  10   9  132.78   11.94
   2 -10   9  150.09   12.93
   2  10   9  132.49   12.28
   2  10   9  141.06   11.70
   2 -10   9  157.16   13.50
   2 -10   9  121.87   10.93
  -2  10  -9  127.76   10.85
  -2 -10  -9  146.89    9.75
   2 -10  10   21.35    3.40
  -2 -10 -10   19.67    3.29
  -2  10 -10   16.15    4.19
  -2 -10 -10   18.69    4.90
   2 -10  10   27.63    5.81
   2  10  10   15.49    4.14
   2 -10  10   27.19    6.05
   2  10  10   19.92    4.13
   2  10  10   20.60    4.74
  -2 -10 -10   19.80    3.72
  -2  10 -10   18.99    4.35
   2 -10  10   20.26    4.23
  -2  10 -11    1.35    2.38
  -2 -10 -11   -2.54    1.88
   2 -10  11    3.54    2.06
   2  10  11    4.42    2.52
  -2 -10 -11    4.18    2.79
   2 -10  11    8.38    3.83
   2  10  11    1.84    1.37
   2  10  11    4.56    2.23
   2 -10  11   12.84    4.85
  -2 -10 -11    0.54    1.29
   2 -10  11   -0.71    1.64
  -2 -10 -11    1.51    1.62
  -2  10 -11    0.18    2.44
   2 -10  12    4.10    1.91
  -2 -10 -12    1.39    1.70
  -2  10 -12   -3.67    3.26
  -2 -10 -12    0.58    1.90
   2 -10  12    7.93    3.88
   2  10  12    5.05    2.83
   2  10  12    1.31    2.13
   2  10  12    3.01    2.24
   2 -10  12    3.01    3.23
   2 -10  12    3.05    2.39
  -2 -10 -12    1.48    1.31
  -2  10 -12    1.59    1.58
  -2 -10 -13   65.88    6.42
  -2  10 -13   63.44    9.02
   2 -10  13   65.76    7.22
   2  10  13   59.70    8.38
  -2 -10 -13   70.53   10.38
   2 -10  13   81.74   10.37
   2  10  13   78.22   10.72
   2 -10  13   67.53   10.30
   2  10  13   69.46    8.24
  -2 -10 -13   73.45    8.36
  -2  10 -13   66.51    9.19
   2 -10  13   76.12    8.47
  -2  10 -14   25.74    6.58
   2 -10  14   25.99    4.70
   2  10  14   29.14    5.88
  -2 -10 -14   27.86    6.19
   2 -10  14   37.74    7.56
   2  10  14   20.29    5.51
   2  10  14   29.70    5.82
   2 -10  14   23.54    5.37
  -2  10 -14   31.45    6.65
  -2 -10 -14   30.44    5.64
  -2  10 -15   -0.98    2.82
   2 -10  15    0.39    1.91
   2 -10  15    6.21    3.53
   2  10  15   -3.31    3.00
  -2 -10 -15   -2.08    3.69
   2 -10  15   -5.63    5.37
   2  10  15    2.22    1.99
   2  10  15    2.84    2.26
  -2  10 -15    4.11    4.14
  -2 -10 -15    3.87    2.78
   2 -10  16   -3.55    2.82
  -2  10 -16    2.66    2.37
  -2 -10 -16   -0.97    2.95
   2  10  16   -3.05    2.63
   2 -10  16    1.79    3.27
   2 -10  16    0.71    2.71
   2  10  16    1.76    2.72
  -2  10 -16    2.42    2.55
  -2 -10 -16    1.40    1.76
   2 -10  17    9.68    3.53
  -2  10 -17   10.37    4.14
   2  10  17    7.24    3.01
   2 -10  17    8.57    2.37
  -2 -10 -17    9.79    5.06
   2 -10  17   15.52    7.02
   2  10  17    4.67    3.03
  -2 -10 -17   14.49    4.70
  -2  10 -17   20.57    6.31
  -2  10 -18    6.54    3.40
   2 -10  18    5.18    3.04
  -2 -10 -18    5.71    4.66
   2 -10  18    0.22    4.44
   2  10  18    5.82    2.16
   2 -10  18    8.73    5.79
   2  10  18    2.11    2.91
  -2 -10 -18    7.23    3.89
  -2  10 -18   10.06    5.25
  -2  10 -19    7.57    4.92
   2 -10  19    6.13    4.07
  -2 -10 -19    7.97    3.53
   2  10  19    8.15    3.83
   2  10  19   11.08    5.19
   2 -10  19   12.62    6.19
  -2  10 -19   13.02    6.69
  -2 -10 -19    8.76    5.01
   2 -10  20    4.65    3.55
  -2  10 -20   -2.38    3.47
   2  10  20    1.38    2.05
  -2 -10 -20    1.35    3.03
   2 -10  20    8.02    4.98
   2  10  20   -6.92    5.69
  -2  10 -20    9.81    5.80
  -2 -10 -20    2.77    3.18
  -2  10 -21   -1.47    2.52
  -2 -10 -21    3.61    3.69
   2  10  21    5.14    3.72
   2 -10  21    7.85    4.74
  -2  10 -21   11.30    5.92
  -2 -10 -21   10.43    6.12
  -2  10 -22    0.14    3.75
  -2 -10 -22   -0.03    2.99
   2 -10  22    0.40    3.00
   2  10  22   -0.62    2.84
  -2  10 -22    3.21    4.83
  -2 -10 -22    1.02    3.83
  -2  10 -23    3.44    4.94
  -2 -10 -23    3.29    4.50
   2 -10  23    3.69    4.20
   2  10  23   -0.73    4.65
  -2  10 -23   10.99    6.15
  -2  10 -24   -1.27    3.40
  -2 -10 -24   -1.32    4.70
   2 -10  24   -7.74    4.89
   2  10  24    6.75    4.90
  -2  10 -24    0.44    3.73
  -2  10 -25    7.83    6.19
  -2 -10 -25    0.75    5.14
   2  10  25   -3.28    4.98
   2 -10  25   -7.16    6.15
  -2  10 -25   -2.10    4.54
  -2  10 -26    1.60    2.99
  -2 -10 -26    3.21    5.43
   2  10  26   -1.94    4.44
   2 -10  26    0.64    4.54
  -2  10 -26   -0.48    3.08
  -2 -10 -27    3.42    4.93
   2 -10  27   -6.97    7.21
  -2  10 -27    1.73    4.93
   2  12 -26   -0.95    4.24
   2 -12 -26   -2.02    3.56
  -2 -12  26   -6.99    6.49
   2  12 -26    1.75    3.70
   2  12 -25   -0.82    4.00
   2 -12 -25    3.19    5.60
  -2  12  25    1.95    4.23
  -2 -12  25    1.60    6.09
   2  12 -25    3.25    5.61
   2  12 -24    2.00    3.60
   2 -12 -24   -5.41    5.27
  -2 -12  24    4.03    5.06
  -2  12  24   -3.97    5.83
   2  12 -24   -1.83    4.84
   2  12 -23   -0.25    3.77
   2 -12 -23   -4.78    4.62
  -2  12  23   -7.24    5.50
  -2 -12  23    1.34    4.82
   2  12 -23    8.24    6.51
   2  12 -22   -8.38    4.12
   2 -12 -22   -6.10    6.04
  -2  12  22   -7.30    5.17
  -2 -12  22    2.49    4.23
   2  12 -22   -3.31    4.46
   2  12 -21   -6.19    3.80
   2 -12 -21   -1.67    4.21
  -2 -12  21    3.79    6.23
  -2  12  21   -1.33    3.73
   2  12 -21    5.56    3.54
   2 -12 -21    2.94    3.04
   2  12 -20    1.24    3.28
   2 -12 -20   -1.97    4.93
  -2 -12  20   -0.43    3.10
  -2  12  20   -1.54    4.08
   2 -12 -20   -0.33    2.88
   2  12 -20    2.07    2.97
   2  12 -19   -2.81    5.06
  -2 -12  19   -1.75    3.28
   2 -12 -19   -2.83    4.60
  -2  12  19   -1.25    3.04
  -2 -12  19   11.30    6.26
   2  12 -19    6.34    4.46
   2 -12 -19    3.47    2.97
  -2 -12  18    1.11    2.39
   2  12 -18    0.63    2.35
  -2  12  18    0.04    2.28
   2 -12 -18   -6.58    2.41
  -2  12  18   -3.43    3.64
  -2 -12  18   -5.97    6.79
   2 -12 -18   -0.08    2.66
   2  12 -18   -3.51    3.40
  -2 -12  17   12.33    4.58
   2  12 -17   12.22    5.95
  -2  12  17   10.35    4.26
   2 -12 -17    4.98    2.46
  -2  12  17    5.21    2.91
  -2 -12  17    6.01    2.94
   2  12 -17   13.58    5.22
   2 -12 -17    8.89    4.30
   2  12 -16    8.37    4.92
  -2 -12  16    8.62    3.84
   2 -12 -16    6.29    2.86
  -2  12  16    5.06    2.51
   2 -12 -16    7.20    3.39
  -2 -12  16   10.42    4.11
  -2  12  16    7.53    3.87
  -2 -12  16   -0.37    4.98
   2 -12 -16    5.32    2.26
   2  12 -16    9.07    4.71
  -2 -12  15    7.81    2.94
   2 -12 -15    6.13    2.82
   2  12 -15    0.78    2.83
   2 -12 -15    3.44    2.32
  -2  12  15    2.69    2.24
  -2 -12  15   14.25    4.98
  -2  12  15    5.18    3.75
  -2 -12  15    7.00    2.21
  -2  12  15    7.56    3.32
   2 -12 -15    2.36    1.93
   2  12 -15   10.88    4.54
  -2 -12  14    4.25    2.05
   2 -12 -14    4.17    2.38
   2 -12 -14    2.53    1.47
   2  12 -14    4.36    3.63
  -2  12  14    7.41    3.66
   2 -12 -14   10.51    4.32
  -2 -12  14   11.54    4.83
  -2  12  14    8.02    3.24
  -2  12  14    3.13    3.21
  -2 -12  14    8.00    4.85
   2 -12 -14   -1.54    2.15
   2  12 -14   12.76    4.91
   2  12 -13  100.25   14.82
  -2 -12  13  114.93   10.75
   2 -12 -13  110.74   10.22
   2 -12 -13   98.62   11.99
  -2 -12  13  120.95   12.73
  -2  12  13  112.04   11.52
  -2  12  13  106.40   11.11
  -2 -12  13  124.72   14.70
   2 -12 -13   93.57    9.13
  -2  12  13  130.64   13.60
   2 -12 -13  107.34   11.45
  -2 -12  13  120.80   11.99
   2  12 -13  112.00   14.16
   2 -12 -12    7.36    3.30
   2 -12 -12    7.80    3.00
   2  12 -12    2.83    2.45
  -2 -12  12    3.05    2.38
   2 -12 -12   -0.03    1.69
  -2 -12  12    7.33    3.54
  -2  12  12    6.15    3.56
  -2  12  12    6.91    2.71
   2 -12 -12    2.51    2.04
  -2  12  12    9.75    3.95
   2  12 -12    8.35    3.32
  -2 -12  12   14.68    6.23
   2  12 -12    8.59    3.75
  -2 -12  12    0.78    2.05
   2 -12 -11   -1.92    1.58
  -2 -12  11   -0.15    1.43
   2 -12 -11    2.49    1.81
   2  12 -11    0.57    4.11
   2 -12 -11    1.38    2.33
  -2 -12  11    1.86    3.23
  -2  12  11   -1.78    2.51
   2  12 -11    2.06    2.79
  -2 -12  11    9.27    6.23
  -2  12  11    0.52    1.91
  -2  12  11    2.48    2.40
  -2 -12  11   -0.47    2.42
   2  12 -11    5.84    3.86
  -2  12  10   25.87    4.41
  -2 -12  10   30.26    5.33
   2 -12 -10   23.13    4.23
   2  12 -10   17.58    4.37
   2 -12 -10   25.69    5.26
   2 -12 -10   27.61    5.90
  -2 -12  10   20.25    4.83
  -2  12  10   37.61    6.36
   2  12 -10   19.97    4.30
  -2  12  10   34.69    6.28
  -2 -12  10   30.19    7.36
  -2  12  10   36.09    6.94
   2  12 -10   22.78    5.33
  -2 -12   9  179.60   11.65
   2  12  -9  182.18   15.01
  -2  12   9  199.53   12.34
  -2 -12   9  197.18   14.59
   2 -12  -9  233.67   15.75
  -2  12   9  260.26   16.53
  -2  12   9  235.92   16.87
   2  12  -9  174.83   13.18
   2 -12  -9  234.63   16.80
  -2 -12   9  184.97   16.11
  -2  12   9  231.97   16.20
   2 -12  -9  208.65   13.78
   2  12  -9  204.79   14.26
  -2  12   8   43.98    5.83
   2  12  -8   27.90    5.46
   2 -12  -8   38.04    5.63
  -2 -12   8   40.14    4.94
   2 -12  -8   52.11    7.28
  -2 -12   8   34.18    5.69
  -2  12   8   42.84    7.22
  -2  12   8   39.07    6.63
  -2 -12   8   40.28    7.87
  -2  12   8   47.79    7.26
   2 -12  -8   41.42    6.98
   2  12  -8   38.10    6.08
  -2  12   8   34.98    5.03
   2  12  -8   38.22    6.05
   2  12  -7   45.63    6.82
  -2 -12   7   43.45    5.17
  -2  12   7   44.71    5.89
  -2  12   7   51.23    7.35
  -2 -12   7   47.42    7.16
   2 -12  -7   55.30    7.20
  -2 -12   7   49.14    7.82
   2 -12  -7   53.37    7.73
  -2  12   7   54.11    7.56
   2  12  -7   35.25    5.77
  -2  12   7   39.95    5.21
   2  12  -7   46.25    6.03
  -2  12   6    7.37    2.47
   2  12  -6    3.47    2.62
  -2  12   6    3.71    2.17
  -2 -12   6    8.75    2.75
   2 -12  -6    3.33    2.09
  -2 -12   6    3.44    1.80
   2 -12  -6    6.31    2.17
   2  12  -6    6.62    2.76
  -2  12   6    2.90    1.92
  -2 -12   6    2.02    2.96
   2  12  -6    5.81    2.08
  -2  12   6    2.90    1.33
  -2  12   5   73.79    7.32
   2  12  -5   81.22    8.68
  -2 -12   5   71.01    6.26
   2 -12  -5   94.27    8.78
  -2 -12   5   73.27    8.54
  -2  12   5   69.39    8.37
   2 -12  -5   86.22    9.43
  -2 -12   5   74.42    8.96
  -2  12   5   74.49   10.20
   2  12  -5   77.63    8.59
   2  12  -5   74.71    6.96
  -2  12   5   79.22    6.88
  -2  12   4    6.36    2.58
   2  12  -4    9.43    3.56
   2 -12  -4    7.52    2.00
  -2 -12   4    5.04    1.26
  -2  12   4    7.85    2.67
  -2 -12   4    5.77    2.47
   2 -12  -4    7.56    3.03
  -2 -12   4    4.10    2.14
   2  12  -4    8.80    2.76
  -2  12   4    4.93    2.06
  -2  12   4    5.22    1.51
   2  12  -4    6.30    1.91
  -2 -12   3   97.86    7.46
  -2  12   3   90.96    8.14
   2  12  -3   98.49    9.25
   2 -12  -3   96.99    7.77
  -2 -12   3   81.49    8.81
   2  12  -3   79.82    8.56
  -2  12   3   90.31    9.32
  -2  12   3   84.31    9.24
  -2 -12   3   83.95    9.58
   2 -12  -3   89.21    9.25
   2  12  -3   84.29    9.11
  -2  12   3   97.49    7.61
   2  12  -3   89.97    7.12
   2  12  -2   37.96    5.74
  -2  12   2   38.77    5.50
   2  12  -2   37.04    5.98
  -2 -12   2   29.46    5.35
   2 -12  -2   35.74    4.46
  -2 -12   2   36.92    4.60
   2 -12  -2   28.22    5.05
  -2  12   2   40.73    6.35
   2 -12  -2   23.88    4.34
   2  12  -2   37.90    6.21
  -2 -12   2   37.83    6.22
  -2  12   2   28.01    5.63
  -2  12   2   38.00    4.72
   2  12  -2   31.14    3.92
   2  12  -1   82.42    7.92
  -2  12   1   79.15    7.63
  -2  12   1   73.11    8.41
   2 -12  -1   75.03    8.36
   2  12  -1   71.32    8.28
   2 -12  -1   82.63    6.48
  -2 -12   1   72.19    6.66
  -2  12   1   80.86    9.05
   2 -12  -1   72.76    7.92
   2  12  -1   83.87    8.96
  -2 -12   1   72.53    8.35
   2  12  -1   71.37    5.67
  -2  12   1   82.38    7.00
  -2  12   0   60.54    6.80
   2  12   0   57.69    6.22
  -2 -12   0   53.59    5.75
   2  12   0   47.22    6.76
   2 -12   0   60.08    7.39
   2 -12   0   53.25    4.99
  -2  12   0   53.08    7.12
  -2 -12   0   51.28    6.94
   2  12   0   60.84    7.58
   2 -12   0   53.75    7.14
  -2  12   0   53.47    5.49
   2  12   0   46.81    4.46
   2  12   1   26.50    4.26
  -2  12  -1   29.48    5.13
  -2 -12  -1   17.96    3.51
   2 -12   1   26.08    3.36
   2  12   1   22.96    4.37
   2 -12   1   26.54    4.84
   2  12   1   22.63    4.79
  -2  12  -1   27.54    4.96
  -2 -12  -1   16.84    3.17
   2 -12   1   25.70    4.85
  -2  12  -1   24.10    3.81
   2  12   2    6.35    2.20
  -2  12  -2    8.94    2.88
   2 -12   2    7.29    2.00
   2 -12   2    3.03    1.89
  -2 -12  -2   10.01    3.15
   2  12   2   -0.37    2.59
   2  12   2    9.41    3.45
  -2 -12  -2    5.87    2.78
   2 -12   2    7.31    3.93
  -2  12  -2    6.92    2.39
  -2  12  -2    6.06    1.92
   2 -12   3  107.92    6.31
   2  12   3  107.95    8.12
  -2  12  -3  121.46   10.50
   2  12   3  102.41   10.01
   2 -12   3  119.24   11.08
  -2 -12  -3  116.95    9.46
   2  12   3  117.07   10.92
  -2  12  -3  119.00   10.67
  -2 -12  -3  109.29   10.94
   2 -12   3  121.46   10.77
  -2  12  -3  115.42    9.16
   2  12   4   10.81    2.56
  -2  12  -4   14.57    3.92
   2  12   4    9.25    2.89
   2 -12   4   13.62    2.46
   2 -12   4   10.67    3.45
  -2 -12  -4   11.20    2.85
  -2 -12  -4   10.03    3.62
   2 -12   4    8.48    2.79
   2  12   4    6.28    2.07
  -2  12  -4   13.83    4.16
  -2  12  -4   12.93    3.29
  -2  12  -5   56.23    7.35
   2 -12   5   56.25    4.40
   2  12   5   46.25    5.11
  -2 -12  -5   54.71    6.84
   2  12   5   53.15    7.30
   2 -12   5   63.60    8.63
   2  12   5   55.04    7.43
  -2 -12  -5   47.82    7.21
   2 -12   5   49.29    7.38
  -2  12  -5   53.80    7.26
  -2  12  -5   67.83    7.25
  -2 -12  -5   53.27    4.73
   2 -12   6    5.42    1.14
  -2  12  -6    6.35    2.23
  -2 -12  -6    9.84    2.02
   2  12   6    8.87    2.04
  -2 -12  -6    4.68    2.29
   2 -12   6    2.69    4.16
   2  12   6    6.32    2.45
  -2  12  -6    8.79    2.67
  -2 -12  -6    7.71    3.78
   2 -12   6   11.67    3.92
   2  12   6    6.63    2.38
  -2  12  -6    5.81    2.09
  -2  12  -7   18.51    4.28
   2 -12   7   15.79    2.71
  -2 -12  -7   17.27    2.88
   2  12   7   12.24    2.66
   2 -12   7    6.58    2.35
  -2 -12  -7   16.69    3.51
   2  12   7   16.79    4.36
   2 -12   7   22.69    6.26
  -2 -12  -7   11.74    4.06
   2  12   7   13.22    4.06
   2  12   7   16.47    4.46
  -2  12  -7   16.49    4.15
  -2  12  -7   15.03    3.37
   2 -12   7   11.46    2.94
  -2 -12  -8   13.86    2.98
  -2  12  -8    9.93    3.55
   2 -12   8   10.72    2.27
   2 -12   8    6.12    2.21
   2  12   8   11.72    3.84
  -2 -12  -8   12.66    3.30
  -2 -12  -8   11.34    2.93
   2  12   8    9.38    3.87
  -2  12  -8   12.02    3.52
   2  12   8    9.06    3.47
   2 -12   8   14.21    5.08
   2 -12   8    6.83    2.15
  -2  12  -8   11.90    3.18
  -2 -12  -9   48.83    5.20
  -2  12  -9   63.86    8.85
   2 -12   9   57.23    5.28
  -2 -12  -9   53.53    7.84
   2 -12   9   63.84    8.29
   2  12   9   64.58    9.06
   2  12   9   61.11    8.81
   2  12   9   62.20    8.53
   2 -12   9   72.14   10.20
  -2  12  -9   53.29    7.47
   2 -12   9   53.88    7.51
  -2 -12  -9   53.38    5.89
   2 -12  10   11.92    2.39
  -2  12 -10    9.36    3.94
  -2 -12 -10    9.94    2.35
   2 -12  10   10.73    3.83
  -2 -12 -10   12.56    3.87
   2  12  10   10.05    4.12
   2  12  10   12.40    3.46
   2 -12  10   24.70    7.21
   2  12  10   12.84    4.33
   2 -12  10   14.14    4.09
  -2  12 -10   16.51    4.78
  -2 -12 -10    8.43    2.49
   2 -12  11    1.00    1.00
  -2  12 -11    6.09    4.21
   2 -12  11    6.25    3.90
  -2 -12 -11    5.51    2.67
   2  12  11    2.76    1.98
   2  12  11    0.64    1.91
   2 -12  11   11.58    4.99
   2  12  11    1.17    1.57
   2 -12  11   -2.46    3.18
  -2 -12 -11    0.62    1.80
  -2  12 -11    6.34    3.04
   2 -12  12   15.88    3.66
  -2  12 -12   13.28    5.08
  -2 -12 -12    7.67    4.03
   2 -12  12    9.63    4.27
   2  12  12    8.92    3.51
   2  12  12   15.02    5.13
   2 -12  12   11.75    4.64
   2  12  12    9.78    3.37
  -2  12 -12    5.90    3.48
  -2 -12 -12    9.46    3.01
   2 -12  12   12.65    3.64
   2 -12  13   61.34    6.87
  -2  12 -13   57.46    9.61
  -2 -12 -13   59.62    9.73
   2 -12  13   75.13   10.76
   2  12  13   52.40    8.16
   2 -12  13   63.80   10.02
   2  12  13   61.36    9.58
   2  12  13   52.67    7.92
  -2 -12 -13   62.20    7.58
   2 -12  13   64.17    8.30
  -2  12 -13   76.14   10.25
  -2  12 -14    2.57    3.38
   2 -12  14   -0.99    1.54
   2 -12  14    7.49    4.07
  -2 -12 -14    5.33    3.62
   2  12  14   -3.60    3.29
   2  12  14   -2.44    2.82
   2 -12  14   -0.97    2.71
   2  12  14    2.40    2.20
  -2  12 -14    6.10    3.44
  -2 -12 -14    1.55    2.58
   2 -12  15    3.08    2.26
  -2  12 -15    1.32    2.37
   2  12  15   -2.85    3.37
   2 -12  15    4.44    4.31
  -2 -12 -15    4.06    3.01
   2  12  15    1.90    2.82
   2  12  15   -0.50    1.89
   2 -12  15   -2.06    3.39
  -2  12 -15    5.78    3.67
  -2 -12 -15    3.75    2.10
  -2  12 -16    3.34    2.79
   2 -12  16   -2.19    2.57
   2  12  16   -1.31    1.67
  -2 -12 -16    3.47    2.90
   2 -12  16    0.95    2.45
   2  12  16   -0.57    2.15
   2  12  16   -0.10    3.24
  -2 -12 -16    1.22    2.26
  -2  12 -17   14.39    5.92
   2 -12  17   17.27    5.72
   2  12  17    6.97    4.04
  -2 -12 -17    4.81    5.05
   2 -12  17    5.38    2.48
   2  12  17    9.15    4.16
  -2  12 -17   17.10    6.23
  -2 -12 -17   15.08    5.02
  -2  12 -18   -7.71    5.16
   2 -12  18   -0.16    2.72
   2  12  18    2.54    3.65
  -2 -12 -18    5.12    4.28
   2 -12  18    5.02    5.78
   2  12  18    0.69    2.74
  -2  12 -18    4.05    3.23
  -2 -12 -18    1.54    2.33
  -2  12 -19    8.36    4.82
  -2 -12 -19   14.08    5.64
   2  12  19    5.36    3.38
   2 -12  19   15.12    8.20
   2  12  19    7.41    5.22
  -2  12 -19   10.25    6.06
  -2 -12 -19   12.26    5.09
  -2  12 -20    2.50    3.78
  -2 -12 -20   -2.19    3.60
   2 -12  20    3.21    7.36
   2  12  20   -0.59    3.04
  -2  12 -20    4.99    4.85
  -2  12 -21   -3.95    4.10
  -2 -12 -21    5.71    4.30
   2  12  21    2.30    3.43
   2 -12  21    0.14    5.11
  -2  12 -21    6.80    4.35
  -2  12 -22    1.51    3.51
  -2 -12 -22    0.69    3.37
   2  12  22    0.03    3.10
   2 -12  22    5.80    6.75
  -2  12 -22    3.29    3.13
  -2  12 -23    0.15    3.23
  -2 -12 -23    3.32    4.67
   2  12  23   -2.39    3.10
   2 -12  23    4.29    3.73
  -2  12 -23   10.10    6.02
  -2  12 -24    3.25    4.02
  -2 -12 -24    9.00    4.98
   2 -12  24   -8.91    8.58
   2  12  24    2.73    4.96
  -2  12 -24    7.26    4.88
  -2  12 -25   -1.57    3.43
  -2 -12 -25    3.44    5.02
   2  12  25    1.91    4.23
   2 -12  25  -10.61    6.88
  -2  12 -25   -1.70    3.63
  -2 -12 -26   -0.69    4.03
   2 -12  26    1.09    4.52
  -2  12 -26   -0.77    4.89
   2  14 -25    2.30    4.91
   2 -14 -25   -4.59    4.12
  -2 -14  25   -6.85    6.68
   2  14 -24   -9.82    6.05
  -2 -14  24   -0.87    4.78
   2  14 -24    0.92    3.11
   2  14 -23   -1.74    4.31
   2 -14 -23    0.17    3.50
  -2 -14  23    9.28    6.71
  -2  14  23   -1.01    4.54
   2  14 -23    2.61    3.54
   2  14 -22   -0.58    2.91
   2 -14 -22  -10.46    6.04
  -2  14  22    3.24    3.80
  -2 -14  22   -7.12    4.18
   2  14 -22   -1.77    2.60
   2  14 -21   -2.16    4.00
   2 -14 -21    8.82    5.67
  -2  14  21   -0.41    3.18
  -2 -14  21    4.66    4.71
   2  14 -21    3.17    5.14
   2  14 -20   -5.32    4.69
   2 -14 -20   -0.44    3.12
  -2  14  20    2.69    3.88
   2  14 -20   -4.04    3.79
   2  14 -19   -5.87    5.67
   2 -14 -19    0.25    3.32
  -2  14  19    1.45    2.54
  -2 -14  19   -6.24    7.08
   2  14 -19    2.65    4.01
   2  14 -18    2.20    4.32
  -2  14  18   -0.32    2.73
   2 -14 -18   -1.10    2.61
  -2 -14  18    6.02    4.35
  -2  14  18   -1.94    3.06
   2  14 -18    4.39    4.58
   2 -14 -18    5.96    3.85
   2  14 -17    6.91    4.57
   2 -14 -17    6.33    3.23
  -2  14  17    5.55    3.87
  -2 -14  17    3.20    3.98
  -2  14  17    8.43    4.99
   2  14 -17    0.95    3.00
   2 -14 -17    5.94    3.73
   2  14 -16    0.32    2.63
  -2  14  16   -0.06    2.14
   2 -14 -16   -0.02    3.86
  -2  14  16   -3.64    3.50
  -2 -14  16   -2.55    4.20
   2 -14 -16   -3.61    3.19
   2  14 -16    1.05    3.44
  -2 -14  15    6.93    3.18
   2  14 -15   -2.92    2.23
  -2 -14  15    5.38    2.99
  -2  14  15   -0.37    1.71
   2 -14 -15   -4.68    3.73
  -2  14  15   -0.14    2.37
  -2 -14  15   -5.02    2.85
  -2  14  15    0.97    2.80
   2  14 -15    3.19    2.78
   2 -14 -15   -4.03    3.19
   2 -14 -14   11.70    3.67
   2  14 -14   18.24    6.11
  -2 -14  14   12.81    3.86
   2 -14 -14   13.72    5.25
  -2  14  14   21.47    5.70
  -2 -14  14   14.62    5.59
  -2  14  14   19.37    5.45
  -2 -14  14   13.96    6.33
  -2  14  14   18.45    5.96
   2  14 -14   19.04    5.73
   2 -14 -13    9.27    3.94
  -2 -14  13    6.72    3.12
   2 -14 -13    7.85    3.38
   2  14 -13   12.49    5.15
   2 -14 -13   12.37    4.12
  -2  14  13   10.23    3.91
  -2 -14  13   16.54    5.95
  -2  14  13    6.19    3.03
  -2 -14  13   17.94    6.86
  -2  14  13   11.26    3.74
   2 -14 -13    4.23    2.41
  -2 -14  13   11.46    3.78
   2  14 -13    9.17    4.75
[truncated: 3,695,583 more chars]
