# Supplementary material for: Ag(I) complexes with natural products and triphenylphosphine: activity against tumor cell lines and mycobacterium tuberculosis
Source: J Biol Inorg Chem. 2026 Apr 28;31(3):211–21. doi: 10.1007/s00775-026-02144-1 (PMC13287109; doi:10.1007/s00775-026-02144-1)
Supplement: Supplementary file 4 — Supplementary Material 4 [file 775_2026_2144_MOESM4_ESM.cif]

####################################################################### 
# 
# This file contains crystal structure data downloaded from the 
# Cambridge Structural Database (CSD) hosted by the Cambridge 
# Crystallographic Data Centre (CCDC).
# 
# Full information about CCDC data access policies and citation 
# guidelines are available at http://www.ccdc.cam.ac.uk/access/V1 
# 
# Audit and citation data items may have been added by the CCDC. 
# Please retain this information to preserve the provenance of 
# this file and to allow appropriate attribution of the data. 
# 
#######################################################################

data_AgLaw
_database_code_depnum_ccdc_archive 'CCDC 2415261'
loop_
_audit_author_name
_audit_author_address
'Joao Honorato de Araujo Neto'
;Institute of Chemistry, University of Sao Paulo
Brazil
;
_audit_update_record             
;
2025-01-07 deposited with the CCDC.	2025-02-12 downloaded from the CCDC.
;
_audit_creation_date             2025-01-07
_audit_creation_method           
;
Olex2 1.5
(compiled 2024.02.16 svn.r378c4104 for OlexSys, GUI svn.r6928)
;
_audit_contact_author_address    ?
_audit_contact_author_email      ?
_audit_contact_author_phone      ?
_publ_contact_author_id_orcid    ?
_publ_section_references         
;
Bourhis, L.J., Dolomanov, O.V., Gildea, R.J., Howard, J.A.K., Puschmann, H.
 (2015). Acta Cryst. A71, 59-75.

Dolomanov, O.V., Bourhis, L.J., Gildea, R.J, Howard, J.A.K. & Puschmann, H.
 (2009), J. Appl. Cryst. 42, 339-341.

Sheldrick, G.M. (2015). Acta Cryst. A71, 3-8.
;
_chemical_formula_moiety         'C46 H35 Ag O3 P2'
_chemical_formula_sum            'C46 H35 Ag O3 P2'
_chemical_formula_weight         805.604
loop_
_atom_type_symbol
_atom_type_scat_dispersion_real
_atom_type_scat_dispersion_imag
_atom_type_scat_Cromer_Mann_a1
_atom_type_scat_Cromer_Mann_a2
_atom_type_scat_Cromer_Mann_a3
_atom_type_scat_Cromer_Mann_a4
_atom_type_scat_Cromer_Mann_b1
_atom_type_scat_Cromer_Mann_b2
_atom_type_scat_Cromer_Mann_b3
_atom_type_scat_Cromer_Mann_b4
_atom_type_scat_Cromer_Mann_c
_atom_type_scat_source
_atom_type_scat_dispersion_source
Ag -0.87490 1.10631 19.28080 16.68850 4.80450 1.04630 0.64460 7.47260 24.66050
99.81560 5.17900 'International Tables Volume C Table 6.1.1.4 (pp. 500-502)'
'Brennan, Cowan, Rev. Sci. Instrum., 1992, 63, 850'
C 0.00313 0.00162 2.31000 1.02000 1.58860 0.86500 20.84390 10.20750 0.56870
51.65120 0.21560 'International Tables Volume C Table 6.1.1.4 (pp. 500-502)'
'Brennan, Cowan, Rev. Sci. Instrum., 1992, 63, 850'
H 0.00000 0.00000 0.49300 0.32291 0.14019 0.04081 10.51090 26.12570 3.14236
57.79970 0.00304 'International Tables Volume C Table 6.1.1.4 (pp. 500-502)'
'Brennan, Cowan, Rev. Sci. Instrum., 1992, 63, 850'
O 0.01085 0.00610 3.04850 2.28680 1.54630 0.86700 13.27710 5.70110 0.32390
32.90890 0.25080 'International Tables Volume C Table 6.1.1.4 (pp. 500-502)'
'Brennan, Cowan, Rev. Sci. Instrum., 1992, 63, 850'
P 0.10265 0.09519 6.43450 4.17910 1.78000 1.49080 1.90670 27.15700 0.52600
68.16450 1.11490 'International Tables Volume C Table 6.1.1.4 (pp. 500-502)'
'Brennan, Cowan, Rev. Sci. Instrum., 1992, 63, 850'

_space_group_crystal_system      triclinic
_space_group_IT_number           2
_space_group_name_H-M_alt        'P -1'
_space_group_name_Hall           '-P 1'
loop_
_space_group_symop_id
_space_group_symop_operation_xyz
1 x,y,z
2 -x,-y,-z

_symmetry_Int_Tables_number      2
_cell_length_a                   10.9566(4)
_cell_length_b                   12.8659(3)
_cell_length_c                   13.4077(3)
_cell_angle_alpha                84.485(2)
_cell_angle_beta                 88.437(2)
_cell_angle_gamma                83.202(2)
_cell_volume                     1867.82(9)
_cell_formula_units_Z            2
_cell_measurement_reflns_used    23631
_cell_measurement_temperature    298(2)
_cell_measurement_theta_max      31.4430
_cell_measurement_theta_min      3.0530
_exptl_absorpt_coefficient_mu    0.667
_exptl_absorpt_correction_T_max  0.868
_exptl_absorpt_correction_T_min  0.767
_exptl_absorpt_correction_type   analytical
_exptl_absorpt_process_details   
;
CrysAlisPro 1.171.43.90 (Rigaku Oxford Diffraction, 2023)
Analytical numeric absorption correction using a multifaceted crystal
model based on expressions derived by R.C. Clark & J.S. Reid.
(Clark, R. C. & Reid, J. S. (1995). Acta Cryst. A51, 887-897)
Empirical absorption correction using spherical harmonics,
implemented in SCALE3 ABSPACK scaling algorithm.
;
_exptl_crystal_colour            red
_exptl_crystal_colour_primary    red
_exptl_crystal_density_diffrn    1.432
_exptl_crystal_description       block
_exptl_crystal_F_000             823.076
loop_
_exptl_crystal_face_index_h
_exptl_crystal_face_index_k
_exptl_crystal_face_index_l
_exptl_crystal_face_perp_dist
7 -14 3 0.0875
-3 17 -2 0.1480
4 18 0 0.1424
10 4 15 0.2055
-10 -4 -15 0.2055
-12 0 12 0.3102
12 0 -12 0.3102
2 -3 -19 0.1957
15 4 6 0.2177
-7 1 16 0.2960
-8 -16 -1 0.3067

_exptl_crystal_preparation       ?
_exptl_crystal_recrystallization_method ?
_exptl_crystal_size_max          0.65
_exptl_crystal_size_mid          0.41
_exptl_crystal_size_min          0.33
loop_
_exptl_oxdiff_crystal_face_indexfrac_h
_exptl_oxdiff_crystal_face_indexfrac_k
_exptl_oxdiff_crystal_face_indexfrac_l
_exptl_oxdiff_crystal_face_x
_exptl_oxdiff_crystal_face_y
_exptl_oxdiff_crystal_face_z
7.4810 -14.1751 3.0408 -0.5985 -0.6647 0.4472
-2.7717 16.9924 -2.0022 0.6633 0.7366 -0.1322
4.4926 17.7543 -0.1328 0.6284 0.6979 0.3436
9.5055 4.3075 15.1079 -0.4952 0.4459 0.7457
-9.5055 -4.3075 -15.1079 0.4952 -0.4459 -0.7457
-11.8294 -0.3351 11.7540 -0.5703 0.5135 -0.6412
11.8294 0.3351 -11.7540 0.5703 -0.5135 0.6412
2.4737 -2.5720 -18.5222 0.7430 -0.6690 -0.0167
14.6049 3.8673 6.4864 -0.1113 0.1002 0.9887
-7.4361 1.2537 16.2917 -0.7042 0.6341 -0.3195
-8.0870 -16.4479 -0.9177 -0.5478 -0.6084 -0.5742

_diffrn_reflns_av_R_equivalents  0.0251
_diffrn_reflns_av_unetI/netI     0.0242
_diffrn_reflns_Laue_measured_fraction_full 0.9985
_diffrn_reflns_Laue_measured_fraction_max 0.9986
_diffrn_reflns_limit_h_max       16
_diffrn_reflns_limit_h_min       -16
_diffrn_reflns_limit_k_max       20
_diffrn_reflns_limit_k_min       -20
_diffrn_reflns_limit_l_max       20
_diffrn_reflns_limit_l_min       -21
_diffrn_reflns_number            57901
_diffrn_reflns_point_group_measured_fraction_full 0.9985
_diffrn_reflns_point_group_measured_fraction_max 0.9986
_diffrn_reflns_theta_full        25.2417
_diffrn_reflns_theta_max         25.68
_diffrn_reflns_theta_min         2.60
_diffrn_ambient_temperature      298(2)
_diffrn_detector                 'CCD plate'
_diffrn_measured_fraction_theta_full 0.9985
_diffrn_measured_fraction_theta_max 0.9986
_diffrn_measurement_details      
;
List of Runs (angles in degrees, time in seconds):

  # Type    Start    End  Width  t~exp~   \w     \q     \k     \f   Frames
#--------------------------------------------------------------------------
  1  \w    -69.00 118.00   1.00    5.00    --   27.63  54.00  30.00  187
  2  \w    -69.00 118.00   1.00    5.00    --   27.63  54.00 150.00  187
  3  \w    -69.00 118.00   1.00    5.00    --   27.63  54.00 150.00  187
  4  \w    -69.00 118.00   1.00    5.00    --   27.63  54.00  60.00  187
  5  \w    -69.00 118.00   1.00    5.00    --   27.63  54.00 -90.00  187
  6  \w    -69.00 -11.00   1.00    5.00    --   27.63  54.00 -30.00   58
  7  \w    -69.00 118.00   1.00    5.00    --   27.63  54.00-150.00  187
;
_diffrn_measurement_device       'two-circle diffractometer'
_diffrn_measurement_device_type  'XtaLAB Mini (ROW)'
_diffrn_measurement_method       '\w scans'
_diffrn_orient_matrix_type       
'CrysAlisPro convention (1999,Acta A55,543-557)'
_diffrn_orient_matrix_UB_11      0.0030482000
_diffrn_orient_matrix_UB_12      0.0342901000
_diffrn_orient_matrix_UB_13      -0.0444708000
_diffrn_orient_matrix_UB_21      -0.0170703000
_diffrn_orient_matrix_UB_22      0.0438362000
_diffrn_orient_matrix_UB_23      0.0277539000
_diffrn_orient_matrix_UB_31      0.0628561000
_diffrn_orient_matrix_UB_32      0.0035127000
_diffrn_orient_matrix_UB_33      0.0088064000
_diffrn_radiation_monochromator  graphite
_diffrn_radiation_probe          x-ray
_diffrn_radiation_type           'Mo K\a'
_diffrn_radiation_wavelength     0.71073
_diffrn_source                   'fine-focus sealed X-ray tube'
_diffrn_source_type              'Rigaku (Mo) X-ray Source'
_reflns_Friedel_coverage         0.0
_reflns_limit_h_max              13
_reflns_limit_h_min              -13
_reflns_limit_k_max              15
_reflns_limit_k_min              -15
_reflns_limit_l_max              16
_reflns_limit_l_min              0
_reflns_number_gt                6444
_reflns_number_total             7097
_reflns_threshold_expression     I>=2u(I)
_computing_cell_refinement       'CrysAlisPro 1.171.43.90 (Rigaku OD, 2023)'
_computing_data_collection       
'CrysAlisPro system (CCD 39.35c (release 25-10-2017))'
_computing_data_reduction        'CrysAlisPro 1.171.43.90 (Rigaku OD, 2023)'
_computing_molecular_graphics    'Olex2 1.5 (Dolomanov et al., 2009)'
_computing_publication_material  'Olex2 1.5 (Dolomanov et al., 2009)'
_computing_structure_refinement  'olex2.refine 1.5 (Bourhis et al., 2015)'
_computing_structure_solution    'SHELXT 2018/2 (Sheldrick, 2018)'
_refine_diff_density_max         0.5097
_refine_diff_density_min         -0.2186
_refine_diff_density_rms         0.0467
_refine_ls_d_res_high            0.8200
_refine_ls_d_res_low             7.8294
_refine_ls_extinction_coef       0.0066(3)
_refine_ls_extinction_expression Fc^*^=kFc[1+0.001xFc^2^\l^3^/sin(2\q)]^-1/4^
_refine_ls_goodness_of_fit_ref   1.1159
_refine_ls_hydrogen_treatment    constr
_refine_ls_matrix_type           full
_refine_ls_number_constraints    70
_refine_ls_number_parameters     545
_refine_ls_number_reflns         7097
_refine_ls_number_restraints     0
_refine_ls_R_factor_all          0.0267
_refine_ls_R_factor_gt           0.0217
_refine_ls_restrained_S_all      1.1159
_refine_ls_shift/su_max          0.0005
_refine_ls_shift/su_mean         0.0001
_refine_ls_structure_factor_coef Fsqd
_refine_ls_weighting_details     
'w=1/[\s^2^(Fo^2^)+(0.0182P)^2^+0.9669P] where P=(Fo^2^+2Fc^2^)/3'
_refine_ls_weighting_scheme      calc
_refine_ls_wR_factor_gt          0.0498
_refine_ls_wR_factor_ref         0.0563
_olex2_refinement_description    
;
1. Fixed Uiso
 At 1.2 times of:
  All C(H) groups
2.a Aromatic/amide H refined with riding coordinates:
 C226(H226), C00E(H00E), C00H(H00H), C116(H116), C216(H216), C112(H112),
 C114(H114), C122(H122), C115(H115), C126(H126), C3(H3), C215(H215), C212(H212),
  C225(H225), C113(H113), C136(H136), C222(H222), C234(H234), C132(H132),
 C233(H233), C232(H232), C214(H214), C9(H9), C134(H134), C224(H224), C223(H223),
  C135(H135), C213(H213), C125(H125), C123(H123), C124(H124), C133(H133),
 C6(H6), C7(H7), C8(H8)
;
_atom_sites_solution_primary     dual
loop_
_atom_site_label
_atom_site_type_symbol
_atom_site_fract_x
_atom_site_fract_y
_atom_site_fract_z
_atom_site_U_iso_or_equiv
_atom_site_adp_type
_atom_site_occupancy
_atom_site_refinement_flags_posn
Ag1 Ag 0.36638(3) 0.35173(3) 0.70725(2) 0.0404(2) Uani 1.000000 .
P1 P 0.33532(11) 0.32767(10) 0.53136(9) 0.0405(4) Uani 1.000000 .
P2 P 0.44076(11) 0.21671(9) 0.83855(9) 0.0383(4) Uani 1.000000 .
O1 O 0.14657(13) 0.39042(11) 0.76232(14) 0.0622(4) Uani 1.000000 .
O2 O 0.32025(13) 0.52449(11) 0.74047(12) 0.0522(4) Uani 1.000000 .
O4 O 0.0190(2) 0.78601(14) 0.8374(2) 0.1025(7) Uani 1.000000 .
C00E C 0.52453(19) 0.33635(17) 0.97767(16) 0.0499(5) Uani 1.000000 .
H00E H 0.55006(19) 0.37725(17) 0.92175(16) 0.0599(6) Uiso 1.000000 R
C00H C 0.4245(2) 0.19218(16) 1.04954(14) 0.0470(5) Uani 1.000000 .
H00H H 0.3835(2) 0.13404(16) 1.04281(14) 0.0564(6) Uiso 1.000000 R
C1 C 0.12258(17) 0.47789(15) 0.79023(15) 0.0420(4) Uani 1.000000 .
C2 C 0.21377(18) 0.55736(15) 0.77157(14) 0.0410(4) Uani 1.000000 .
C3 C 0.1727(2) 0.65943(16) 0.78826(17) 0.0543(5) Uani 1.000000 .
H3 H 0.2259(2) 0.71003(16) 0.77258(17) 0.0651(6) Uiso 1.000000 R
C4 C 0.0552(2) 0.69282(18) 0.82756(19) 0.0614(6) Uani 1.000000 .
C5 C -0.02805(19) 0.61203(18) 0.85946(16) 0.0530(5) Uani 1.000000 .
C6 C -0.1383(2) 0.6386(2) 0.9085(2) 0.0737(8) Uani 1.000000 .
H6 H -0.1637(2) 0.7086(2) 0.9180(2) 0.0884(9) Uiso 1.000000 R
C7 C -0.2105(2) 0.5624(3) 0.9432(2) 0.0830(9) Uani 1.000000 .
H7 H -0.2837(2) 0.5810(3) 0.9771(2) 0.0996(11) Uiso 1.000000 R
C8 C -0.1761(2) 0.4594(3) 0.9284(2) 0.0782(8) Uani 1.000000 .
H8 H -0.2251(2) 0.4083(3) 0.9533(2) 0.0939(10) Uiso 1.000000 R
C9 C -0.0682(2) 0.4313(2) 0.87649(19) 0.0622(6) Uani 1.000000 .
H9 H -0.0457(2) 0.3615(2) 0.86463(19) 0.0747(7) Uiso 1.000000 R
C10 C 0.00563(17) 0.50737(17) 0.84242(15) 0.0458(5) Uani 1.000000 .
C111 C 0.46495(17) 0.25570(15) 0.47116(13) 0.0388(4) Uani 1.000000 .
C112 C 0.4590(2) 0.15823(16) 0.43654(15) 0.0490(5) Uani 1.000000 .
H112 H 0.3843(2) 0.13047(16) 0.43761(15) 0.0588(6) Uiso 1.000000 R
C113 C 0.5637(2) 0.10228(18) 0.40046(17) 0.0600(6) Uani 1.000000 .
H113 H 0.5591(2) 0.03678(18) 0.37785(17) 0.0720(7) Uiso 1.000000 R
C114 C 0.6741(2) 0.1423(2) 0.39767(17) 0.0612(6) Uani 1.000000 .
H114 H 0.7442(2) 0.1042(2) 0.37320(17) 0.0734(7) Uiso 1.000000 R
C115 C 0.6810(2) 0.2388(2) 0.43116(18) 0.0616(6) Uani 1.000000 .
H115 H 0.7557(2) 0.2666(2) 0.42849(18) 0.0739(7) Uiso 1.000000 R
C116 C 0.57801(19) 0.29464(18) 0.46862(16) 0.0509(5) Uani 1.000000 .
H116 H 0.58410(19) 0.35928(18) 0.49258(16) 0.0611(6) Uiso 1.000000 R
C121 C 0.29339(18) 0.44767(15) 0.44949(14) 0.0418(4) Uani 1.000000 .
C122 C 0.3614(2) 0.48056(18) 0.36647(16) 0.0578(6) Uani 1.000000 .
H122 H 0.4332(2) 0.44017(18) 0.34818(16) 0.0694(7) Uiso 1.000000 R
C123 C 0.3217(3) 0.5743(2) 0.31076(19) 0.0772(8) Uani 1.000000 .
H123 H 0.3674(3) 0.5967(2) 0.25501(19) 0.0926(9) Uiso 1.000000 R
C124 C 0.2164(3) 0.6341(2) 0.3366(2) 0.0792(8) Uani 1.000000 .
H124 H 0.1904(3) 0.6965(2) 0.2983(2) 0.0951(10) Uiso 1.000000 R
C125 C 0.1492(3) 0.6024(2) 0.4189(2) 0.0728(7) Uani 1.000000 .
H125 H 0.0771(3) 0.6428(2) 0.4363(2) 0.0873(9) Uiso 1.000000 R
C126 C 0.1884(2) 0.51049(17) 0.47602(18) 0.0577(6) Uani 1.000000 .
H126 H 0.1437(2) 0.49030(17) 0.53316(18) 0.0692(7) Uiso 1.000000 R
C131 C 0.20733(17) 0.25271(15) 0.51789(14) 0.0414(4) Uani 1.000000 .
C132 C 0.1679(2) 0.19252(17) 0.60058(17) 0.0550(5) Uani 1.000000 .
H132 H 0.2069(2) 0.19128(17) 0.66147(17) 0.0660(6) Uiso 1.000000 R
C133 C 0.0710(2) 0.1341(2) 0.5939(2) 0.0707(7) Uani 1.000000 .
H133 H 0.0455(2) 0.0935(2) 0.6500(2) 0.0848(8) Uiso 1.000000 R
C134 C 0.0127(2) 0.13580(19) 0.5052(2) 0.0697(7) Uani 1.000000 .
H134 H -0.0531(2) 0.09691(19) 0.5012(2) 0.0837(9) Uiso 1.000000 R
C135 C 0.0503(2) 0.1942(2) 0.4226(2) 0.0677(7) Uani 1.000000 .
H135 H 0.0108(2) 0.1943(2) 0.3621(2) 0.0812(8) Uiso 1.000000 R
C136 C 0.1470(2) 0.25355(19) 0.42790(17) 0.0571(6) Uani 1.000000 .
H136 H 0.1715(2) 0.29398(19) 0.37130(17) 0.0685(7) Uiso 1.000000 R
C211 C 0.58144(17) 0.13510(14) 0.80851(13) 0.0376(4) Uani 1.000000 .
C212 C 0.66289(19) 0.08639(18) 0.88045(16) 0.0542(5) Uani 1.000000 .
H212 H 0.64786(19) 0.09687(18) 0.94756(16) 0.0650(6) Uiso 1.000000 R
C213 C 0.7660(2) 0.0226(2) 0.85343(19) 0.0655(7) Uani 1.000000 .
H213 H 0.8201(2) -0.0094(2) 0.90249(19) 0.0786(8) Uiso 1.000000 R
C214 C 0.7897(2) 0.00567(19) 0.75519(19) 0.0608(6) Uani 1.000000 .
H214 H 0.8589(2) -0.03830(19) 0.73754(19) 0.0730(7) Uiso 1.000000 R
C215 C 0.7109(2) 0.0539(2) 0.68338(18) 0.0625(6) Uani 1.000000 .
H215 H 0.7267(2) 0.0430(2) 0.61647(18) 0.0750(7) Uiso 1.000000 R
C216 C 0.6079(2) 0.11899(17) 0.70934(15) 0.0510(5) Uani 1.000000 .
H216 H 0.5556(2) 0.15234(17) 0.65955(15) 0.0611(6) Uiso 1.000000 R
C221 C 0.32386(17) 0.12656(14) 0.85609(13) 0.0369(4) Uani 1.000000 .
C222 C 0.20573(19) 0.16752(17) 0.88250(16) 0.0510(5) Uani 1.000000 .
H222 H 0.18953(19) 0.23820(17) 0.89326(16) 0.0612(6) Uiso 1.000000 R
C223 C 0.1123(2) 0.1042(2) 0.89287(19) 0.0633(6) Uani 1.000000 .
H223 H 0.0338(2) 0.1322(2) 0.91149(19) 0.0759(7) Uiso 1.000000 R
C224 C 0.1345(2) -0.0002(2) 0.87588(18) 0.0625(6) Uani 1.000000 .
H224 H 0.0710(2) -0.0425(2) 0.88182(18) 0.0750(7) Uiso 1.000000 R
C225 C 0.2507(2) -0.04134(18) 0.85018(17) 0.0592(6) Uani 1.000000 .
H225 H 0.2661(2) -0.11200(18) 0.83918(17) 0.0710(7) Uiso 1.000000 R
C226 C 0.3459(2) 0.02144(16) 0.84035(15) 0.0471(5) Uani 1.000000 .
H226 H 0.4246(2) -0.00737(16) 0.82313(15) 0.0566(6) Uiso 1.000000 R
C231 C 0.46424(16) 0.24972(14) 0.96524(13) 0.0371(4) Uani 1.000000 .
C232 C 0.5469(2) 0.3623(2) 1.07234(18) 0.0608(6) Uani 1.000000 .
H232 H 0.5892(2) 0.4196(2) 1.07979(18) 0.0729(7) Uiso 1.000000 R
C233 C 0.5076(2) 0.3047(2) 1.15508(16) 0.0585(6) Uani 1.000000 .
H233 H 0.5230(2) 0.3225(2) 1.21876(16) 0.0702(7) Uiso 1.000000 R
C234 C 0.4454(2) 0.22043(19) 1.14395(15) 0.0561(6) Uani 1.000000 .
H234 H 0.4171(2) 0.18191(19) 1.20031(15) 0.0673(7) Uiso 1.000000 R

loop_
_atom_site_anharm_GC_C_label
_atom_site_anharm_GC_C_111
_atom_site_anharm_GC_C_112
_atom_site_anharm_GC_C_113
_atom_site_anharm_GC_C_122
_atom_site_anharm_GC_C_123
_atom_site_anharm_GC_C_133
_atom_site_anharm_GC_C_222
_atom_site_anharm_GC_C_223
_atom_site_anharm_GC_C_233
_atom_site_anharm_GC_C_333
Ag1 0.00000003(6) -0.00000004(3) -0.00000008(2) -0.00000004(2) 0.000000025(14)
-0.00000001(2) -0.00000007(3) -0.000000064(18) 0.000000072(17) -0.00000001(3)
P1 -0.0000000(2) -0.00000059(10) 0.00000000(9) -0.00000019(8) 0.00000018(5)
0.00000002(7) -0.00000015(13) -0.00000018(6) -0.00000005(6) 0.00000024(11)
P2 0.0000005(2) -0.00000031(9) -0.00000019(8) -0.00000005(8) 0.00000010(5)
0.00000003(7) -0.00000018(13) -0.00000006(6) 0.00000008(6) 0.00000017(11)

loop_
_atom_site_anharm_GC_D_label
_atom_site_anharm_GC_D_1111
_atom_site_anharm_GC_D_1112
_atom_site_anharm_GC_D_1113
_atom_site_anharm_GC_D_1122
_atom_site_anharm_GC_D_1123
_atom_site_anharm_GC_D_1133
_atom_site_anharm_GC_D_1222
_atom_site_anharm_GC_D_1223
_atom_site_anharm_GC_D_1233
_atom_site_anharm_GC_D_1333
_atom_site_anharm_GC_D_2222
_atom_site_anharm_GC_D_2223
_atom_site_anharm_GC_D_2233
_atom_site_anharm_GC_D_2333
_atom_site_anharm_GC_D_3333
Ag1 0.000000055(6) -0.000000005(2) -0.000000004(2) 0.0000000129(15)
0.0000000011(9) 0.0000000113(13) -0.0000000044(16) -0.0000000001(8)
0.0000000002(7) -0.0000000032(14) 0.000000019(3) -0.0000000011(13)
0.0000000078(10) 0.0000000012(12) 0.000000024(3)
P1 0.00000010(2) -0.000000007(9) -0.000000001(8) 0.000000031(5) 0.000000008(3)
0.000000024(4) -0.000000003(6) -0.000000001(3) -0.000000004(3) 0.000000007(5)
0.000000027(11) -0.000000008(5) 0.000000016(3) -0.000000008(4) 0.000000048(9)
P2 0.00000009(2) -0.000000019(8) -0.000000010(7) 0.000000040(5) -0.000000001(3)
0.000000011(4) 0.000000004(6) -0.000000007(3) 0.000000001(3) 0.000000003(5)
0.000000046(11) -0.000000011(5) 0.000000011(3) -0.000000008(4) 0.000000049(9)

loop_
_atom_site_aniso_label
_atom_site_aniso_U_11
_atom_site_aniso_U_22
_atom_site_aniso_U_33
_atom_site_aniso_U_12
_atom_site_aniso_U_13
_atom_site_aniso_U_23
Ag1 0.0425(3) 0.0392(3) 0.0389(3) -0.00050(19) 0.00066(18) -0.00508(18)
P1 0.0445(9) 0.0403(8) 0.0366(8) -0.0028(7) 0.0002(7) -0.0064(6)
P2 0.0407(8) 0.0391(8) 0.0347(8) -0.0015(7) -0.0004(6) -0.0045(6)
O1 0.0476(8) 0.0395(8) 0.1017(13) -0.0066(6) 0.0206(8) -0.0220(8)
O2 0.0478(8) 0.0412(8) 0.0699(10) -0.0095(6) 0.0127(7) -0.0159(7)
O4 0.0983(15) 0.0516(11) 0.158(2) 0.0151(10) 0.0061(14) -0.0421(12)
C00E 0.0474(11) 0.0594(13) 0.0461(11) -0.0153(10) 0.0038(9) -0.0116(10)
C00H 0.0595(12) 0.0431(11) 0.0375(10) -0.0032(9) -0.0012(9) -0.0024(8)
C1 0.0387(10) 0.0381(10) 0.0485(11) 0.0015(8) 0.0008(8) -0.0074(8)
C2 0.0439(10) 0.0383(10) 0.0415(10) -0.0041(8) 0.0026(8) -0.0086(8)
C3 0.0612(13) 0.0366(10) 0.0663(14) -0.0062(9) 0.0032(11) -0.0119(10)
C4 0.0661(15) 0.0465(12) 0.0711(15) 0.0090(11) -0.0065(12) -0.0199(11)
C5 0.0441(11) 0.0620(13) 0.0514(12) 0.0118(10) -0.0071(9) -0.0184(10)
C6 0.0483(13) 0.092(2) 0.0792(18) 0.0203(13) -0.0018(12) -0.0336(15)
C7 0.0386(13) 0.126(3) 0.0832(19) 0.0121(15) 0.0073(12) -0.0319(18)
C8 0.0402(13) 0.114(2) 0.0814(19) -0.0139(14) 0.0078(12) -0.0108(17)
C9 0.0399(11) 0.0710(16) 0.0762(16) -0.0060(11) 0.0040(11) -0.0109(13)
C10 0.0341(10) 0.0557(12) 0.0471(11) 0.0028(9) -0.0034(8) -0.0105(9)
C111 0.0444(10) 0.0418(10) 0.0296(9) -0.0009(8) -0.0016(7) -0.0048(7)
C112 0.0522(12) 0.0475(11) 0.0478(11) -0.0029(9) 0.0003(9) -0.0113(9)
C113 0.0725(15) 0.0498(13) 0.0568(13) 0.0070(11) 0.0019(11) -0.0186(10)
C114 0.0540(13) 0.0744(16) 0.0517(13) 0.0139(12) 0.0046(10) -0.0163(11)
C115 0.0447(12) 0.0819(17) 0.0589(14) -0.0042(11) 0.0032(10) -0.0156(12)
C116 0.0487(12) 0.0561(12) 0.0504(12) -0.0067(10) 0.0004(9) -0.0169(10)
C121 0.0519(11) 0.0383(10) 0.0357(10) -0.0036(8) -0.0046(8) -0.0062(8)
C122 0.0746(15) 0.0576(13) 0.0400(11) -0.0047(11) 0.0024(10) -0.0024(10)
C123 0.110(2) 0.0727(17) 0.0468(14) -0.0192(17) -0.0049(14) 0.0144(12)
C124 0.106(2) 0.0541(15) 0.0735(18) -0.0013(15) -0.0302(17) 0.0127(13)
C125 0.0743(17) 0.0518(14) 0.088(2) 0.0109(12) -0.0163(15) -0.0036(13)
C126 0.0583(13) 0.0494(12) 0.0624(14) 0.0038(10) 0.0019(11) -0.0036(10)
C131 0.0394(10) 0.0409(10) 0.0436(10) 0.0006(8) -0.0038(8) -0.0086(8)
C132 0.0547(13) 0.0542(13) 0.0566(13) -0.0119(10) -0.0105(10) 0.0022(10)
C133 0.0653(15) 0.0574(14) 0.0905(19) -0.0224(12) -0.0080(14) 0.0076(13)
C134 0.0512(13) 0.0488(13) 0.112(2) -0.0084(11) -0.0171(14) -0.0151(14)
C135 0.0574(14) 0.0712(16) 0.0783(18) -0.0005(12) -0.0254(13) -0.0285(14)
C136 0.0560(13) 0.0662(14) 0.0501(12) -0.0050(11) -0.0102(10) -0.0113(11)
C211 0.0380(9) 0.0381(9) 0.0358(9) -0.0034(8) 0.0027(7) -0.0019(7)
C212 0.0480(12) 0.0703(14) 0.0391(11) 0.0084(10) 0.0012(9) 0.0019(10)
C213 0.0471(12) 0.0801(17) 0.0613(15) 0.0149(12) -0.0023(11) 0.0078(12)
C214 0.0463(12) 0.0609(14) 0.0713(16) 0.0084(10) 0.0121(11) -0.0078(12)
C215 0.0635(14) 0.0729(16) 0.0493(13) 0.0053(12) 0.0127(11) -0.0165(11)
C216 0.0532(12) 0.0583(13) 0.0386(11) 0.0057(10) -0.0006(9) -0.0060(9)
C221 0.0424(10) 0.0391(9) 0.0289(9) -0.0047(8) -0.0027(7) -0.0015(7)
C222 0.0460(11) 0.0452(11) 0.0602(13) -0.0035(9) 0.0066(10) -0.0015(10)
C223 0.0445(12) 0.0677(15) 0.0756(16) -0.0089(11) 0.0048(11) 0.0051(12)
C224 0.0622(15) 0.0679(15) 0.0615(14) -0.0294(12) -0.0044(11) 0.0007(12)
C225 0.0764(16) 0.0457(12) 0.0598(14) -0.0196(11) -0.0018(12) -0.0116(10)
C226 0.0531(12) 0.0431(11) 0.0462(11) -0.0054(9) -0.0005(9) -0.0090(9)
C231 0.0356(9) 0.0395(10) 0.0356(9) 0.0022(7) 0.0002(7) -0.0081(7)
C232 0.0545(13) 0.0702(15) 0.0636(15) -0.0140(11) -0.0023(11) -0.0278(12)
C233 0.0552(13) 0.0788(16) 0.0418(12) 0.0090(12) -0.0078(10) -0.0255(11)
C234 0.0674(14) 0.0628(14) 0.0343(10) 0.0069(11) 0.0005(10) -0.0036(9)

loop_
_geom_bond_atom_site_label_1
_geom_bond_atom_site_label_2
_geom_bond_distance
_geom_bond_site_symmetry_2
_geom_bond_publ_flag
Ag1 P1 2.4458(12) . ?
Ag1 P2 2.4365(12) . ?
Ag1 O1 2.5066(14) . ?
Ag1 O2 2.3035(14) . ?
P1 C111 1.815(2) . ?
P1 C121 1.826(2) . ?
P1 C131 1.816(2) . ?
P2 C211 1.818(2) . ?
P2 C221 1.823(2) . ?
P2 C231 1.822(2) . ?
O1 C1 1.217(2) . ?
O2 C2 1.267(2) . ?
O4 C4 1.236(3) . ?
C00E H00E 0.9300 . ?
C00E C231 1.387(3) . ?
C00E C232 1.378(3) . ?
C00H H00H 0.9300 . ?
C00H C231 1.380(3) . ?
C00H C234 1.382(3) . ?
C1 C2 1.512(3) . ?
C1 C10 1.470(3) . ?
C2 C3 1.374(3) . ?
C3 H3 0.9300 . ?
C3 C4 1.412(3) . ?
C4 C5 1.488(3) . ?
C5 C6 1.382(3) . ?
C5 C10 1.392(3) . ?
C6 H6 0.9300 . ?
C6 C7 1.371(4) . ?
C7 H7 0.9300 . ?
C7 C8 1.365(4) . ?
C8 H8 0.9300 . ?
C8 C9 1.384(3) . ?
C9 H9 0.9300 . ?
C9 C10 1.380(3) . ?
C111 C112 1.387(3) . ?
C111 C116 1.389(3) . ?
C112 H112 0.9300 . ?
C112 C113 1.382(3) . ?
C113 H113 0.9300 . ?
C113 C114 1.368(3) . ?
C114 H114 0.9300 . ?
C114 C115 1.372(3) . ?
C115 H115 0.9300 . ?
C115 C116 1.374(3) . ?
C116 H116 0.9300 . ?
C121 C122 1.383(3) . ?
C121 C126 1.384(3) . ?
C122 H122 0.9300 . ?
C122 C123 1.387(3) . ?
C123 H123 0.9300 . ?
C123 C124 1.365(4) . ?
C124 H124 0.9300 . ?
C124 C125 1.366(4) . ?
C125 H125 0.9300 . ?
C125 C126 1.375(3) . ?
C126 H126 0.9300 . ?
C131 C132 1.380(3) . ?
C131 C136 1.390(3) . ?
C132 H132 0.9300 . ?
C132 C133 1.381(3) . ?
C133 H133 0.9300 . ?
C133 C134 1.362(4) . ?
C134 H134 0.9300 . ?
C134 C135 1.361(4) . ?
C135 H135 0.9300 . ?
C135 C136 1.383(3) . ?
C136 H136 0.9300 . ?
C211 C212 1.385(3) . ?
C211 C216 1.383(3) . ?
C212 H212 0.9300 . ?
C212 C213 1.377(3) . ?
C213 H213 0.9300 . ?
C213 C214 1.369(3) . ?
C214 H214 0.9300 . ?
C214 C215 1.364(3) . ?
C215 H215 0.9300 . ?
C215 C216 1.381(3) . ?
C216 H216 0.9300 . ?
C221 C222 1.388(3) . ?
C221 C226 1.381(3) . ?
C222 H222 0.9300 . ?
C222 C223 1.378(3) . ?
C223 H223 0.9300 . ?
C223 C224 1.376(3) . ?
C224 H224 0.9300 . ?
C224 C225 1.368(3) . ?
C225 H225 0.9300 . ?
C225 C226 1.389(3) . ?
C226 H226 0.9300 . ?
C232 H232 0.9300 . ?
C232 C233 1.362(3) . ?
C233 H233 0.9300 . ?
C233 C234 1.369(3) . ?
C234 H234 0.9300 . ?

loop_
_geom_angle_atom_site_label_1
_geom_angle_atom_site_label_2
_geom_angle_atom_site_label_3
_geom_angle
_geom_angle_site_symmetry_1
_geom_angle_site_symmetry_3
_geom_angle_publ_flag
P2 Ag1 P1 126.90(4) . . ?
O1 Ag1 P1 99.33(5) . . ?
O1 Ag1 P2 100.59(5) . . ?
O2 Ag1 P1 112.17(5) . . ?
O2 Ag1 P2 120.91(5) . . ?
O2 Ag1 O1 68.37(5) . . ?
C111 P1 Ag1 114.51(8) . . ?
C121 P1 Ag1 115.81(8) . . ?
C121 P1 C111 106.48(10) . . ?
C131 P1 Ag1 111.23(8) . . ?
C131 P1 C111 104.88(10) . . ?
C131 P1 C121 102.74(11) . . ?
C211 P2 Ag1 115.51(8) . . ?
C221 P2 Ag1 106.28(8) . . ?
C221 P2 C211 105.01(10) . . ?
C231 P2 Ag1 121.03(8) . . ?
C231 P2 C211 104.11(10) . . ?
C231 P2 C221 103.22(10) . . ?
C1 O1 Ag1 113.19(13) . . ?
C2 O2 Ag1 120.26(12) . . ?
C231 C00E H00E 119.76(12) . . ?
C232 C00E H00E 119.76(14) . . ?
C232 C00E C231 120.5(2) . . ?
C231 C00H H00H 119.81(11) . . ?
C234 C00H H00H 119.81(14) . . ?
C234 C00H C231 120.4(2) . . ?
C2 C1 O1 119.91(17) . . ?
C10 C1 O1 120.72(18) . . ?
C10 C1 C2 119.37(16) . . ?
C1 C2 O2 117.32(16) . . ?
C3 C2 O2 125.86(19) . . ?
C3 C2 C1 116.81(18) . . ?
H3 C3 C2 117.73(13) . . ?
C4 C3 C2 124.5(2) . . ?
C4 C3 H3 117.73(13) . . ?
C3 C4 O4 122.9(2) . . ?
C5 C4 O4 118.6(2) . . ?
C5 C4 C3 118.48(19) . . ?
C6 C5 C4 120.9(2) . . ?
C10 C5 C4 120.22(19) . . ?
C10 C5 C6 118.8(2) . . ?
H6 C6 C5 119.83(17) . . ?
C7 C6 C5 120.3(3) . . ?
C7 C6 H6 119.83(15) . . ?
H7 C7 C6 119.59(15) . . ?
C8 C7 C6 120.8(2) . . ?
C8 C7 H7 119.59(17) . . ?
H8 C8 C7 120.03(17) . . ?
C9 C8 C7 119.9(3) . . ?
C9 C8 H8 120.03(18) . . ?
H9 C9 C8 120.21(18) . . ?
C10 C9 C8 119.6(2) . . ?
C10 C9 H9 120.21(13) . . ?
C5 C10 C1 119.45(19) . . ?
C9 C10 C1 120.08(19) . . ?
C9 C10 C5 120.4(2) . . ?
C112 C111 P1 122.73(16) . . ?
C116 C111 P1 118.61(15) . . ?
C116 C111 C112 118.34(18) . . ?
H112 C112 C111 119.90(12) . . ?
C113 C112 C111 120.2(2) . . ?
C113 C112 H112 119.90(14) . . ?
H113 C113 C112 119.66(14) . . ?
C114 C113 C112 120.7(2) . . ?
C114 C113 H113 119.66(13) . . ?
H114 C114 C113 120.17(13) . . ?
C115 C114 C113 119.7(2) . . ?
C115 C114 H114 120.17(14) . . ?
H115 C115 C114 119.84(14) . . ?
C116 C115 C114 120.3(2) . . ?
C116 C115 H115 119.84(14) . . ?
C115 C116 C111 120.8(2) . . ?
H116 C116 C111 119.60(12) . . ?
H116 C116 C115 119.60(14) . . ?
C122 C121 P1 124.43(17) . . ?
C126 C121 P1 116.53(16) . . ?
C126 C121 C122 119.0(2) . . ?
H122 C122 C121 120.32(13) . . ?
C123 C122 C121 119.4(2) . . ?
C123 C122 H122 120.32(17) . . ?
H123 C123 C122 119.56(17) . . ?
C124 C123 C122 120.9(3) . . ?
C124 C123 H123 119.56(16) . . ?
H124 C124 C123 119.98(16) . . ?
C125 C124 C123 120.0(2) . . ?
C125 C124 H124 119.98(16) . . ?
H125 C125 C124 120.06(16) . . ?
C126 C125 C124 119.9(3) . . ?
C126 C125 H125 120.06(16) . . ?
C125 C126 C121 120.8(2) . . ?
H126 C126 C121 119.59(13) . . ?
H126 C126 C125 119.59(16) . . ?
C132 C131 P1 118.65(15) . . ?
C136 C131 P1 122.87(17) . . ?
C136 C131 C132 118.5(2) . . ?
H132 C132 C131 119.65(12) . . ?
C133 C132 C131 120.7(2) . . ?
C133 C132 H132 119.65(15) . . ?
H133 C133 C132 119.94(15) . . ?
C134 C133 C132 120.1(2) . . ?
C134 C133 H133 119.94(16) . . ?
H134 C134 C133 119.90(16) . . ?
C135 C134 C133 120.2(2) . . ?
C135 C134 H134 119.90(14) . . ?
H135 C135 C134 119.75(14) . . ?
C136 C135 C134 120.5(2) . . ?
C136 C135 H135 119.75(16) . . ?
C135 C136 C131 120.0(2) . . ?
H136 C136 C131 120.01(13) . . ?
H136 C136 C135 120.01(16) . . ?
C212 C211 P2 123.17(15) . . ?
C216 C211 P2 118.74(15) . . ?
C216 C211 C212 118.08(18) . . ?
H212 C212 C211 119.73(12) . . ?
C213 C212 C211 120.5(2) . . ?
C213 C212 H212 119.73(14) . . ?
H213 C213 C212 119.63(14) . . ?
C214 C213 C212 120.7(2) . . ?
C214 C213 H213 119.63(14) . . ?
H214 C214 C213 120.31(14) . . ?
C215 C214 C213 119.4(2) . . ?
C215 C214 H214 120.31(13) . . ?
H215 C215 C214 119.76(13) . . ?
C216 C215 C214 120.5(2) . . ?
C216 C215 H215 119.76(13) . . ?
C215 C216 C211 120.8(2) . . ?
H216 C216 C211 119.62(12) . . ?
H216 C216 C215 119.62(13) . . ?
C222 C221 P2 117.77(15) . . ?
C226 C221 P2 123.33(15) . . ?
C226 C221 C222 118.84(18) . . ?
H222 C222 C221 119.77(12) . . ?
C223 C222 C221 120.5(2) . . ?
C223 C222 H222 119.77(14) . . ?
H223 C223 C222 119.78(14) . . ?
C224 C223 C222 120.4(2) . . ?
C224 C223 H223 119.78(14) . . ?
H224 C224 C223 120.26(14) . . ?
C225 C224 C223 119.5(2) . . ?
C225 C224 H224 120.26(13) . . ?
H225 C225 C224 119.68(13) . . ?
C226 C225 C224 120.6(2) . . ?
C226 C225 H225 119.68(13) . . ?
C225 C226 C221 120.1(2) . . ?
H226 C226 C221 119.94(12) . . ?
H226 C226 C225 119.94(13) . . ?
C00E C231 P2 118.72(15) . . ?
C00H C231 P2 122.81(15) . . ?
C00H C231 C00E 118.47(18) . . ?
H232 C232 C00E 119.73(14) . . ?
C233 C232 C00E 120.5(2) . . ?
C233 C232 H232 119.73(13) . . ?
H233 C233 C232 120.18(13) . . ?
C234 C233 C232 119.6(2) . . ?
C234 C233 H233 120.18(13) . . ?
C233 C234 C00H 120.5(2) . . ?
H234 C234 C00H 119.77(14) . . ?
H234 C234 C233 119.77(13) . . ?

loop_
_geom_torsion_atom_site_label_1
_geom_torsion_atom_site_label_2
_geom_torsion_atom_site_label_3
_geom_torsion_atom_site_label_4
_geom_torsion
_geom_torsion_site_symmetry_1
_geom_torsion_site_symmetry_2
_geom_torsion_site_symmetry_3
_geom_torsion_site_symmetry_4
_geom_torsion_publ_flag
Ag1 O1 C1 C2 11.24(16) . . . . ?
Ag1 O1 C1 C10 -168.58(12) . . . . ?
Ag1 O2 C2 C1 2.90(15) . . . . ?
Ag1 O2 C2 C3 -175.84(15) . . . . ?
P1 C111 C112 C113 -173.50(18) . . . . ?
P1 C111 C116 C115 174.75(18) . . . . ?
P1 C121 C122 C123 -178.8(2) . . . . ?
P1 C121 C126 C125 -179.88(19) . . . . ?
P1 C131 C132 C133 -179.92(19) . . . . ?
P1 C131 C136 C135 179.71(19) . . . . ?
P2 C211 C212 C213 177.8(2) . . . . ?
P2 C211 C216 C215 -177.18(18) . . . . ?
P2 C221 C222 C223 177.38(18) . . . . ?
P2 C221 C226 C225 -176.65(17) . . . . ?
P2 C231 C00E C232 -178.30(17) . . . . ?
P2 C231 C00H C234 179.63(17) . . . . ?
O1 C1 C2 O2 -10.3(2) . . . . ?
O1 C1 C2 C3 168.6(2) . . . . ?
O1 C1 C10 C5 -169.9(2) . . . . ?
O1 C1 C10 C9 11.8(3) . . . . ?
O2 C2 C1 C10 169.53(18) . . . . ?
O2 C2 C3 C4 -176.8(2) . . . . ?
O4 C4 C3 C2 -176.6(3) . . . . ?
O4 C4 C5 C6 -6.6(3) . . . . ?
O4 C4 C5 C10 175.0(2) . . . . ?
C00E C231 C00H C234 -0.4(2) . . . . ?
C00E C232 C233 C234 -0.0(3) . . . . ?
C00H C234 C233 C232 1.3(3) . . . . ?
C1 C2 C3 C4 4.5(2) . . . . ?
C1 C10 C5 C4 -1.6(2) . . . . ?
C1 C10 C5 C6 179.9(2) . . . . ?
C1 C10 C9 C8 177.9(2) . . . . ?
C2 C3 C4 C5 4.0(3) . . . . ?
C3 C4 C5 C6 172.8(2) . . . . ?
C3 C4 C5 C10 -5.6(3) . . . . ?
C4 C5 C6 C7 -175.8(2) . . . . ?
C4 C5 C10 C9 176.6(2) . . . . ?
C5 C6 C7 C8 -1.2(3) . . . . ?
C5 C10 C9 C8 -0.4(3) . . . . ?
C6 C7 C8 C9 -1.1(3) . . . . ?
C7 C8 C9 C10 1.8(3) . . . . ?
C111 C112 C113 C114 -0.5(2) . . . . ?
C111 C116 C115 C114 -1.5(3) . . . . ?
C112 C113 C114 C115 0.1(3) . . . . ?
C113 C114 C115 C116 0.9(3) . . . . ?
C121 C122 C123 C124 -0.2(3) . . . . ?
C121 C126 C125 C124 -2.0(3) . . . . ?
C122 C123 C124 C125 0.6(3) . . . . ?
C123 C124 C125 C126 0.5(3) . . . . ?
C131 C132 C133 C134 -0.4(3) . . . . ?
C131 C136 C135 C134 0.8(3) . . . . ?
C132 C133 C134 C135 0.6(3) . . . . ?
C133 C134 C135 C136 -0.9(3) . . . . ?
C211 C212 C213 C214 -0.3(3) . . . . ?
C211 C216 C215 C214 -1.1(3) . . . . ?
C212 C213 C214 C215 0.9(3) . . . . ?
C213 C214 C215 C216 -0.2(3) . . . . ?
C221 C222 C223 C224 -0.9(3) . . . . ?
C221 C226 C225 C224 -0.3(2) . . . . ?
C222 C223 C224 C225 1.1(3) . . . . ?
C223 C224 C225 C226 -0.5(3) . . . . ?

loop_
_diffrn_refln_index_h
_diffrn_refln_index_k
_diffrn_refln_index_l
_diffrn_refln_intensity_net
_diffrn_refln_intensity_u
0 0 -2 268.7 4.17
0 0 -2 271.66 4.18
0 0 -3 2247.52 27.87
0 0 3 2356.4 27.13
0 0 -3 2353.18 26.91
0 0 -3 2286.18 27.42
0 0 3 2340.1 27.52
0 0 -3 2251.31 27.87
0 0 4 104.28 2.19
0 0 -4 107.35 2.47
0 0 -4 110.64 2.06
0 0 -4 112 2.85
0 0 -4 111.3 2.83
0 0 -5 1022.48 14.42
0 0 5 1008.87 13.17
0 0 -5 1047.61 12.84
0 0 -5 1010.13 13.64
0 0 5 1027.19 13.77
0 0 -5 1023.91 14.42
0 0 -6 93.01 3.07
0 0 6 87.85 2.33
0 0 -6 88.33 2.08
0 0 -6 93.25 2.65
0 0 -6 90.4 3.05
0 0 7 1732.44 22.34
0 0 -7 1663.93 23.19
0 0 7 1685.62 21.36
0 0 -7 1687.92 22.09
0 0 -7 1679.08 23.25
0 0 -7 1686.63 20.79
0 0 -8 161.08 4.14
0 0 8 158.35 3.68
0 0 -8 157.18 3.23
0 0 8 156.32 4.19
0 0 8 150.28 3.17
0 0 -9 391.62 7.56
0 0 9 375.04 6.82
0 0 9 377.82 7.63
0 0 10 7.8 1.08
0 0 -10 9.39 1.16
0 0 -10 11.25 1.43
0 0 10 8.9 1.01
0 0 -10 9.35 1.38
0 0 11 5.64 1.07
0 0 -11 14.3 2.22
0 0 -11 14.48 2.15
0 0 11 8.97 1.08
0 0 -11 7.35 1.21
0 0 12 184.6 5.64
0 0 -12 186.96 5.55
0 0 -12 183 6.49
0 0 -12 178.89 6.44
0 0 12 181.49 4.79
0 0 -13 154.47 6.13
0 0 -13 148.61 5.17
0 0 13 155.16 5.38
0 0 -13 156.4 6.15
0 0 -14 26.9 2.75
0 0 -14 27.64 2.4
0 0 14 29.64 2.49
0 0 -14 27.35 2.76
0 0 -15 31.74 3.12
0 0 -15 34.77 2.78
0 0 15 34.79 2.78
0 0 -15 35.87 3.29
0 0 -16 75.95 4.99
0 0 -16 67.64 4.01
0 0 16 75.44 4.26
0 0 17 48.05 3.62
0 0 -17 54.32 4.49
0 0 -17 53.22 4.52
0 0 -18 3.12 1.59
0 0 -18 4.68 1.71
0 0 -19 0.98 1.85
0 0 -19 -1.56 2.01
0 0 -20 5.17 2.55
0 0 -20 1.45 2.12
0 0 -21 5.35 2.81
0 0 -21 -0.25 2.49
0 1 -21 2.85 2.53
0 1 -21 2.3 2.36
0 1 -20 1.42 1.89
0 1 -20 -2.52 2.05
0 1 -19 4.9 2.1
0 1 -19 6.79 2.44
0 1 -18 5.35 2.02
0 1 -18 6.88 2.37
0 -1 17 1.24 1.33
0 1 -17 2.57 1.61
0 1 -17 1.14 1.38
0 1 -16 86.45 5.23
0 1 -16 82.03 4.46
0 -1 16 79.61 4.34
0 1 -16 86.2 5.24
0 1 -15 3.36 1.46
0 1 -15 2.82 1.11
0 -1 15 4.55 1.39
0 1 -15 1.24 1.34
0 1 -14 96.22 5.04
0 1 -14 87.92 4.25
0 -1 14 89.29 4.2
0 1 -14 96.97 5.1
0 1 -13 9.52 1.73
0 1 -13 10.16 1.67
0 1 -13 9.4 1.69
0 -1 13 10.51 1.54
0 1 -12 154.99 5.14
0 1 -12 156.49 5.91
0 -1 12 151.16 5
0 1 -12 155.63 5.88
0 -1 12 147.47 4.49
0 1 -11 580.35 11.16
0 1 -11 603.23 12.34
0 -1 11 581.13 10.98
0 1 -11 595.28 12.34
0 -1 11 591.83 10.25
0 1 -10 21.58 1.79
0 1 -10 22.21 2.1
0 -1 10 19.66 1.57
0 1 -10 22.27 2.25
0 -1 10 23.16 1.57
0 -1 9 42.11 2.16
0 1 -9 35.56 2.44
0 1 -9 40.09 2.54
0 1 -9 39.69 2.15
0 -1 8 12.01 1.08
0 -1 8 10.44 1.01
0 1 -8 9.65 1.17
0 1 -8 10.27 1.06
0 -1 8 9.43 0.75
0 1 -8 9.31 1.22
0 -1 7 73.84 2.4
0 1 -7 67.93 2.9
0 -1 7 78.55 2.6
0 1 -7 74.56 2.63
0 1 -7 74.75 3
0 -1 7 74.86 2
0 -1 6 1108.48 15.07
0 1 -6 1150.67 16.32
0 -1 6 1148.84 15.43
0 1 -6 1149.15 15.59
0 1 -6 1138.3 16.29
0 -1 6 1121.09 14.32
0 -1 5 601.63 8.72
0 1 -5 605.51 9.57
0 -1 5 605.28 8.86
0 1 -5 610.74 9.05
0 1 -5 608.59 9.57
0 -1 5 596.58 8.11
0 -1 4 6177.29 70.88
0 1 -4 6072.7 71.57
0 1 -4 6101.38 71.58
0 1 -4 6132.26 71.15
0 -1 4 6130.46 70.26
0 -1 4 6145.88 70.86
0 1 -3 96.95 2.37
0 -1 3 99.81 2.16
0 -1 3 94.26 1.83
0 -1 3 94.23 2.03
0 1 -3 96.84 2.37
0 1 -3 95.11 2.2
0 1 -2 716.09 9.26
0 -1 2 711.74 8.78
0 -1 2 703.84 8.89
0 1 -2 701.42 9.17
0 -1 2 709.8 9.09
0 1 -2 715.69 9.27
0 -1 -2 1.9 0.32
0 -1 -2 0.71 0.18
0 1 2 0.44 0.18
0 1 2 0.27 0.17
0 -1 -2 1.77 0.29
0 1 3 3125.82 35.69
0 -1 -3 2975.53 35.81
0 1 3 3061.32 34.8
0 1 3 3090.5 35.39
0 -1 -3 2943.37 35.8
0 -1 -3 2920.75 34.98
0 1 4 4.18 0.53
0 1 4 2.08 0.36
0 -1 -4 3.14 0.36
0 -1 -4 2.26 0.36
0 1 4 3.96 0.37
0 -1 -4 3.3 0.61
0 -1 -4 2.98 0.55
0 -1 -5 304.33 5.82
0 -1 -5 306.97 4.71
0 -1 -5 310.25 5.22
0 1 5 298 4.62
0 -1 -5 302.19 5.8
0 1 5 306.56 5.51
0 -1 -6 534.09 9.05
0 -1 -6 518.93 7.41
0 -1 -6 510.2 8.08
0 -1 -6 520.66 9
0 1 6 517.56 7.41
0 1 6 532.27 8.52
0 -1 -7 282.48 6.27
0 -1 -7 272.57 4.68
0 1 7 282.44 5.75
0 -1 -7 281.85 6.27
0 1 7 270.59 4.75
0 -1 -8 611.77 8.92
0 -1 -8 630.52 11.18
0 -1 -8 630.17 11.16
0 -1 -8 629.04 10.07
0 1 8 614.06 9.12
0 -1 -9 4.42 0.91
0 -1 -9 4.85 0.56
0 -1 -9 5.2 1.05
0 1 9 5.74 0.76
0 -1 -9 5.41 0.87
0 1 9 4.03 0.72
0 1 10 190.08 4.27
0 1 10 188.41 5.29
0 -1 -10 198.05 5.12
0 -1 -10 194.49 5.93
0 -1 -10 185.93 3.94
0 -1 -10 188.39 5.82
0 1 11 142.84 4.8
0 -1 -11 153.27 4.62
0 1 11 145.44 3.81
0 -1 -12 49.78 3.26
0 1 12 56.42 3.1
0 -1 -12 54.98 3.4
0 -1 -12 50.76 2.74
0 -1 -13 45.42 3.29
0 -1 -13 48.68 2.78
0 -1 -13 51.84 3.46
0 1 13 48.85 3.04
0 1 14 -0.74 1.1
0 -1 -14 0.58 1.21
0 -1 -14 -1.22 1.33
0 -1 -14 -0.76 1.04
0 1 15 57.03 3.54
0 -1 -15 58.36 3.43
0 -1 -15 57.21 4.18
0 -1 -15 57.58 4.17
0 1 16 14.73 2.1
0 -1 -16 15.37 2.06
0 -1 -16 11.31 2.36
0 -1 -16 18.45 2.7
0 -1 -17 42.4 3.94
0 -1 -17 43.61 4.04
0 1 17 41.75 3.44
0 -1 -18 37.27 4.12
0 -1 -18 38.56 4.15
0 1 18 34.72 3.26
0 -1 -19 -1.85 2.06
0 -1 -19 -0.31 1.92
0 -1 -20 1.24 2.33
0 -1 -20 2.23 2.39
0 -1 -21 0.76 2.36
0 -1 -21 0.4 2.37
0 2 -20 0.61 2.15
0 2 -20 0.34 2.14
0 2 -19 6.4 2.41
0 2 -19 4.36 2.43
0 2 -18 28.01 3.53
0 2 -18 19.91 3.18
0 2 -17 3.47 1.77
0 2 -17 6.53 1.89
0 2 -16 -4.37 2.08
0 2 -16 -1.22 1.75
0 -2 16 -0.18 1.13
0 2 -15 47.88 3.36
0 2 -15 45.31 3.75
0 2 -15 43.08 3.67
0 -2 15 45.67 3.12
0 2 -14 7.62 1.44
0 -2 14 7.47 1.42
0 2 -14 6.89 1.6
0 2 -14 7.87 1.57
0 -2 13 82.06 3.55
0 2 -13 80.82 4.01
0 -2 13 78.73 3.72
0 2 -13 86.19 4.58
0 2 -13 83.65 4.55
0 2 -12 0.73 1.17
0 2 -12 1.42 1.3
0 -2 12 -0.52 0.92
0 2 -12 3.46 1.34
0 -2 12 0.04 0.95
0 -2 11 169.66 4.92
0 2 -11 180.69 5.49
0 -2 11 164.39 4.97
0 2 -11 171.9 6
0 2 -11 171.54 5.98
0 -2 10 51.24 2.48
0 2 -10 54.59 2.79
0 -2 10 49.93 2.49
0 2 -10 56.34 3.13
0 2 -10 54.02 3.12
0 2 -9 0.13 0.7
0 -2 9 1.02 0.73
0 2 -9 1.52 0.86
0 -2 9 -0.23 0.74
0 2 -9 1.4 0.89
0 -2 9 0.44 0.41
0 2 -8 666.39 11.21
0 2 -8 670.17 11.89
0 -2 8 662.16 10.75
0 -2 8 694.71 10.83
0 2 -8 675.42 11.92
0 -2 8 654.96 9.63
0 2 -7 2.25 0.61
0 -2 7 0.5 0.53
0 -2 7 -0.14 0.37
0 2 -7 0.9 0.6
0 2 -7 1.16 0.65
0 -2 7 -1.1 0.64
0 2 -6 1054.39 14.89
0 -2 6 1050.77 14.32
0 -2 6 1019.15 13.6
0 2 -6 1046.95 15.33
0 2 -6 1055.27 15.35
0 -2 6 1053.51 14.55
0 2 -5 467.21 7.7
0 -2 5 460.26 7.25
0 -2 5 452.03 6.8
0 2 -5 472.9 8
0 2 -5 471.83 7.99
0 -2 5 478.79 7.54
0 2 -4 264.33 5.04
0 -2 4 282.98 4.67
0 -2 4 266.91 4.44
0 2 -4 274.8 5.19
0 2 -4 283.78 5.23
0 -2 4 276.21 4.95
0 2 -3 139.62 3.11
0 -2 3 138.72 2.69
0 2 -3 143.79 3.09
0 -2 3 140.69 2.72
0 2 -3 146.3 3.12
0 -2 3 141.21 3.03
0 -2 2 6319.86 73.45
0 2 -2 6304.44 73.3
0 2 -2 6474.55 72.9
0 2 -2 6348.17 73.29
0 2 -2 6574.05 73.56
0 -2 2 6348.34 72.92
0 -2 2 6235.06 73.07
0 2 -1 1389.83 16.58
0 2 -1 1371.57 16.48
0 -2 1 1363.82 16.74
0 -2 1 1332.09 16.86
0 2 -1 1399.35 16.93
0 2 -1 1390.24 16.59
0 2 0 331.94 4.52
0 -2 0 342.23 4.87
0 2 0 330.55 4.52
0 2 1 72.86 1.7
0 2 1 73.1 1.4
0 -2 -1 77.67 1.59
0 -2 -1 80.4 1.79
0 -2 -1 77.5 1.61
0 2 1 74.16 1.64
0 -2 -1 74.97 1.57
0 2 2 945.32 11.81
0 -2 -2 940.25 11.48
0 2 2 933.52 12.11
0 -2 -2 936.01 11.94
0 2 2 947.57 11.67
0 -2 -2 939.88 11.96
0 -2 -2 935.46 11.97
0 -2 -3 951.27 11.74
0 -2 -3 960.57 12.66
0 2 3 947.65 12.25
0 2 3 971.93 12.71
0 -2 -3 956.08 12.64
0 -2 -3 977.68 12.25
0 -2 -4 887.41 12.43
0 2 4 916.68 11.94
0 -2 -4 895.6 12.45
0 -2 -4 891.58 11.66
0 2 4 898.87 12.36
0 -2 -4 899.58 11.23
0 2 5 814.21 10.68
0 2 5 847.27 12.11
0 -2 -5 850.32 11.21
0 -2 -5 844.78 12.35
0 -2 -5 854.25 12.37
0 2 5 865.22 11.65
0 -2 -6 108.27 2.85
0 2 6 104.51 2.29
0 2 6 107.74 3.17
0 -2 -6 111.38 3.42
0 -2 -6 108.65 2.58
0 -2 -6 109.71 3.39
0 2 6 111.38 2.94
0 -2 -7 609.02 10.6
0 -2 -7 628.63 8.98
0 -2 -7 618.29 10.64
0 -2 -7 615.89 9.57
0 2 7 636.99 10.27
0 2 7 594.89 8.54
0 2 8 6.22 0.91
0 -2 -8 5.94 0.65
0 2 8 3.99 0.51
0 -2 -8 4.69 1.03
0 -2 -8 6.54 0.83
0 -2 -8 4.93 0.88
0 -2 -9 429.35 7.93
0 2 9 416.11 8.47
0 -2 -9 439.96 9.13
0 -2 -9 425.79 6.98
0 2 9 411.87 6.8
0 -2 -9 445.07 9.18
0 -2 -10 4.97 1.13
0 2 10 5.98 1.07
0 -2 -10 4.11 0.62
0 -2 -10 4.02 1
0 -2 -10 4.73 0.8
0 -2 -11 409.75 9.57
0 -2 -11 398.87 8.11
0 -2 -11 377.85 6.72
0 2 11 385.22 8.66
0 -2 -11 401.77 9.51
0 -2 -12 10.65 1.6
0 -2 -12 8.63 1.12
0 2 12 10.42 1.51
0 -2 -12 9.14 1.59
0 -2 -13 24.16 1.93
0 2 13 25.77 2.25
0 -2 -13 25.18 2.52
0 -2 -14 6.53 1.85
0 -2 -14 3.62 1.03
0 2 14 6.43 1.29
0 -2 -14 7.81 1.71
0 -2 -15 3.05 1.47
0 -2 -15 3.83 1.59
0 -2 -15 2.65 1.07
0 2 15 1.77 1.09
0 2 16 144.59 6.1
0 -2 -16 169.52 7.35
0 -2 -16 165.37 7.35
0 2 17 6.4 1.81
0 -2 -17 5.55 2.25
0 -2 -17 7.08 2.22
0 2 18 15.31 2.34
0 -2 -18 19.6 3.1
0 -2 -18 14.31 2.86
0 -2 -19 0.43 1.94
0 -2 -19 1.38 1.97
0 -2 -20 6.45 2.63
0 -2 -20 4.45 2.88
0 -2 -21 9.8 3.06
0 -2 -21 9.8 3.23
0 3 -20 0.34 1.92
0 3 -20 0.87 2
0 3 -19 3.92 2.29
0 3 -19 6.01 2.45
0 3 -18 23.34 3.29
0 3 -18 20.14 3.17
0 3 -17 8.51 2.27
0 3 -17 15.41 2.83
0 -3 16 3.92 1.35
0 3 -16 7.24 2.13
0 3 -16 5.27 1.86
0 3 -16 5.89 1.59
0 -3 15 3.84 1.31
0 3 -15 5.3 1.45
0 3 -15 7.03 1.83
0 3 -15 2.38 1.32
0 3 -14 24.91 2.66
0 -3 14 30.86 2.48
0 3 -14 27.75 2.59
0 -3 14 29.1 2.36
0 3 -14 27.02 2.8
0 3 -13 133.03 5.83
0 -3 13 138.56 4.96
0 3 -13 140.17 5.44
0 -3 13 136.93 4.85
0 3 -13 129.21 5.78
0 3 -12 162.1 6.13
0 -3 12 163.9 5.15
0 3 -12 155.15 5.54
0 -3 12 159.09 5.11
0 3 -12 152.05 5.96
0 3 -11 7.83 1.53
0 -3 11 5.52 1.05
0 3 -11 7.6 1.38
0 -3 11 6.84 1.2
0 3 -11 7.05 1.42
0 3 -10 42.66 2.81
0 3 -10 49.86 2.83
0 -3 10 48.48 2.44
0 3 -10 42.33 2.8
0 -3 10 48.36 2.53
0 3 -9 31.5 2.25
0 -3 9 33.53 2.06
0 3 -9 35.73 2.28
0 -3 9 32.31 1.92
0 -3 9 33.81 1.62
0 3 -9 32.78 2.34
0 3 -8 92.05 3.67
0 -3 8 93.16 3.27
0 3 -8 89.13 3.39
0 -3 8 85.5 2.99
0 -3 8 86.39 2.59
0 3 -8 92.96 3.65
0 3 -7 183.6 5.06
0 -3 7 181.58 4.65
0 3 -7 185.91 4.89
0 -3 7 193.35 4.41
0 -3 7 188.17 4
0 3 -7 186.57 5.08
0 3 -6 923.3 14.02
0 -3 6 926.48 13.54
0 3 -6 902.15 13.79
0 -3 6 917.68 12.98
0 -3 6 908.22 12.57
0 3 -6 925.06 14.01
0 3 -5 1377.8 18.81
0 -3 5 1358.89 18.54
0 3 -5 1373.23 18.71
0 -3 5 1388.05 17.88
0 -3 5 1363.61 17.69
0 3 -5 1393.78 18.82
0 3 -4 351.6 6.38
0 -3 4 347.49 6.25
0 -3 4 353.65 5.72
0 3 -4 355.52 6.32
0 3 -4 347.71 6.31
0 -3 4 351.04 5.78
0 3 -3 507.74 7.77
0 -3 3 502.23 7.49
0 3 -3 494.91 7.23
0 -3 3 511.23 7.92
0 3 -3 512.45 7.78
0 3 -3 497.51 7.97
0 3 -2 450.29 6.52
0 -3 2 451.43 6.86
0 3 -2 453.11 7.14
0 3 -2 460.87 6.8
0 -3 2 457.2 7.11
0 3 -2 461 6.8
0 -3 1 1022.25 13.49
0 3 -1 1030.4 12.99
0 3 -1 1032.52 12.99
0 3 -1 1021.15 12.99
0 -3 1 1006.94 13.41
0 3 -1 1043.9 13.51
0 3 0 302.57 4.57
0 -3 0 307 4.97
0 3 0 301.26 4.56
0 3 0 297.08 4.73
0 -3 0 305.07 5.04
0 3 1 1605.54 19.41
0 3 1 1552.49 18.65
0 3 1 1494.26 19.04
0 3 1 1584.82 19.44
0 3 1 1515.37 19.05
0 -3 -1 1561.09 19.29
0 -3 -1 1579.38 19.58
0 3 2 1332.08 17.04
0 3 2 1348.12 16.74
0 -3 -2 1299.92 16.94
0 3 2 1329.38 16.25
0 -3 -2 1337.54 16.67
0 -3 -2 1343.65 16.47
0 -3 -2 1342.62 16.67
0 3 3 216.99 4.26
0 3 3 215.73 3.91
0 -3 -3 218.03 4.07
0 3 3 211.7 3.77
0 -3 -3 212.71 4.09
0 -3 -3 215.03 4.11
0 -3 -3 218.07 3.58
0 -3 -4 971.72 13.62
0 -3 -4 985.39 12.51
0 -3 -4 974.02 13.64
0 3 4 1002.64 13.8
0 -3 -4 1019.1 13.27
0 3 4 991.09 13.19
0 -3 -5 1596.24 21.42
0 -3 -5 1620.01 19.82
0 -3 -5 1644.24 20.59
0 -3 -5 1606.24 21.43
0 3 5 1649.55 21.46
0 3 5 1641.55 20.74
0 -3 -6 214.41 5.01
0 3 6 208.65 4.42
0 -3 -6 211.92 4.97
0 3 6 206.39 4.85
0 -3 -6 203.66 4.16
0 -3 -6 203.22 3.65
0 -3 -7 401.53 7.89
0 -3 -7 399.68 6.63
0 3 7 393.51 7.63
0 -3 -7 410.4 7.95
0 3 7 390.88 7.05
0 3 8 32.31 1.99
0 -3 -8 31.8 1.7
0 -3 -8 35.96 2.25
0 3 8 33.61 1.33
0 -3 -8 34.36 2.25
0 3 8 34.52 1.8
0 -3 -8 35.29 1.62
0 -3 -9 204.88 4.48
0 -3 -9 207.83 5
0 -3 -9 212.2 6.06
0 3 9 206.89 5.59
0 -3 -9 205.51 5.97
0 -3 -10 276.3 5.51
0 -3 -10 277.78 7.36
0 -3 -10 272.29 6.22
0 3 10 273.15 6.96
0 -3 -10 279.02 7.4
0 -3 -11 149.85 3.84
0 -3 -11 157.68 5.64
0 3 11 146.9 5.12
0 -3 -11 155.45 4.63
0 -3 -11 151.74 5.54
0 -3 -12 163.01 6.04
0 -3 -12 163.35 6.04
0 -3 -12 160.49 5.01
0 -3 -13 2.22 1.11
0 -3 -13 1.87 1.13
0 3 13 2.01 1.11
0 -3 -13 3.72 0.94
0 3 14 3.78 1.21
0 -3 -14 6.49 1.27
0 -3 -15 3.51 1.86
0 -3 -15 3.74 1.71
0 -3 -15 -0.16 1.11
0 3 15 0.76 1.31
0 -3 -16 61.33 4.61
0 -3 -16 63.3 4.67
0 3 16 51.93 3.74
0 -3 -17 114.97 6.35
0 3 17 104.23 5.48
0 -3 -17 115.83 6.34
0 3 18 1.32 1.48
0 -3 -18 1.05 1.82
0 -3 -18 -1.06 2.32
0 -3 -19 17.45 3.29
0 3 19 10.76 2.28
0 -3 -19 20.91 3.54
0 -3 -20 -1.18 2.14
0 -3 -20 1.81 2.26
0 -3 -21 5.27 2.62
0 -3 -21 2.66 2.41
0 4 -20 -2.93 2.79
0 4 -20 -4.04 2.75
0 4 -19 45.15 4.6
0 4 -19 31.8 4.02
0 4 -18 4.67 2.01
0 4 -18 2.23 1.97
0 4 -17 27.11 3.41
0 4 -17 22.97 3.25
0 4 -16 7.83 1.99
0 4 -16 9.33 2.11
0 4 -16 6.21 1.89
0 4 -15 -1.06 1.4
0 4 -15 -3.21 1.72
0 -4 15 -1.19 1.2
0 4 -15 -2.54 1.65
0 4 -14 24.93 2.77
0 -4 14 30 2.4
0 -4 14 30.06 2.55
0 4 -14 32.16 2.86
0 4 -14 28.67 2.87
0 4 -13 38.13 3.19
0 -4 13 35.85 2.55
0 -4 13 37.06 2.76
0 4 -13 39.49 3.02
0 4 -13 39.42 3.29
0 4 -12 136.15 5.65
0 -4 12 129.16 4.57
0 -4 12 139.88 4.96
0 4 -12 135.89 5.28
0 4 -12 130.48 5.53
0 4 -11 108.2 4.79
0 -4 11 112.02 4
0 -4 11 111.53 4.31
0 4 -11 108.31 4.55
0 4 -11 98.91 4.62
0 -4 10 350.26 7.89
0 4 -10 327.66 8.35
0 -4 10 321.53 6.47
0 4 -10 363.13 8.4
0 4 -10 330.36 8.38
0 -4 10 340.4 7.34
0 -4 9 5.63 1.06
0 4 -9 3.55 0.9
0 -4 9 4.7 0.79
0 4 -9 5.82 1.17
0 4 -9 3.45 0.75
0 -4 9 3.73 0.85
0 -4 8 51.29 2.57
0 -4 8 51.74 2.14
0 4 -8 48.45 2.67
0 4 -8 46.33 2.6
0 4 -8 50.92 2.75
0 -4 8 45.66 2.16
0 4 -7 389.52 8.11
0 4 -7 398.04 8.08
0 -4 7 398.51 7.21
0 -4 7 391.02 7.8
0 4 -7 395.02 8.15
0 -4 7 382.8 6.93
0 4 -6 792.79 12.69
0 4 -6 793.26 12.75
0 -4 6 791.23 11.64
0 -4 6 791.64 11.6
0 4 -6 774.86 12.61
0 -4 6 798.87 12.55
0 4 -5 21.81 1.46
0 4 -5 21.25 1.46
0 4 -5 25.09 1.69
0 -4 5 21.09 1.22
0 -4 5 21.87 1.35
0 -4 5 22.62 1.54
0 4 -5 22.77 1.27
0 4 -4 635.77 9.95
0 -4 4 628.73 9.62
0 4 -4 641.59 9.97
0 4 -4 638.36 9.3
0 -4 4 645.05 10.2
0 4 -4 643.68 10.31
0 4 -3 975.01 14.03
0 4 -3 995.99 13.58
0 -4 3 972.63 13.55
0 4 -3 975.82 13.09
0 -4 3 987.48 13.98
0 4 -3 991.08 13.57
0 4 -2 1717.37 21.21
0 4 -2 1664.56 20.99
0 -4 2 1665.16 21.53
0 -4 2 1675.52 21.8
0 4 -2 1698.67 21.84
0 4 -2 1715.85 21.21
0 4 -1 14.39 0.85
0 4 -1 16.72 1.11
0 -4 1 16.27 1.06
0 4 -1 14.73 0.86
0 4 -1 14.73 0.89
0 -4 0 575.3 8.7
0 4 0 591.76 8.18
0 4 0 572.56 8.43
0 4 0 575.03 8.73
0 -4 0 572.93 8.8
0 4 0 596.39 8.19
0 4 1 572.04 8.11
0 4 1 572.3 8.11
0 -4 -1 557.58 8.71
0 -4 -1 570.39 8.45
0 4 1 578.03 8.51
0 4 1 579.98 8.52
0 4 1 574.69 7.64
0 4 2 24.21 1.28
0 -4 -2 23.42 1.1
0 -4 -2 22.84 1.29
0 -4 -2 22.13 1.09
0 4 2 21.76 1.13
0 -4 -2 23.75 1.1
0 4 2 22.35 0.9
0 4 3 1877.82 23.19
0 4 3 1938.52 24.3
0 -4 -3 1926.34 23.81
0 -4 -3 1846.85 24.07
0 4 3 1931.33 23.8
0 -4 -3 1887.27 23.33
0 -4 -3 1933.21 23.82
0 4 4 169.42 3.58
0 4 4 175.79 4.17
0 4 4 173.43 3.77
0 -4 -4 175.32 3.93
0 -4 -4 173.87 3.98
0 -4 -4 174.58 3.38
0 -4 -4 178.38 4.03
0 -4 -5 2250.86 27.66
0 -4 -5 2291.89 29.21
0 -4 -5 2308.79 29.23
0 -4 -5 2295.91 28.72
0 4 5 2296.22 29.46
0 4 5 2297.49 28.63
0 -4 -6 33.63 1.31
0 -4 -6 34.73 1.89
0 -4 -6 35.12 1.88
0 -4 -6 36.87 1.71
0 4 6 36.06 1.97
0 4 6 33.67 1.65
0 -4 -7 1.9 0.39
0 -4 -7 0.7 0.66
0 -4 -7 1.58 0.65
0 4 7 2.08 0.74
0 -4 -7 1.38 0.42
0 4 7 1.11 0.44
0 -4 -8 196.18 4.56
0 -4 -8 202.98 5.58
0 4 8 193.39 5.35
0 -4 -8 205.77 5.6
0 4 8 196.56 4.81
0 -4 -9 14.5 1.65
0 4 9 12.54 1.24
0 -4 -9 14.98 1.66
0 4 9 13.5 1.48
0 -4 -9 10.57 1
0 -4 -9 12.55 1.11
0 -4 -10 683.32 12.89
0 4 10 672.07 12.44
0 -4 -10 688.5 12.93
0 -4 -10 639.46 10.57
0 -4 -10 657.32 11.24
0 -4 -11 100.59 4.48
0 4 11 93.82 4.11
0 -4 -11 99.33 4.44
0 -4 -11 92.36 3.55
0 -4 -11 97.24 3.2
0 -4 -12 200.13 4.9
0 -4 -12 201.45 6.9
0 -4 -12 206.03 5.69
0 -4 -12 196.57 6.85
0 4 12 195.67 6.38
0 -4 -13 82.23 4.45
0 -4 -13 84.62 3.66
0 4 13 86.92 4.32
0 -4 -13 94.65 4.78
0 -4 -14 23.49 2.63
0 -4 -14 29.39 2.89
0 4 14 24.74 2.55
0 -4 -14 25.45 2.15
0 4 15 1.05 1.5
0 -4 -15 3.45 1.05
0 4 16 4.36 1.61
0 -4 -16 10.26 2.39
0 -4 -16 9.05 2.31
0 4 17 29.06 3.1
0 -4 -17 30.03 3.6
0 -4 -17 29.5 3.48
0 4 18 25.02 2.87
0 -4 -18 20.78 3.29
0 -4 -18 25.33 3.48
0 4 19 18.9 2.88
0 -4 -19 18.98 3.11
0 -4 -19 21.93 3.47
0 -4 -20 17.59 3.21
0 -4 -20 22.93 3.65
0 -4 -21 5.77 2.66
0 -4 -21 3.5 2.31
0 5 -19 2.02 1.97
0 5 -19 4.62 2.27
0 5 -18 59.3 4.91
0 5 -18 58.89 5.1
0 5 -17 1.46 1.62
0 5 -17 2.53 1.91
0 5 -16 11.45 2.17
0 5 -16 9.74 1.99
0 5 -16 8.43 1.94
0 5 -15 -1.17 1.57
0 5 -15 -0.84 1.35
0 5 -15 0.33 1.48
0 5 -14 14.51 2.21
0 -5 14 20.17 2.22
0 5 -14 22.08 2.54
0 5 -14 19.22 2.51
0 -5 14 19.89 2.01
0 5 -13 57.94 3.89
0 5 -13 58.38 3.95
0 -5 13 57.6 3.19
0 5 -13 59.1 3.82
0 -5 13 59.24 3.49
0 5 -12 29.1 2.64
0 5 -12 26.19 2.55
0 5 -12 25.58 2.52
0 -5 12 25.59 2.09
0 -5 12 30.36 2.44
0 -5 11 71.63 3.54
0 5 -11 65.47 3.76
0 5 -11 69.38 3.75
0 5 -11 65.22 3.73
0 -5 11 66.98 3.09
0 -5 10 152.85 5.11
0 5 -10 136.42 5.12
0 5 -10 142.12 5.27
0 -5 10 140.01 4.09
0 5 -10 133.3 5.07
0 -5 10 143.33 4.42
0 -5 9 54.4 2.94
0 5 -9 48.06 2.79
0 5 -9 57.47 3.16
0 -5 9 54.7 2.41
0 5 -9 48.8 2.91
0 -5 9 50.34 2.45
0 5 -8 34.03 2.3
0 -5 8 38.9 2.04
0 5 -8 39.35 2.46
0 5 -8 39.31 2.51
0 -5 8 39.36 2.02
0 5 -8 36.97 1.96
0 -5 8 40 2.4
0 5 -7 233.94 5.97
0 -5 7 222.68 5.11
0 -5 7 227 5.18
0 5 -7 222.11 5.01
0 5 -7 215.65 5.95
0 -5 7 233.34 5.95
0 5 -7 232.58 5.95
0 5 -6 864.78 13.97
0 5 -6 869.87 12.87
0 -5 6 887.94 13.29
0 5 -6 921.24 14.46
0 5 -6 862.84 13.99
0 -5 6 931.27 14.32
0 5 -5 288.2 5.56
0 -5 5 295.8 5.96
0 5 -5 290.41 6.54
0 5 -5 299 6.25
0 -5 5 286.68 6.38
0 5 -5 297.79 6.24
0 5 -4 3.55 0.7
0 5 -4 3.22 0.55
0 -5 4 1.7 0.68
0 5 -4 4.03 0.71
0 5 -4 3.27 0.66
0 -5 4 4.14 0.8
0 5 -3 209.04 4.31
0 -5 3 225.58 5.15
0 -5 3 217.85 4.84
0 5 -3 217.7 4.61
0 5 -3 217.09 5.13
0 5 -3 222.8 4.65
0 5 -2 1580.28 20.09
0 -5 2 1505.99 20.83
0 5 -2 1555.77 20.04
0 -5 2 1569.39 20.71
0 5 -2 1549.11 20.93
0 5 -2 1583.52 20.1
0 5 -1 2796.99 34
0 -5 1 2824.06 34.94
0 5 -1 2790.02 33.99
0 5 -1 3007.41 35.11
0 -5 1 2790.81 34.87
0 5 -1 2960.61 34.29
0 5 0 50.3 1.88
0 5 0 46.5 1.67
0 -5 0 48.24 2.02
0 -5 0 45.91 1.96
0 5 0 46.72 1.67
0 5 0 46.51 1.95
0 5 1 233.92 4.76
0 -5 -1 232.64 4.98
0 5 1 236.65 4.43
0 -5 -1 234.42 4.77
0 5 1 236.7 4.43
0 5 1 229.15 4.81
0 -5 -2 276.67 4.99
0 5 2 277.54 5.43
0 -5 -2 276.81 5.57
0 -5 -2 281.53 5.22
0 5 2 267.04 5.28
0 -5 -2 276.48 4.99
0 5 2 264.68 4.47
0 5 3 366.47 5.88
0 -5 -3 376.23 6.48
0 5 3 374.57 6.89
0 -5 -3 384.24 6.95
0 -5 -3 378.34 6.5
0 -5 -3 382.51 6.34
0 5 3 368.46 6.58
0 5 4 732.04 10.47
0 -5 -4 733.78 11.13
0 5 4 744.7 11.6
0 -5 -4 761.62 11.43
0 -5 -4 741.25 11.17
0 -5 -4 741.88 10.5
0 5 4 724.77 10.99
0 -5 -5 93.47 2.52
0 -5 -5 94.01 3.04
0 5 5 101.13 3.35
0 5 5 95.12 2.78
0 5 5 97.88 2.96
0 5 6 805.46 13.04
0 -5 -6 827.38 12.85
0 5 6 796.26 12.16
0 -5 -6 798.47 12.28
0 -5 -6 797.46 11.2
0 5 7 3.54 0.84
0 -5 -7 3.48 0.83
0 -5 -7 3.63 0.71
0 -5 -7 4.47 0.57
0 5 7 2.9 0.65
0 -5 -7 3.53 0.81
0 -5 -8 226.77 5.3
0 -5 -8 232.12 6.2
0 -5 -8 241.32 6.29
0 5 8 233.1 5.47
0 -5 -8 224.9 4.39
0 5 8 235.38 6.16
0 -5 -9 3.93 0.73
0 5 9 4.52 1.07
0 -5 -9 5.33 1.16
0 5 9 2.71 0.73
0 -5 -9 6.01 1.29
0 -5 -10 5.45 0.91
0 5 10 6.83 1.08
0 -5 -10 7.09 1.32
0 -5 -10 6.99 1.32
0 5 10 4.56 1.05
0 5 11 476.73 9.61
0 -5 -11 480.65 10.97
0 -5 -11 486.98 10.97
0 5 11 486.21 10.58
0 -5 -11 474.7 8.83
0 -5 -11 475.03 9.37
0 -5 -12 32.47 2.22
0 5 12 34.94 2.74
0 -5 -12 33.96 2.75
0 -5 -12 34.73 2.02
0 -5 -12 31.23 2.69
0 -5 -13 113.35 5.44
0 -5 -13 114.71 5.42
0 -5 -13 119.46 4.44
0 5 13 121.33 5.25
0 5 14 1.53 1.35
0 -5 -14 0.77 1.21
0 -5 -14 -2.6 1.55
0 -5 -15 89.29 5.17
0 -5 -15 86.32 5.1
0 5 16 53.98 3.93
0 -5 -17 -1.2 1.85
0 5 17 -1.11 1.54
0 -5 -17 1.14 1.49
0 -5 -18 20.18 3.13
0 5 18 21.18 2.75
0 -5 -18 15.29 2.76
0 -5 -19 7.29 2.41
0 5 19 7.01 2.23
0 -5 -19 3.67 2
0 -5 -20 12.84 3.23
0 -5 -20 16.02 3.38
0 6 -18 9.3 2.57
0 6 -18 10.18 2.69
0 6 -17 48.06 4.47
0 6 -17 49.56 4.42
0 6 -16 -1.85 1.87
0 6 -16 -1.16 1.98
0 6 -16 -1.68 1.7
0 6 -15 4.22 1.61
0 6 -15 5.06 1.69
0 -6 14 6.82 1.62
0 6 -14 9.39 1.91
0 6 -14 8.7 1.84
0 6 -14 9.84 2.01
0 6 -13 22.79 2.61
0 6 -13 20.5 2.47
0 6 -13 19.61 2.48
0 -6 13 18.57 2.26
0 -6 13 17.56 1.83
0 -6 12 67.27 3.28
0 -6 12 69.19 3.87
0 6 -12 67.19 4.07
0 6 -12 63.17 4.01
0 6 -12 74.05 4.1
0 6 -11 15.69 1.66
0 -6 11 21.8 2.22
0 -6 11 13.3 1.42
0 6 -11 19.91 2.22
0 6 -11 15.64 2.06
0 6 -11 16.42 2.14
0 6 -10 139.92 4.42
0 6 -10 143.89 5.4
0 6 -10 134.1 5.23
0 -6 10 142.7 4.43
0 -6 10 143.23 5.26
0 -6 10 145.1 4.51
0 6 -10 146.67 5.48
0 -6 9 18.74 1.92
0 6 -9 18.54 1.53
0 6 -9 23.04 2.19
0 6 -9 21.64 2.01
0 -6 9 20.47 1.73
0 6 -9 20.7 1.98
0 6 -8 264.43 5.92
0 6 -8 267.04 7.11
0 -6 8 265.7 6.94
0 6 -8 256.63 6.83
0 6 -8 259.05 6.83
0 -6 8 258.82 6.06
0 -6 7 16.59 1.72
0 6 -7 18.43 1.68
0 6 -7 16.39 1.64
0 6 -7 14.42 1.28
0 -6 7 14.56 1.36
0 6 -7 14.24 1.63
0 6 -6 143.98 4.76
0 -6 6 157.77 4.8
0 -6 6 152.14 4.31
0 6 -6 144.65 3.89
0 6 -6 146.78 4.48
0 6 -6 148.89 4.5
0 6 -5 178.2 4.74
0 -6 5 190.55 4.81
0 6 -5 171.1 4.2
0 6 -5 183.42 4.79
0 -6 5 186.05 5.17
0 6 -5 184.82 5.2
0 6 -4 50.06 2.21
0 -6 4 49.02 2.35
0 6 -4 46.4 1.98
0 6 -4 50.65 2.22
0 6 -4 46.96 2.42
0 -6 4 52.82 2.55
0 6 -3 444.93 7.65
0 -6 3 459.42 8.65
0 6 -3 453.43 8.62
0 6 -3 448.84 7.9
0 6 -3 456.18 7.92
0 -6 3 465.25 8.41
0 6 -2 17.85 1.23
0 6 -2 18.16 1.21
0 6 -2 15.69 1.39
0 -6 2 17.5 1.45
0 6 -2 17.07 1.18
0 -6 2 19.91 1.49
0 -6 1 962.06 14.17
0 6 -1 938.85 13.15
0 -6 1 937.87 14.12
0 6 -1 933.24 13.14
0 6 0 1093.22 15.53
0 6 0 1130.27 16.05
0 6 0 1127.95 15.09
0 -6 0 1110.67 16.16
0 6 0 1120.57 15.07
0 6 1 292.79 5.84
0 6 1 287.09 5.93
0 6 1 286.46 5.39
0 -6 -1 292.05 5.91
0 6 1 289.14 5.41
0 -6 -1 289.93 6.15
0 -6 -2 1796.79 23.44
0 6 2 1862.63 24.33
0 6 2 1946.17 24.36
0 -6 -2 1791.19 23.45
0 -6 -2 1881.47 24.06
0 6 2 1830.52 22.73
0 -6 -2 1890 24.7
0 -6 -3 182.61 4.21
0 -6 -3 185.32 4.23
0 6 3 184.84 4.46
0 6 3 185.3 3.74
0 -6 -3 191.35 4.33
0 6 3 192.42 4.73
0 -6 -3 200.09 4.91
0 -6 -4 327.75 6.65
0 6 4 314.36 6.63
0 -6 -4 311.41 5.85
0 -6 -4 314.04 6.18
0 -6 -4 321.65 6.24
0 6 4 301.89 6.15
0 -6 -5 118.73 3.6
0 -6 -5 116.4 3.68
0 6 5 114.85 3.83
0 6 5 120.65 3.2
0 -6 -5 118.14 3.12
0 -6 -5 118.47 3.59
0 6 5 116.65 3.44
0 6 6 26.71 1.89
0 -6 -6 29.15 1.45
0 6 6 30.55 1.77
0 -6 -6 29.38 1.89
0 -6 -6 30.31 1.82
0 -6 -6 29.28 1.85
0 6 7 227.08 5.97
0 6 7 226.37 5.42
0 -6 -7 227.93 4.59
0 -6 -7 226.16 5.88
0 -6 -7 225.66 5.5
0 -6 -7 220.61 5.83
0 -6 -8 69 3.22
0 6 8 66.07 2.82
0 -6 -8 70.89 3.24
0 -6 -8 67.67 2.24
0 6 8 65.33 3.21
0 -6 -8 71.29 2.93
0 -6 -9 155.75 5.25
0 6 9 147.03 4.53
0 -6 -9 151.45 5.18
0 -6 -9 148.34 4.4
0 -6 -9 141.84 3.45
0 6 9 159.09 5.25
0 6 10 4.56 0.93
0 -6 -10 3.78 1.18
0 6 10 3.07 0.96
0 -6 -10 2.17 1
0 -6 -10 4.47 0.89
0 -6 -11 74.98 3.15
0 6 11 74.95 3.92
0 -6 -11 77.3 4.02
0 6 11 75.33 3.32
0 -6 -11 77.71 4.03
0 -6 -12 150.86 4.95
0 -6 -12 150.85 4.67
0 -6 -12 162.78 6.16
0 6 12 157.65 5.88
0 6 12 149.1 5.03
0 -6 -12 159.2 6.12
0 6 13 22.06 2.37
0 -6 -13 22.44 2.57
0 -6 -13 21.59 1.98
0 -6 -13 23.99 2.58
0 -6 -14 151.09 6.59
0 -6 -14 148.93 5.3
0 -6 -14 158.25 6.72
0 6 14 150.18 6.22
0 -6 -15 -4.13 1.86
0 -6 -15 -1.66 1.67
0 6 15 -0.06 1.27
0 6 16 84.52 4.99
0 -6 -17 -0.94 1.85
0 -6 -17 -0.37 1.8
0 6 17 -0.8 1.66
0 -6 -18 3.11 2.07
0 -6 -18 -0.35 1.92
0 6 18 1.77 1.78
0 -6 -19 2.91 1.65
0 -6 -19 -0.43 1.95
0 6 19 1.56 1.85
0 -6 -20 4.97 2.39
0 -6 -20 7.36 2.79
0 7 -18 5.95 2.56
0 7 -18 1.1 2.22
0 7 -17 15.12 3.04
0 7 -17 10.38 2.78
0 7 -16 13.17 2.46
0 7 -16 15.02 2.49
0 7 -16 13.11 2.43
0 7 -15 8.67 2.19
0 7 -15 5.36 1.86
0 -7 15 7.45 2.04
0 7 -15 4.49 1.64
0 7 -14 23.74 2.83
0 7 -14 19.34 2.6
0 -7 14 18.66 2.39
0 7 -14 15.63 2.43
0 7 -13 19.73 2.69
0 7 -13 21.8 2.67
0 7 -13 18.52 2.45
0 -7 13 18.49 2.22
0 7 -12 67.74 4.15
0 7 -12 67.14 4.15
0 -7 12 76.75 4.19
0 7 -12 67.08 4.17
0 7 -11 70.82 4.04
0 -7 11 78.11 4.17
0 7 -11 72.99 4.1
0 7 -11 72.61 4.15
0 -7 10 9.25 1.63
0 7 -10 4.24 1.1
0 7 -10 3.44 0.8
0 7 -10 4.41 1.16
0 -7 10 7.81 1.24
0 7 -10 4.63 1.34
0 7 -9 162.14 5.8
0 7 -9 151.38 5.43
0 7 -9 158.64 4.65
0 7 -9 148.66 5.42
0 -7 9 171.1 5.82
0 -7 9 161.6 4.95
0 7 -8 96.49 4.31
0 7 -8 82 3.79
0 7 -8 85.65 3.24
0 7 -8 85 3.86
0 -7 8 91.55 4.2
0 -7 8 93.01 3.62
0 7 -7 330.55 8.19
0 7 -7 332.31 6.85
0 7 -7 325.53 7.66
0 -7 7 326.19 8.03
0 7 -7 323.88 7.65
0 -7 7 339.52 7.42
0 -7 6 9.63 1.63
0 7 -6 7.89 1.18
0 7 -6 5.84 0.9
0 -7 6 7.18 1.27
0 7 -6 3.88 1.02
0 7 -6 6.79 1.12
0 -7 5 222.88 6.03
0 7 -5 204.3 5.33
0 -7 5 220.29 5.63
0 7 -5 211.26 4.99
0 7 -5 216.75 6.03
0 7 -5 203.15 5.31
0 7 -4 26.74 2.05
0 7 -4 32.06 1.88
0 7 -4 32.78 1.87
0 7 -4 31.32 1.74
0 -7 4 29.59 1.93
0 7 -3 292.05 6.98
0 7 -3 313.06 6.32
0 -7 3 312.64 7.14
0 7 -3 316.75 6.34
0 -7 3 319.53 6.94
0 7 -3 310.09 6.25
0 7 -2 825.88 12.43
0 -7 2 829.94 13.35
0 7 -2 817.3 12.48
0 -7 2 840.56 13.51
0 7 -2 819.63 12.4
0 7 -2 832.72 13.52
0 7 -1 18.28 1.22
0 7 -1 17.52 1.19
0 -7 1 18.17 1.48
0 7 -1 17.85 1.32
0 -7 1 15.21 1.29
0 7 -1 18.73 1.55
0 7 0 796.93 12.31
0 7 0 773.47 12.71
0 -7 0 780.52 12.82
0 -7 0 818 12.79
0 7 1 46.43 1.97
0 -7 -1 47.05 2.45
0 7 1 42.94 2.12
0 7 1 44.92 2.22
0 -7 -1 44.92 2.21
0 7 1 47.64 1.97
0 7 2 190.13 3.84
0 -7 -2 206.29 4.92
0 -7 -2 199.29 4.46
0 7 2 185.51 4.86
0 -7 -2 189.34 5.17
0 -7 -2 198.49 4.46
0 7 2 190.03 4.88
0 7 3 67.69 2.1
0 7 3 69.22 2.74
0 -7 -3 68.53 2.97
0 -7 -3 70.81 2.54
0 -7 -3 68.26 2.6
0 7 3 71.41 2.9
0 -7 -3 69.29 2.5
0 7 4 15.13 1.04
0 -7 -4 16.5 1.33
0 -7 -4 15.96 1.44
0 -7 -4 16.52 1.33
0 7 4 13.45 1.35
0 -7 -4 16.14 1.25
0 -7 -5 344.48 7.08
0 -7 -5 349.23 7.13
0 7 5 353.95 6.44
0 7 5 352.56 7.15
0 -7 -5 356.43 7.59
0 7 5 344.47 7.65
0 -7 -5 362.6 6.73
0 7 6 356.08 7.31
0 -7 -6 353.71 7.62
0 -7 -6 366.64 7.55
0 7 6 362.63 8
0 -7 -6 345.04 6.58
0 -7 -7 145.65 4.59
0 7 7 133.97 4.66
0 -7 -7 133.32 3.56
0 -7 -7 151.09 4.66
0 -7 -7 146.33 4.52
0 7 7 129.3 4.14
0 -7 -8 63.79 3.17
0 7 8 65.91 3.36
0 -7 -8 59.83 3.09
0 -7 -8 69.23 2.41
0 -7 -8 61.85 2.97
0 7 8 66.8 2.97
0 -7 -9 129.15 4.34
0 7 9 121.73 4.78
0 7 9 123.74 4.23
0 -7 -9 124.58 4.77
0 -7 -9 128.72 4.83
0 -7 -10 150.35 4.85
0 7 10 156.25 4.99
0 7 10 156.54 5.61
0 -7 -10 156.37 5.57
0 -7 -10 160.36 5.64
0 7 11 17 2.12
0 -7 -11 18.25 1.74
0 -7 -11 19.57 2.19
0 -7 -11 17.68 2.07
0 7 11 17.08 1.72
0 7 12 8.54 1.52
0 -7 -12 7.81 1.58
0 -7 -12 4.25 1.01
0 -7 -12 7.7 1.23
0 -7 -12 7.36 1.57
0 7 12 5.4 1.02
0 -7 -13 26.48 2.17
0 7 13 24.97 2.17
0 7 13 20.04 2.35
0 -7 -13 25.81 2.69
0 -7 -13 25.28 2.72
0 -7 -13 24.2 1.98
0 7 14 63.45 4.18
0 -7 -14 63.71 4.3
0 -7 -14 62.28 4.24
0 7 15 82.23 4.87
0 -7 -15 80.58 5.02
0 -7 -15 76.16 4.96
0 7 16 32.7 3.4
0 -7 -16 36.63 3.65
0 -7 -16 35.33 3.63
0 7 17 13.41 2.49
0 7 18 8.06 2.13
0 -7 -18 6.65 2.39
0 -7 -18 5.92 2.39
0 7 19 0.3 1.68
0 -7 -19 -0.76 2.19
0 -7 -19 -1.92 2.14
0 8 -17 1.82 1.94
0 8 -17 3.48 2.17
0 8 -16 19.68 2.81
0 8 -16 22.69 3.19
0 8 -16 21.21 3.19
0 8 -15 -1.96 2.11
0 8 -15 0.23 1.65
0 8 -14 68.42 4.58
0 8 -14 58.89 4.36
0 -8 14 64.94 4.39
0 8 -14 58.31 4.26
0 8 -13 16.99 2.43
0 -8 13 16.59 2.23
0 8 -13 18.46 2.55
0 8 -13 23.04 2.89
0 8 -12 9.62 1.9
0 8 -12 6.26 1.84
0 -8 12 9.06 1.88
0 8 -12 5.82 1.6
0 8 -11 59.77 3.84
0 8 -11 60.32 3.81
0 -8 11 67.72 4.08
0 8 -11 59.56 3.77
0 8 -10 8.13 1.39
0 -8 10 12.39 1.54
0 8 -10 11.18 1.72
0 -8 10 13.62 2.01
0 8 -10 8.07 1.46
0 8 -9 75.95 3.87
0 8 -9 83.26 4.29
0 -8 9 79.46 3.6
0 8 -9 77.76 3.28
0 8 -9 78.76 3.92
0 -8 9 78.46 4.1
0 8 -8 83.06 3.86
0 8 -8 88.49 4.35
0 -8 8 85.96 3.75
0 8 -8 80.92 3.31
0 8 -8 92.82 4.06
0 -8 8 87.41 4.2
0 8 -7 286 7.27
0 8 -7 298.38 8.01
0 -8 7 286.68 7.17
0 8 -7 285.35 6.48
0 8 -7 283.95 7.26
0 -8 7 291.55 7.87
0 8 -6 372.07 8.2
0 8 -6 372.19 8.18
0 -8 6 373.66 8.28
0 -8 6 379.69 8.92
0 8 -6 368.19 8.95
0 8 -6 374.89 7.58
0 -8 5 10.87 1.77
0 8 -5 8.67 1.24
0 -8 5 8.67 1.26
0 8 -5 9.03 1.08
0 8 -5 7.48 1.09
0 8 -5 11.32 1.7
0 -8 4 178.8 5.51
0 -8 4 173.2 5.16
0 8 -4 166.88 4.67
0 8 -4 168.89 5.41
0 8 -4 171.54 4.57
0 -8 3 13.79 1.43
0 8 -3 11.98 1.28
0 -8 3 12.49 1.51
0 8 -3 12.01 1.42
0 -8 2 223.83 6.1
0 -8 2 238.89 6.11
0 8 -2 233.44 5.3
0 8 -2 231.58 5.28
0 -8 1 119 4.13
0 8 -1 127.85 3.83
0 8 -1 120.97 3.49
0 8 -1 124.39 3.53
0 8 -1 125.14 4.21
0 -8 0 308.84 7.21
0 8 0 316.7 6.81
0 -8 0 317.72 7.14
0 8 0 326.56 6.34
0 8 0 319.27 6.29
0 8 0 310.99 7.14
0 8 1 291.19 5.95
0 8 1 293.81 6.76
0 8 1 294.72 6.55
0 8 1 292.79 5.97
0 -8 -1 293.1 6.95
0 -8 -1 297.69 6.68
0 8 1 286.19 5.31
0 -8 -2 0.67 0.49
0 8 2 -1.08 1.08
0 -8 -2 0.31 0.6
0 -8 -2 0.72 0.52
0 8 2 1.37 0.63
0 -8 -2 1.14 0.74
0 8 3 83.27 3.21
0 -8 -3 79.58 3.04
0 -8 -3 79.96 3.42
0 -8 -3 80.32 2.87
0 8 3 75.66 2.37
0 8 3 82.67 3.31
0 -8 -3 80.2 2.86
0 -8 -4 73.14 3.25
0 -8 -4 73.88 2.85
0 -8 -4 71.03 2.8
0 8 4 68.86 2.92
0 8 4 69.99 3.11
0 -8 -4 68.64 2.78
0 8 4 68.87 2.32
0 -8 -5 115.29 4.14
0 -8 -5 110.35 3.72
0 -8 -5 111.37 3.73
0 8 5 105.01 3.75
0 8 5 105.79 4.09
0 -8 -5 109.47 3.5
0 8 5 106.4 3.14
0 -8 -6 403.88 8.35
0 8 6 401.28 8.9
0 -8 -6 406.47 8.32
0 8 6 386.78 8.2
0 -8 -6 398.22 7.58
0 -8 -6 397.93 8.63
0 8 7 74.9 3.62
0 -8 -7 76.03 3.37
0 8 7 75.04 3.2
0 -8 -7 85.58 3.62
0 -8 -7 78.88 3.42
0 -8 -7 81.45 2.88
0 8 8 79.86 3.86
0 -8 -8 88.38 3.79
0 8 8 82.47 3.47
0 -8 -8 90.55 3.73
0 -8 -8 83.41 3.68
0 -8 -8 82.39 2.84
0 8 9 -0.31 1.17
0 -8 -9 2.62 1.19
0 -8 -9 -0.12 0.96
0 8 9 0.56 0.79
0 -8 -9 1.79 1.11
0 -8 -9 0.85 0.5
0 8 10 251.34 7.61
0 -8 -10 263.76 7.59
0 -8 -10 261.43 6.89
0 8 10 253.41 6.75
0 -8 -10 259.41 7.56
0 8 11 158.35 6.11
0 -8 -11 157.05 5.23
0 -8 -11 157.11 5.97
0 8 11 162.26 5.34
0 -8 -11 165.39 6.16
0 8 12 0.2 1.14
0 -8 -12 1.55 1.18
0 -8 -12 0.37 0.83
0 8 12 -1.81 1.13
0 -8 -12 1.33 1.27
0 -8 -13 7.04 1.23
0 8 13 9.55 1.5
0 -8 -13 11.96 1.61
0 8 13 7.95 1.65
0 -8 -13 11.51 1.84
0 -8 -13 11.84 1.96
0 8 14 -1.18 1.4
0 -8 -14 -0.76 1.21
0 -8 -14 0.59 1.21
0 8 15 81.86 5.07
0 -8 -15 78.69 5.1
0 -8 -15 73.14 4.95
0 -8 -16 30 3.44
0 -8 -16 31.79 3.58
0 8 16 32.97 3.54
0 -8 -18 32.36 3.98
0 -8 -18 37.54 4.33
0 8 18 36.15 3.87
0 -8 -19 4.89 2.49
0 8 19 1.08 1.84
0 -8 -19 5.05 2.57
0 9 -16 -0.98 1.72
0 9 -16 -1.44 1.93
0 9 -16 -0.28 1.85
0 9 -15 20.36 2.94
0 9 -15 13.75 2.52
0 9 -14 -1.4 1.5
0 -9 14 -1.61 1.71
0 9 -14 -0.74 1.58
0 9 -14 -0.99 1.36
0 -9 13 99.88 5.4
0 9 -13 94.11 5.31
0 9 -13 93.42 5.33
0 9 -12 4.96 1.56
0 9 -12 8.15 2.09
0 -9 12 10.22 1.86
0 9 -12 7.28 1.78
0 9 -11 13.46 1.95
0 9 -11 19.87 2.28
0 9 -11 19.38 2.52
0 -9 11 21.32 2.5
0 9 -10 14.13 1.9
0 -9 10 17.38 1.92
0 9 -10 15.9 2.01
0 -9 10 20.11 2.45
0 9 -10 16.31 2.12
0 9 -9 2.37 1.12
0 9 -9 0.69 0.98
0 9 -9 1.54 0.94
0 -9 9 1.83 1.23
0 -9 9 1.93 0.99
0 9 -8 157.3 4.84
0 9 -8 171.04 5.77
0 9 -8 163.34 6.18
0 -9 8 164.21 5.55
0 -9 8 160.88 6.04
0 9 -8 172.03 5.77
0 9 -7 0.62 0.91
0 9 -7 1.38 1.23
0 9 -7 -0.21 0.91
0 -9 7 2.51 1.39
0 9 -7 0.72 0.79
0 -9 7 0.89 1.04
0 -9 6 120.68 4.59
0 9 -6 125.04 5.1
0 -9 6 123.22 5.05
0 9 -6 126.47 4.48
0 9 -6 124.22 4.12
0 9 -6 127.27 4.52
0 -9 5 63.37 3.25
0 -9 5 73.69 3.71
0 9 -5 64.64 2.85
0 9 -5 66.11 3.04
0 9 -5 65.19 3.53
0 -9 4 68.27 3.33
0 9 -4 70.68 3.59
0 -9 4 69.24 3.5
0 9 -4 68.92 3
0 9 -4 72.83 3.03
0 9 -4 70.25 3.02
0 9 -3 80.94 3.74
0 9 -3 85.96 3.2
0 -9 3 87.79 3.88
0 -9 3 91.33 3.85
0 9 -3 86.75 3.22
0 9 -2 19.55 1.55
0 9 -2 18.41 1.39
0 9 -2 19.85 1.85
0 -9 2 21.25 1.85
0 9 -2 19.52 1.4
0 -9 1 186.77 5.62
0 9 -1 181.32 4.69
0 9 -1 187.05 4.75
0 9 -1 185.17 5.68
0 -9 1 185.76 5.61
0 9 -1 192.06 5.17
0 -9 0 520.82 10.43
0 9 0 539.61 9.35
0 9 0 542.67 9.36
0 9 0 536.23 10.54
0 -9 0 523.92 10.71
0 9 0 526.76 9.99
0 9 1 315.34 7.19
0 -9 -1 325.93 7.44
0 9 1 319.9 6.57
0 9 1 326.77 7.55
0 9 1 297.63 5.75
0 9 1 312.18 6.51
0 -9 -1 328.26 7.79
0 9 2 85.33 2.59
0 -9 -2 88.11 3.08
0 -9 -2 95.6 3.96
0 -9 -2 96.13 3.67
0 9 2 88.58 3.56
0 9 2 91.49 3.67
0 -9 -2 93.12 3.16
0 9 3 263.64 5.25
0 9 3 273.8 6.79
0 -9 -3 291.28 7.32
0 -9 -3 277.57 6.57
0 -9 -3 284.29 6.17
0 -9 -3 287.53 6.19
0 9 3 272.57 6.86
0 9 4 220.7 4.82
0 -9 -4 242.24 6.62
0 -9 -4 240.9 5.93
0 9 4 236.78 6.18
0 -9 -4 243.27 5.75
0 -9 -4 241.49 5.73
0 9 4 235.56 6.41
0 9 5 42.25 1.93
0 -9 -5 46.16 2.77
0 -9 -5 41.03 2.31
0 -9 -5 46.72 2.38
0 9 5 45.9 2.77
0 9 5 40.23 2.4
0 -9 -5 41.64 2.33
0 9 6 4.74 0.95
0 -9 -6 4.2 0.87
0 9 6 2.41 1.02
0 -9 -6 4.48 0.92
0 -9 -6 5.87 0.95
0 -9 -6 5.43 1.19
0 -9 -7 496.61 9.91
0 -9 -7 462.98 10.09
0 9 7 456 9.55
0 -9 -7 484.7 9.83
0 -9 -7 468.95 8.8
0 9 7 459.08 10.44
0 -9 -8 64.15 3.4
0 -9 -8 53.04 3.04
0 9 8 60.06 3.08
0 -9 -8 59.64 3.27
0 -9 -8 58.17 2.58
0 9 8 63.6 3.52
0 -9 -9 215.16 6.59
0 -9 -9 212.68 6.44
0 9 9 202.19 6.08
0 -9 -9 218.24 6.65
0 -9 -9 205.25 5.05
0 9 9 211.72 6.94
0 -9 -10 2.98 1.35
0 9 10 2.45 1.61
0 -9 -10 1.84 1.33
0 9 10 1.08 1.02
0 -9 -10 1.8 0.96
0 -9 -11 157.23 6.08
0 9 11 166.44 6.47
0 -9 -11 151.29 5.44
0 -9 -11 157.36 6.13
0 9 11 152.05 5.4
0 -9 -12 55.48 3.77
0 9 12 54.62 3.83
0 -9 -12 51.22 3.13
0 -9 -12 57.45 3.78
0 9 13 0.02 1.5
0 -9 -13 2.09 1.35
0 -9 -13 -0.18 1.09
0 9 13 -0.59 1.12
0 -9 -13 0.09 1.25
0 9 14 14.19 1.95
0 -9 -14 15.19 2.38
0 9 14 17.74 2.52
0 -9 -14 17.19 2.46
0 -9 -15 -0.15 1.63
0 -9 -15 1.92 1.65
0 9 15 5.16 1.96
0 -9 -16 94.41 5.83
0 -9 -16 90.41 5.72
0 9 16 97.79 5.92
0 9 17 2.16 1.96
0 -9 -17 1.55 1.88
0 -9 -17 4.94 1.82
0 9 19 3.91 1.98
0 10 -15 0.01 1.65
0 10 -15 3.35 2.14
0 10 -15 2.75 1.87
0 10 -14 22.19 3
0 10 -14 16.36 2.63
0 10 -14 21.4 2.97
0 10 -13 11.77 2.23
0 -10 13 6.55 1.87
0 10 -13 11.73 2.64
0 10 -13 10.7 2.21
0 10 -12 91.36 5.02
0 10 -12 85.42 4.88
0 10 -12 99.74 5.68
0 -10 12 82.39 5.01
0 10 -11 -1.7 1.54
0 10 -11 0.45 1.47
0 10 -11 -3.29 1.72
0 -10 11 0.78 1.54
0 -10 10 9.22 1.63
0 10 -10 4.84 1.33
0 10 -10 7.55 1.82
0 10 -10 4.88 1.2
0 -10 10 6.84 1.7
0 -10 9 5.96 1.43
0 10 -9 4.68 1.38
0 10 -9 3.48 1.49
0 10 -9 6.37 1.45
0 -10 9 5.38 1.48
0 -10 8 24.78 2.27
0 -10 8 25.83 2.65
0 10 -8 26.75 2.75
0 10 -8 22.5 2.21
0 10 -8 21.61 2.11
0 10 -7 156.75 5.45
0 -10 7 161.26 5.61
0 10 -7 161.56 6.25
0 -10 7 153.97 6.07
0 10 -7 155.78 5.44
0 10 -7 154.24 4.91
0 10 -6 20.7 2.36
0 10 -6 20.21 1.87
0 -10 6 24.04 2.49
0 10 -6 20.93 1.84
0 10 -6 18.57 1.8
0 -10 6 20.28 2.01
0 10 -5 192.63 5.64
0 10 -5 196.79 5.49
0 10 -5 192.07 6.61
0 10 -5 196.2 5.71
0 -10 5 197.05 6.61
0 -10 5 197.04 6.23
0 10 -4 47.22 2.58
0 -10 4 51.31 3.25
0 10 -4 45.63 3.1
0 -10 4 50.84 3.1
0 10 -4 52.29 2.73
0 10 -3 319.33 7.39
0 10 -3 328.47 7.24
0 10 -3 312.99 8.4
0 -10 3 339.04 8.36
0 -10 2 17.46 1.81
0 -10 2 16.95 1.78
0 10 -2 17.94 1.65
0 10 -2 20.23 1.6
0 10 -2 19.07 1.91
0 10 -2 18.71 1.53
0 10 -1 20.58 1.84
0 -10 1 18.15 1.76
0 10 -1 22.41 2.05
0 -10 1 21.2 1.94
0 10 0 209.81 5.3
0 10 0 195.87 6.1
0 -10 0 211.74 6.4
0 10 0 206.86 5.84
0 -10 0 203.98 6.04
0 10 0 209.48 5.3
0 10 1 156.23 4.46
0 -10 -1 149.37 5.07
0 -10 -1 155.78 5.47
0 10 1 151.92 5.18
0 10 1 156.66 5.07
0 10 1 144.66 3.76
0 10 1 158.37 4.46
0 10 2 65.45 3.26
0 -10 -2 72.07 3.62
0 -10 -2 67.35 2.81
0 -10 -2 62.88 3.14
0 10 2 60.83 3.19
0 -10 -2 62.09 2.69
0 -10 -3 113.21 4.17
0 10 3 105.69 4.29
0 10 3 103.56 4.16
0 -10 -3 106.74 3.68
0 -10 -3 108.36 4.5
0 -10 -3 107.95 3.68
0 -10 -4 342.47 7.79
0 10 4 347.26 8.38
0 -10 -4 349.85 8.62
0 -10 -4 355.92 7.49
0 10 4 323.95 8.05
0 -10 -4 345.18 7.41
0 -10 -5 320 7.42
0 10 5 337.07 8.33
0 -10 -5 326.23 7.38
0 10 5 316.93 7.81
0 -10 -5 326.67 7.38
0 -10 -5 320.26 8.34
0 10 6 14.13 1.63
0 10 6 12.44 1.68
0 -10 -6 12.78 1.43
0 -10 -6 16.46 1.54
0 -10 -6 13.31 1.45
0 -10 -6 12.18 1.6
0 10 7 3.35 0.92
0 -10 -7 2.09 1
0 10 7 1.53 1.13
0 -10 -7 1.96 0.95
0 -10 -7 2.34 0.84
0 -10 -7 1.32 0.7
0 10 8 121.97 4.62
0 -10 -8 123.71 4.81
0 -10 -8 122.99 4.81
0 -10 -8 124.38 4.99
0 10 8 117.77 5.1
0 -10 -9 65.77 3.64
0 -10 -9 62.55 3.57
0 10 9 60.89 3.32
0 -10 -9 57.38 2.68
0 -10 -9 60.37 3.54
0 10 9 58.9 3.74
0 10 10 309.77 8.25
0 10 10 344.18 9.6
0 -10 -10 321.29 8.71
0 -10 -10 337.74 8.98
0 -10 -10 329.21 8.85
0 10 11 17.26 2.01
0 -10 -11 20.62 2.42
0 10 11 23.98 2.89
0 -10 -11 22.55 2.46
0 -10 -11 16.62 2.03
0 10 12 99.18 4.48
0 -10 -12 90.01 4.39
0 10 12 100.43 5.36
0 -10 -12 99.86 5.03
0 -10 -12 103.14 5.15
0 -10 -13 3.54 1.47
0 -10 -13 3.05 1.54
0 10 13 -1.35 1.74
0 10 13 1.47 1.09
0 -10 -13 1.69 1.19
0 -10 -14 20.09 2.69
0 -10 -14 18.55 2.53
0 10 14 16.92 2.76
0 -10 -15 24.81 3.05
0 -10 -15 19.02 2.87
0 10 15 19.84 3.01
0 -10 -16 1.55 2.02
0 -10 -16 0.89 1.83
0 10 16 4.14 1.9
0 -10 -17 11.74 2.65
0 10 17 11.79 2.36
0 -10 -17 12.41 2.58
0 11 -15 0.1 1.97
0 -11 14 2.46 1.75
0 11 -14 5.19 1.92
0 11 -13 14.26 2.74
0 11 -13 10.1 2.21
0 11 -13 14.23 2.51
0 11 -12 16.86 2.47
0 11 -12 17.22 2.47
0 11 -11 53.03 4.08
0 11 -11 53.83 3.89
0 11 -11 47.56 3.66
0 -11 10 1.15 1.29
0 11 -10 4.53 1.49
0 11 -10 4.89 1.86
0 -11 10 3.68 1.44
0 11 -10 3.32 1.4
0 11 -9 -1.39 1.42
0 11 -9 -2.72 1.43
0 -11 9 -1.24 1.33
0 -11 9 -1.17 1.36
0 11 -9 -1.79 1.51
0 11 -8 2.98 1.2
0 11 -8 1.93 1.22
0 -11 8 3.36 1.33
0 -11 8 5.55 1.66
0 -11 7 35.28 3.21
0 -11 7 38.7 3.01
0 11 -7 33.78 2.59
0 11 -7 31.88 2.54
0 11 -7 36.26 3.22
0 -11 6 268.88 7.79
0 11 -6 238.32 8.04
0 11 -5 37.57 2.53
0 11 -5 39.02 2.53
0 -11 5 37.42 2.91
0 11 -4 277.15 6.98
0 -11 4 283.7 8.04
0 -11 4 290.18 8.31
0 11 -4 276.66 6.99
0 11 -4 280.47 8.31
0 11 -4 279.36 7.12
0 11 -3 118.6 4.18
0 -11 3 107.4 4.69
0 11 -3 115.89 4.14
0 -11 3 109.97 4.93
0 11 -3 114.86 4.31
0 11 -3 121.61 5.19
0 -11 2 162 5.87
0 11 -2 163.5 4.84
0 11 -2 155.92 4.74
0 -11 2 150.1 5.63
0 11 -2 164.82 5.22
0 11 -2 155.08 5.76
0 -11 1 42.94 3.06
0 11 -1 36.35 2.15
0 -11 1 35.45 2.59
0 11 -1 38.02 2.22
0 11 -1 41.96 2.63
0 11 -1 35.37 2.66
0 11 0 1.98 0.63
0 11 0 1.47 0.75
0 11 0 2.96 1.09
0 -11 0 1.36 1.11
0 11 0 4.35 1.04
0 -11 -1 55.93 2.63
0 11 1 56.48 3.08
0 -11 -1 55.19 3.19
0 -11 -1 59.15 3.49
0 11 1 48.51 3
0 11 1 56.1 2.69
0 -11 -1 52.16 2.53
0 11 1 52.84 2.62
0 11 2 -1.09 1.32
0 -11 -2 -0.27 0.88
0 -11 -2 1.59 1.01
0 -11 -2 -1.16 1.23
0 11 2 -0.71 1.37
0 -11 -2 -0.41 0.95
0 -11 -3 418.98 9.97
0 -11 -3 405.08 8.3
0 -11 -3 382.33 8.99
0 11 3 402.94 9.41
0 11 3 406.8 9.42
0 -11 -3 398.42 8.25
0 -11 -4 72.03 3.88
0 -11 -4 75.81 3.27
0 -11 -4 72.17 3.45
0 11 4 67.64 3.59
0 -11 -4 72.04 3.22
0 11 4 75.21 3.89
0 11 5 154.28 5.63
0 -11 -5 139.42 4.91
0 -11 -5 139.63 5.46
0 -11 -5 145.6 4.76
0 -11 -5 154.02 4.89
0 -11 -6 -0.78 0.86
0 -11 -6 -1.05 1.21
0 -11 -6 -0.06 0.97
0 -11 -6 1.48 0.91
0 11 6 0.42 0.83
0 11 6 1.65 1.06
0 11 7 2.25 1.4
0 -11 -7 3.06 0.94
0 11 7 2.58 0.96
0 -11 -7 4.46 1.13
0 11 8 97.12 4.34
0 -11 -8 109.33 4.55
0 11 8 103.99 4.93
0 -11 -8 102.63 3.91
0 -11 -8 107.35 4.5
0 -11 -8 103.71 4.84
0 11 9 -1.18 1.22
0 -11 -9 1.83 1.23
0 -11 -9 2.51 1.25
0 -11 -9 0.65 1.09
0 11 9 1.12 1.4
0 11 10 194.38 7.3
0 -11 -10 185.1 6.61
0 -11 -10 179.03 6.45
0 -11 -10 175.72 6.4
0 11 10 172.74 6.12
0 11 11 97.13 5.29
0 -11 -11 93.66 4.81
0 -11 -11 98.98 4.92
0 -11 -11 83.96 4.47
0 11 11 87.03 4.34
0 -11 -12 39.83 3.37
0 11 12 30.62 3.17
0 -11 -12 30.26 2.84
0 -11 -12 34.21 3.19
0 11 12 28.94 2.67
0 11 13 -0.35 1.63
0 -11 -13 -0.05 1.42
0 -11 -13 0.29 1.41
0 -11 -13 0.76 1.53
0 -11 -14 13.66 2.53
0 11 14 10.26 2.31
0 -11 -14 12.75 2.48
0 -11 -15 13.96 2.62
0 11 15 14.89 2.75
0 -11 -15 14.2 2.66
0 -11 -16 10.42 2.36
0 11 16 11.88 2.5
0 -11 -16 12.97 2.57
0 11 17 2.28 1.76
0 11 18 -0.54 2.41
0 12 -14 7.43 2.32
0 -12 13 5.33 1.98
0 12 -13 7.41 2.4
0 -12 12 9.21 2.34
0 12 -12 18.21 2.96
0 -12 11 16.86 2.48
0 12 -11 19.8 2.86
0 12 -11 17.35 2.53
0 12 -10 20.47 3.02
0 12 -10 15.27 2.25
0 12 -9 43.33 3.25
0 -12 9 48.01 3.57
0 12 -9 47.35 4.04
0 12 -9 44.72 3.32
0 12 -8 43.64 3.18
0 -12 8 42.04 3.35
0 12 -8 47.54 3.28
0 12 -8 41.5 3.69
0 -12 7 0.16 1.46
0 12 -7 1.58 1.74
0 -12 7 -2.23 1.54
0 -12 6 69.21 4.12
0 12 -6 65.31 3.5
0 12 -6 66.33 3.4
0 12 -6 68.66 3.61
0 -12 6 67.28 4.27
0 12 -5 3.75 1
0 -12 5 4.69 1.46
0 12 -5 4.13 1.09
0 12 -5 5.34 1.21
0 12 -5 6.43 1.43
0 -12 5 2.67 1.44
0 12 -4 35.1 2.44
0 -12 4 35.07 3.01
0 12 -4 29.9 2.27
0 -12 4 36.29 3.01
0 12 -4 33.44 2.38
0 12 -4 32.79 2.98
0 -12 3 79.58 4.34
0 12 -3 86.91 3.7
0 -12 3 83.88 4.36
0 12 -3 81.89 3.79
0 12 -3 89.3 3.74
0 12 -3 86.21 4.58
0 -12 2 111.45 5.04
0 12 -2 121.91 4.67
0 -12 2 113.18 5.16
0 12 -2 113.39 5.24
0 -12 1 219.18 7.17
0 12 -1 232.97 6.72
0 -12 1 238.84 7.49
0 12 -1 229.87 6.1
0 12 -1 238.37 7.57
0 12 -1 233.76 6.14
0 12 0 -0.61 1.21
0 -12 0 -2.44 1.31
0 12 0 0.1 0.89
0 -12 0 0.85 1.25
0 12 0 1 1.04
0 12 0 -0.09 0.78
0 12 1 21 1.68
0 -12 -1 18.95 1.55
0 12 1 19.96 1.69
0 12 1 19.95 1.92
0 -12 -1 23.85 2.42
0 12 1 17.99 1.95
0 -12 -1 19.06 1.58
0 -12 -1 19.28 2.09
0 -12 -2 -2.08 0.99
0 12 2 -0.76 1.18
0 12 2 -2.93 1.41
0 -12 -2 -0.03 1.13
0 -12 -2 -1 0.93
0 -12 -2 -2.39 1.51
0 -12 -3 29.72 2.08
0 12 3 30.12 2.48
0 -12 -3 28.65 2.33
0 -12 -3 26.54 2.57
0 12 3 29.38 2.62
0 -12 -3 31.78 2.14
0 -12 -4 401.94 9.49
0 12 4 407.48 10.06
0 -12 -4 419.87 10.59
0 12 4 395.51 9.89
0 -12 -4 413.99 8.79
0 -12 -4 413.19 8.78
0 -12 -5 68.11 3.53
0 12 5 68.31 4.01
0 -12 -5 64.24 3.88
0 -12 -5 67.86 3.34
0 -12 -5 68.08 3.29
0 -12 -6 251.61 6.99
0 12 6 256.06 7.96
0 12 6 258.04 7.56
0 -12 -6 256.5 6.92
0 -12 -6 252.37 7.97
0 -12 -6 259.5 6.94
0 -12 -7 1.35 1
0 12 7 0.29 1.01
0 -12 -7 0.56 0.92
0 -12 -7 1.83 1.23
0 12 7 -1.88 1.71
0 -12 -8 169.13 5.45
0 12 8 163.68 5.99
0 -12 -8 178.87 6.01
0 12 8 169.42 6.69
0 -12 -8 177.28 6.62
0 -12 -8 173.99 5.94
0 12 9 -0.46 1.15
0 -12 -9 1.44 1.2
0 12 9 0.29 1.43
0 -12 -9 1.68 1.38
0 -12 -9 -0.05 1.1
0 12 10 0.67 1.11
0 -12 -10 0.9 1.21
0 -12 -10 0.38 1.13
0 12 10 1.82 1.48
0 -12 -10 0.32 1.19
0 12 11 46.15 3.33
0 -12 -11 48.42 3.5
0 -12 -11 47.43 3.55
0 12 11 46.87 3.79
0 -12 -11 45.19 3.47
0 12 12 10.87 1.94
0 -12 -12 10.68 2
0 -12 -12 16.63 2.42
0 12 12 10.62 1.96
0 -12 -12 15.27 2.4
0 -12 -13 72.29 4.71
0 12 13 76.36 5.06
0 -12 -13 68.54 4.35
0 -12 -13 74.35 4.76
0 -12 -14 3.04 1.69
0 12 14 2.47 1.82
0 -12 -14 2.13 1.79
0 12 15 7.23 2.23
0 12 16 12.17 2.76
0 12 17 4.59 2.07
0 12 18 -3.24 2.76
0 -13 13 3.77 2.05
0 13 -13 6.73 2.58
0 -13 12 16.92 2.95
0 13 -12 17.64 3.09
0 -13 11 -2.08 1.71
0 13 -11 -2.55 1.72
0 -13 10 46.28 4.17
0 13 -10 43.87 4.16
0 -13 9 2.18 1.71
0 -13 9 -0.92 1.59
0 -13 8 94.37 5.52
0 13 -8 86.43 4.56
0 -13 8 98.91 5.17
0 13 -8 84.05 4.49
0 13 -7 18.53 2.57
0 -13 7 13.6 2.24
0 13 -7 15.33 1.94
0 13 -7 20.48 2.19
0 -13 7 18.76 2.52
0 -13 6 0.5 1.59
0 13 -6 2.41 1.07
0 13 -6 -0.85 1.46
0 13 -5 4.51 1
0 13 -5 7.96 1.61
0 -13 5 6.59 1.41
0 13 -5 6.77 1.15
0 -13 5 10.9 2.11
0 13 -5 6.48 1.33
0 13 -4 -2.5 1.3
0 13 -4 -0.37 1.35
0 13 -4 -2.3 1.26
0 -13 4 -0.75 1.46
0 -13 4 -1.1 1.28
0 13 -4 -2.15 1.33
0 -13 3 170.82 6.7
0 13 -3 182.06 6.07
0 13 -3 187.31 7.17
0 -13 3 180.49 6.9
0 13 -2 5 1.18
0 -13 2 3.31 1.31
0 -13 2 3.6 1.38
0 13 -2 4.14 1.33
0 13 -2 3.87 1.08
0 -13 1 60.27 3.81
0 13 -1 70.94 3.32
0 13 -1 62.92 3.55
0 13 -1 70.28 4.26
0 -13 1 73.01 4.27
0 13 -1 67.21 3.24
0 -13 0 65.93 3.99
0 13 0 64.12 3.58
0 13 0 72.14 4.19
0 13 0 71.84 3.31
0 13 0 66.46 3.2
0 -13 0 68.99 4.16
0 -13 -1 4.67 1.44
0 13 1 1.41 1.02
0 13 1 1.39 1.34
0 -13 -1 4.95 1.62
0 13 2 65.88 3.78
0 13 2 60.96 3.82
0 -13 -2 71.49 4.25
0 -13 -2 70.89 3.94
0 -13 -3 10.58 1.59
0 13 3 11.96 1.76
0 13 3 7.71 1.35
0 13 4 90.84 4.54
0 -13 -4 92.7 3.88
0 -13 -4 93.78 3.91
0 13 4 92.92 4.66
0 -13 -4 89.31 4.85
0 -13 -4 87.17 4.3
0 -13 -5 219.26 6.35
0 13 5 233.4 7.68
0 -13 -5 227.79 7.02
0 -13 -5 233.48 7.89
0 -13 -5 223.44 6.43
0 -13 -6 2.03 1.29
0 13 6 0.63 1.45
0 -13 -6 2.11 1.01
0 -13 -6 0.92 1.04
0 13 6 3.12 1.26
0 -13 -6 1.15 0.92
0 -13 -7 21.86 2.15
0 -13 -7 24.84 2.32
0 13 7 23.89 2.59
0 -13 -7 20.04 2.4
0 13 7 19.38 2.24
0 -13 -8 12.28 1.66
0 -13 -8 16.93 2.48
0 13 8 14.62 2.28
0 13 8 14.21 2.08
0 -13 -8 15.17 2.01
0 -13 -8 13.19 1.92
0 -13 -9 133.54 6.03
0 -13 -9 129.6 5.38
0 -13 -9 120.81 5.21
0 13 9 127.95 6.17
0 13 9 122.41 5.46
0 -13 -10 52.85 3.89
0 -13 -10 51.41 3.59
0 13 10 55.29 4.25
0 13 10 60.2 3.83
0 -13 -10 52.19 3.61
0 -13 -11 0.31 1.3
0 13 11 1.15 1.31
0 -13 -11 0.45 1.25
0 -13 -11 2.55 1.45
0 13 11 1.56 1.67
0 13 12 32.67 3.49
0 -13 -12 24.43 2.81
0 13 13 4.34 2.01
0 13 14 25.31 3.39
0 13 15 1.09 1.88
0 13 16 9.98 2.87
0 13 17 10.79 2.84
0 -14 12 -2.74 2.28
0 -14 11 5.93 2.16
0 14 -11 10.09 2.6
0 -14 10 0.24 1.74
0 14 -10 -0.49 1.81
0 -14 9 33.46 3.68
0 14 -9 33.76 3.53
0 -14 8 3.59 1.74
0 14 -8 5.99 2.13
0 -14 8 7.44 2.02
0 -14 7 72.49 4.68
0 -14 7 76.28 5.08
0 14 -7 71.09 4.82
0 -14 6 0.66 1.45
0 14 -6 0.82 1.82
0 -14 6 -3.32 1.81
0 -14 5 1.55 1.31
0 14 -5 -0.34 1.67
0 -14 5 -0.21 1.64
0 -14 4 -1.51 1.62
0 -14 4 -0.87 1.47
0 14 -4 -2.42 1.36
0 14 -4 -1.65 1.46
0 -14 3 3.39 1.55
0 14 -3 9.36 2.11
0 14 -3 7.79 1.63
0 -14 3 8.72 2.09
0 14 -2 218.77 7.92
0 14 -2 205.64 6.84
0 -14 2 207.14 7.7
0 -14 2 190.6 7.45
0 -14 1 30.88 3.15
0 14 -1 33.44 3.22
0 14 -1 31.97 2.83
0 -14 1 31.22 3.09
0 14 0 40.54 2.63
0 -14 0 47.18 3.7
0 -14 0 45.38 3.53
0 14 0 42.54 2.64
0 14 0 45.23 3.3
0 14 0 48.36 3.66
0 -14 -1 4.88 1.52
0 14 1 6.17 1.6
0 -14 -1 5.2 1.58
0 14 1 5.79 1.49
0 14 2 36.1 3.01
0 -14 -2 36.59 3.01
0 14 2 33.16 2.97
0 -14 -2 38.44 3.41
0 -14 -3 22.41 2.43
0 14 3 22.44 2.46
0 14 3 21.63 2.32
0 -14 -3 21.17 2.54
0 -14 -4 1.93 1.07
0 -14 -4 2.77 1.52
0 14 4 -0.3 1.28
0 14 4 0.18 1.17
0 -14 -5 86.98 4.43
0 -14 -5 93.12 5.16
0 14 5 92.72 5.01
0 14 6 81.39 4.7
0 -14 -6 72.38 4.56
0 -14 -6 76.45 4.08
0 14 6 75.74 4.39
0 -14 -7 10.1 1.73
0 -14 -7 8.95 1.82
0 14 7 8.65 1.82
0 14 7 7.7 1.77
0 14 8 32.97 3.3
0 14 8 32.21 3.01
0 -14 -8 36.89 3.38
0 14 9 12.34 2.52
0 -14 -9 14.42 2.35
0 14 9 15.5 2.36
0 14 10 41.24 3.79
0 -14 -10 40.54 3.68
0 14 10 42.01 3.4
0 14 11 8.17 2.15
0 -14 -11 8.18 2.01
0 14 11 6.91 1.78
0 14 12 -2.96 2.21
0 -14 -12 0.08 1.63
0 14 13 14.15 2.84
0 14 14 9.83 2.7
0 14 15 33.17 4.2
0 14 16 1.17 2.02
0 15 -12 -2.93 2.31
0 -15 11 -3.32 2.63
0 15 -11 2.42 2.21
0 -15 10 -0.75 2.05
0 15 -10 1.67 1.68
0 -15 9 4.01 1.73
0 15 -9 3.23 2.08
0 -15 8 12.54 2.52
0 -15 8 12.79 2.36
0 -15 7 16.25 3.05
0 -15 7 18.65 2.73
0 15 -7 17.11 3
0 -15 6 19.27 2.83
0 15 -6 21.6 2.93
0 -15 6 25.95 2.97
0 15 -5 2.53 1.83
0 -15 5 7.81 2.02
0 -15 5 4.08 1.71
0 15 -4 -0.73 1.78
0 -15 4 -1.73 1.63
0 -15 4 -1.85 1.88
0 15 -3 6.78 1.98
0 -15 3 5.91 1.69
0 -15 3 4.79 1.73
0 -15 2 5.82 1.8
0 -15 2 7.85 2.05
0 15 -2 8.4 1.76
0 15 -2 7.21 2.03
0 -15 1 101.71 5.52
0 -15 1 102.67 5.57
0 15 -1 96.46 4.91
0 15 -1 102.93 5.65
0 -15 0 1.08 1.46
0 -15 0 1.85 1.53
0 15 0 5.27 1.66
0 15 0 1.57 1.36
0 15 1 37.85 3.21
0 -15 -1 32.25 3.05
0 -15 -1 33.57 3.29
0 15 1 36.76 3.34
0 -15 -2 -1.48 1.57
0 -15 -2 1.15 1.64
0 15 2 3.91 1.53
0 15 2 0.72 1.41
0 15 3 44.17 3.53
0 -15 -3 48.88 3.93
0 15 3 44.69 3.56
0 -15 -3 41.46 3.39
0 15 4 39.36 3.33
0 -15 -4 46.89 3.94
0 -15 -4 44.11 3.43
0 15 4 41.11 3.5
0 -15 -5 -0.78 1.22
0 -15 -5 -1.46 1.78
0 15 5 -1.12 1.57
0 15 5 -2.99 1.54
0 15 6 38.66 3.49
0 -15 -6 37.96 3.5
0 -15 -6 40.23 3.17
0 15 6 41.62 3.46
0 -15 -7 2.42 1.35
0 -15 -7 -0.92 1.67
0 15 7 -0.82 1.52
0 15 7 -0.56 1.47
0 -15 -8 75.34 4.98
0 15 8 74.21 5.05
0 15 8 72.26 4.62
0 -15 -9 15.89 2.6
0 15 9 11.03 2.17
0 15 9 14.39 2.43
0 -15 -10 5.22 2.03
0 15 10 10.12 2.48
0 15 10 6.87 2
0 -15 -11 5.36 2.13
0 15 11 5.79 1.8
0 -15 -12 2.83 1.84
0 15 12 3.94 2.19
0 15 13 18.31 3.09
0 15 14 6.32 2.69
0 15 15 21.24 3.78
0 16 -11 -3.16 2.58
0 16 -10 -2.12 2.51
0 -16 10 -1.13 2.41
0 16 -9 -2 2.22
0 -16 9 -1.35 2.27
0 16 -8 9.21 2.43
0 -16 8 2.54 2.01
0 16 -7 10.41 2.94
0 -16 7 11.96 2.49
0 -16 7 3.83 1.97
0 16 -6 16.8 3.19
0 -16 6 12.5 2.61
0 -16 6 10.87 2.4
0 16 -5 8.31 2.2
0 -16 5 8.45 2.28
0 -16 5 7.01 2.26
0 16 -4 27.82 3.36
0 -16 4 28.12 3.44
0 -16 4 30.12 3.65
0 16 -3 21.23 2.93
0 -16 3 24.85 3.14
0 -16 3 18.54 2.82
0 16 -2 9.66 2.19
0 -16 2 7.24 1.81
0 -16 2 9.31 2.2
0 -16 1 6.96 1.82
0 16 -1 6.28 1.77
0 16 -1 2.84 1.53
0 -16 1 5 1.69
0 -16 0 13.05 2.42
0 16 0 11.28 2.09
0 16 0 16.9 2.54
0 -16 0 14.54 2.47
0 -16 -1 8.81 1.9
0 16 1 8.54 2.01
0 16 1 9.66 2.04
0 -16 -1 9.89 2.22
0 -16 -2 67.6 4.53
0 16 2 74.96 4.65
0 16 2 62.09 4.5
0 -16 -2 60.43 4.56
0 16 3 6.97 1.83
0 -16 -3 3.32 1.53
0 16 3 4.92 1.89
0 -16 -3 6.08 1.98
0 16 4 39.83 3.55
0 -16 -4 40.57 3.89
0 -16 -4 41.6 3.52
0 16 4 40.7 3.67
0 -16 -5 4.74 1.45
0 16 5 1.01 1.24
0 -16 -5 3.61 1.79
0 16 5 0.51 1.63
0 -16 -6 3.99 1.54
0 16 6 2.94 1.5
0 -16 -6 2.95 1.64
0 16 6 3.07 1.38
0 16 7 17.82 2.74
0 16 7 20.06 2.58
0 -16 -7 25.13 3.32
0 16 8 0.18 1.59
0 -16 -8 -1.54 1.76
0 16 8 -3 1.92
0 -16 -9 54.26 4.58
0 16 9 49.62 4.08
0 16 9 62.44 4.92
0 -16 -10 9.82 2.49
0 16 10 14.79 2.86
0 -16 -11 30.41 3.58
0 16 11 32.07 3.98
0 16 12 3.11 2
0 16 13 6.28 2.51
0 16 14 8.03 2.76
0 -17 9 1.77 2.41
0 17 -9 -2.1 2.28
0 -17 8 -0.18 2.25
0 17 -8 1.02 2.01
0 -17 7 14.06 2.86
0 17 -7 10.62 2.73
0 -17 6 3.47 2.19
0 17 -6 2.56 1.78
0 -17 6 2.46 1.9
0 -17 5 12.53 2.51
0 17 -5 18.04 3.3
0 -17 5 15.41 2.89
0 -17 4 2.89 1.85
0 17 -4 2.51 2.07
0 -17 4 5.3 2.18
0 -17 3 29.28 3.42
0 17 -3 33.72 3.72
0 -17 3 26.85 3.55
0 -17 2 29.29 3.61
0 17 -2 20.69 3.1
0 -17 2 24.79 3.16
0 -17 1 0.57 1.69
0 -17 1 -0.35 1.61
0 17 -1 2.12 1.68
0 -17 0 5.37 2.04
0 17 0 3.51 1.57
0 -17 0 3.73 1.51
0 -17 -1 -1.1 1.75
0 17 1 -2.91 2.01
0 -17 -1 -0.01 1.63
0 17 1 -0.68 1.58
0 -17 -2 36.24 3.58
0 17 2 39.71 3.55
0 17 2 39.24 3.89
0 -17 -2 39.94 4.04
0 17 3 47.69 4.01
0 17 3 42.33 3.92
0 -17 -3 38.71 3.89
0 -17 -3 35.59 3.45
0 -17 -4 -0.7 1.62
0 -17 -4 -0.92 1.65
0 17 4 1.45 1.51
0 -17 -5 29.87 3.23
0 17 5 25.82 3.06
0 17 5 24.4 2.99
0 -17 -5 34.01 3.6
0 17 6 -1.03 1.72
0 -17 -6 -1.61 1.69
0 17 6 -4.69 2.44
0 -17 -7 11.07 2.52
0 17 7 8.73 2.24
0 17 7 3.11 2.04
0 -17 -8 7.42 2.31
0 17 8 8.3 2.41
0 17 8 5.55 1.87
0 -17 -9 0.24 1.96
0 17 9 11.12 2.81
0 -17 -10 46.64 4.47
0 17 10 47.12 4.66
0 17 11 5.54 2.4
0 17 12 8.9 2.83
0 18 -8 0.73 2.42
0 -18 8 0.39 2.13
0 18 -7 -2.78 2.58
0 -18 7 -0.02 1.9
0 18 -6 -1.26 2.34
0 -18 6 3.68 2.46
0 -18 5 0.81 2.06
0 18 -5 0.79 1.79
0 -18 5 1.19 1.94
0 -18 4 10.44 2.36
0 18 -4 13.05 3.12
0 -18 4 13.07 2.61
0 -18 3 -0.74 1.85
0 18 -3 -0.46 1.87
0 -18 3 0.47 2.1
0 -18 2 8.38 2.52
0 -18 2 4.49 1.77
0 18 -2 8.1 2.56
0 -18 1 5.68 2.02
0 -18 1 8.35 2.25
0 18 -1 4.54 2.16
0 -18 0 1.83 1.97
0 -18 0 0.98 1.72
0 18 0 0.21 1.75
0 -18 -1 15.28 2.82
0 -18 -1 19.82 2.97
0 18 1 18.52 3.15
0 -18 -2 0.28 1.81
0 -18 -2 -2 1.67
0 18 2 -1.56 1.96
0 -18 -3 24.56 3.5
0 -18 -3 25.19 3.32
0 18 3 30.84 3.78
0 18 4 1.77 1.97
0 -18 -4 -2.32 2.49
0 18 5 0.85 1.58
0 18 5 1.7 1.97
0 -18 -5 -2.45 2.51
0 18 6 6.01 2.26
0 -18 -6 9.24 2.76
0 18 6 0.67 2.15
0 -18 -7 1.57 2.21
0 18 7 -4.03 2.24
0 -18 -8 38.46 4.38
0 18 8 33.08 3.67
0 -18 -9 2.81 2.16
0 18 9 0.45 1.81
0 18 10 14.17 3.3
0 19 -5 2.92 2.64
0 -19 5 -0.82 2.56
0 19 -4 6.72 2.62
0 -19 4 0.67 2.16
0 19 -3 9.63 3.16
0 -19 3 8.88 2.83
0 -19 3 10.19 3.01
0 19 -2 -0.35 2.18
0 -19 2 3.15 2.43
0 -19 2 -0.54 1.75
0 19 -1 0.55 2.09
0 -19 1 3.74 2.07
0 -19 1 3.17 2.1
0 19 0 0.51 1.88
0 -19 0 0.8 1.97
0 -19 0 0.43 2.02
0 19 1 -5.03 2.69
0 -19 -1 -0.71 2.05
0 -19 -1 2.59 2.18
0 19 2 7.29 2.3
0 -19 -2 6.67 2.24
0 -19 -3 2.13 2.12
0 19 4 34.68 3.94
0 -19 -4 28.24 3.74
0 -19 -5 -2.82 2.62
0 -19 -6 5.08 2.6
0 -19 -7 -0.81 2.39
0 -20 0 4.32 2.56
0 -20 -1 -2.27 2.76
0 -20 -2 -1.14 2.31
0 -20 -3 1.96 2.12
0 -20 -4 5.91 2.85
0 -20 -5 11.02 3.06
1 -20 -4 9.94 3.22
1 -20 -3 4.31 2.71
1 -20 -2 -0.33 1.93
1 -20 -1 1.52 1.84
1 -19 -7 1.6 2.32
1 -19 -6 1.56 2.17
1 -19 -5 6.41 2.44
1 -19 -4 8.5 2.8
1 -19 -3 26.97 3.93
-1 19 2 -2.54 2.31
1 -19 -2 1.88 2.38
-1 19 1 9.98 2.58
1 -19 -1 10.08 2.53
1 -19 -1 14.33 3.04
-1 19 0 -5.13 2.58
1 -19 0 2.95 1.83
1 -19 0 -5.15 2.66
-1 19 -1 0.5 1.71
1 -19 1 0.93 2.11
1 -19 1 -1.72 2.47
-1 19 -2 6.02 2.4
1 -19 2 6.03 2.39
-1 19 -3 3.73 2.26
1 -19 3 -1.28 2.31
-1 19 -4 14.53 3.25
1 -19 4 10.72 3.15
1 -19 5 -0.85 2.38
-1 18 10 1.25 2.12
1 -18 -9 2.58 2.34
-1 18 9 -2.04 2.59
1 -18 -8 0.13 1.82
-1 18 8 -4.31 2.6
-1 18 7 13.83 2.6
1 -18 -7 19.32 3.46
-1 18 6 0.67 1.91
1 -18 -6 1.5 2.24
-1 18 5 24.62 3.25
1 -18 -5 35.03 4.02
-1 18 5 30.26 3.7
1 -18 -4 0.75 1.63
1 -18 -4 -2.63 2.03
-1 18 4 1.31 1.96
-1 18 3 21.65 3.09
1 -18 -3 23.37 3.45
1 -18 -3 19.92 2.93
-1 18 3 27.69 3.55
1 -18 -2 14.4 2.72
1 -18 -2 12.39 2.64
-1 18 2 14.06 2.59
1 -18 -1 -1.06 2.17
1 -18 -1 0.92 1.81
-1 18 1 -2.43 1.89
1 -18 0 6.11 2.44
1 -18 0 9.81 2.37
-1 18 0 6.1 2.24
1 -18 1 1.79 1.93
1 -18 1 4.01 2.16
-1 18 -1 2.42 1.89
1 -18 2 14.81 2.73
1 -18 2 9.25 2.34
-1 18 -2 15.2 3.13
1 -18 3 7.12 2.46
1 -18 3 4.36 2.28
-1 18 -3 6.24 2.47
1 -18 4 3.46 1.96
-1 18 -4 7.09 2.69
1 -18 4 1.58 2.31
1 -18 5 7.84 2.63
-1 18 -5 7.15 2.57
1 -18 6 1.32 1.67
-1 18 -6 -2.18 2.35
1 -18 7 3.91 2.59
-1 18 -7 3.39 2.64
-1 17 12 0.33 2.29
-1 17 11 8.03 2.73
1 -17 -10 2.42 2.18
-1 17 10 7.87 2.34
1 -17 -9 37.98 4.28
-1 17 9 42.46 4.48
1 -17 -8 7.15 2.23
-1 17 8 5.57 1.99
-1 17 7 1.87 1.93
1 -17 -7 9.37 2.69
-1 17 6 6.21 2.13
1 -17 -6 10.48 2.51
-1 17 6 3.73 1.92
-1 17 5 14.48 2.67
1 -17 -5 15.66 2.53
-1 17 5 12.36 2.34
-1 17 4 34.71 3.56
1 -17 -4 32.39 3.86
1 -17 -4 31.51 3.43
-1 17 4 36.34 3.73
-1 17 3 3.85 1.9
1 -17 -3 -0.37 1.59
1 -17 -3 0.29 1.68
-1 17 3 5.88 2.21
-1 17 2 33.12 3.56
1 -17 -2 38.39 4.01
1 -17 -2 33.59 3.49
-1 17 2 36.58 3.72
-1 17 1 -1.01 1.57
1 -17 -1 -0.59 1.7
1 -17 -1 -0.65 1.76
-1 17 1 0.53 1.58
-1 17 0 8.15 2.05
1 -17 0 8.84 2.4
1 -17 0 11.19 2.41
-1 17 0 8.92 2.14
1 -17 1 7.56 2.19
1 -17 1 5.75 2.19
-1 17 -1 9.41 2.5
1 -17 2 3.88 1.77
1 -17 2 2.31 1.69
-1 17 -2 5.86 2.16
1 -17 3 17.21 2.93
-1 17 -3 15.89 2.91
1 -17 3 19.05 3.18
1 -17 4 1.88 1.92
-1 17 -4 4.69 2.4
1 -17 4 1.16 1.59
1 -17 5 15.97 2.97
-1 17 -5 20.9 3.46
1 -17 5 11.39 2.71
1 -17 6 7.41 2.21
-1 17 -6 6.66 2.32
1 -17 7 6.56 2.65
-1 17 -7 7.58 2.31
1 -17 8 9.74 2.67
-1 17 -8 8.27 2.63
1 -17 9 1.92 1.94
-1 17 -9 -4.09 2.38
-1 16 14 2.79 2.59
-1 16 13 4.09 2.42
-1 16 12 10.14 2.57
1 -16 -11 9.31 2.26
-1 16 11 19.5 3.4
1 -16 -10 21.98 3.25
-1 16 10 28.62 3.66
1 -16 -9 37.78 3.89
-1 16 9 34.05 3.85
1 -16 -8 28.44 3.43
-1 16 8 31.21 3.49
-1 16 8 30 3.17
1 -16 -7 14.28 2.41
-1 16 7 8.75 2.27
-1 16 7 9.76 1.98
1 -16 -6 4.92 1.78
1 -16 -6 7.24 2.29
-1 16 6 6.28 1.71
-1 16 6 4.84 1.69
1 -16 -5 0.79 1.76
1 -16 -5 1.2 1.5
-1 16 5 -2.29 1.93
1 -16 -4 39.83 3.54
-1 16 4 34.67 3.34
1 -16 -4 40.17 3.87
-1 16 4 36.17 3.58
-1 16 3 99.97 5.55
1 -16 -3 94.36 5.34
1 -16 -3 96.96 5.82
-1 16 3 93.16 5.38
1 -16 -2 4.13 1.8
1 -16 -2 5.72 2
-1 16 2 5.57 1.96
-1 16 2 8.93 2.26
1 -16 -1 6.21 1.87
1 -16 -1 4.42 1.91
-1 16 1 6.88 1.72
-1 16 1 8.81 2.05
1 -16 0 18.35 2.71
1 -16 0 14.64 2.49
-1 16 0 9.81 2.05
-1 16 0 17.04 2.38
1 -16 1 61.8 4.58
1 -16 1 69.21 4.9
-1 16 -1 63.31 4.26
-1 16 -1 64.07 4.65
1 -16 2 24.03 3.15
-1 16 -2 19.03 2.76
-1 16 -2 20.47 2.71
1 -16 2 16.33 2.67
1 -16 3 -0.27 1.61
1 -16 3 2.69 1.84
-1 16 -3 3.43 1.97
1 -16 4 39.23 3.77
1 -16 4 37.47 3.95
-1 16 -4 38.07 3.88
1 -16 5 1.83 1.75
-1 16 -5 -1.5 1.74
1 -16 6 37.4 3.83
-1 16 -6 34.65 3.9
1 -16 6 35.68 3.95
-1 16 -7 -0.94 1.9
1 -16 7 -0.97 2.2
-1 16 -8 11.7 2.78
1 -16 8 10.51 2.47
-1 16 -9 1.47 2.03
1 -16 9 3.14 1.94
-1 16 -10 -1.97 2.6
1 -16 10 -2.16 1.81
-1 16 -11 -3.74 2.65
-1 15 15 22.51 3.6
-1 15 14 10.21 2.79
-1 15 13 2 2.17
1 -15 -12 -1.68 1.92
-1 15 12 -0.49 1.77
1 -15 -11 4.1 1.79
-1 15 11 5.81 2.18
1 -15 -10 70.32 4.99
-1 15 10 67.49 5.1
-1 15 9 11.11 2.15
-1 15 9 10.25 2.38
1 -15 -9 11.47 2.47
-1 15 8 44.29 3.98
1 -15 -8 40.43 3.76
-1 15 8 44.18 3.53
1 -15 -7 8.5 1.92
1 -15 -7 8.9 2.25
-1 15 7 5.99 1.86
-1 15 7 7.17 1.7
1 -15 -6 19.9 2.52
1 -15 -6 18.79 2.71
-1 15 6 17.51 2.51
-1 15 6 14.07 2.18
1 -15 -5 3.96 1.53
1 -15 -5 6.08 1.61
-1 15 5 5.88 1.68
1 -15 -4 -0.89 1.35
-1 15 4 -0.53 1.41
1 -15 -4 -2.91 1.94
-1 15 4 0.01 1.38
-1 15 3 68.79 4.52
-1 15 3 65.44 4.33
1 -15 -3 74.08 4.76
1 -15 -3 62.37 4.18
-1 15 2 63.99 4.2
-1 15 2 55.25 3.99
1 -15 -2 51.25 4.19
1 -15 -2 53.61 3.97
-1 15 1 43.65 3.56
1 -15 -1 40.98 3.48
1 -15 -1 37.87 3.54
-1 15 1 36.22 3.36
1 -15 0 14.18 2.28
-1 15 0 15.23 2.31
1 -15 0 12.28 2.24
-1 15 0 15.92 2.37
-1 15 -1 23.81 2.69
1 -15 1 23.66 2.79
1 -15 1 19.68 2.72
-1 15 -1 23.2 2.84
1 -15 2 64.84 4.54
-1 15 -2 69.84 4.69
1 -15 2 65.42 4.48
-1 15 -2 61.55 4.06
1 -15 3 5 1.79
-1 15 -3 3.19 1.31
-1 15 -3 7.32 1.96
1 -15 3 7.08 1.84
-1 15 -4 -3.31 2.04
1 -15 4 -0.02 1.48
1 -15 4 2.14 1.63
1 -15 5 8.2 2.5
-1 15 -5 3.89 1.67
1 -15 5 4.42 1.85
1 -15 6 24.23 3.27
1 -15 6 20.53 2.91
-1 15 -6 17.34 2.79
1 -15 7 50.84 4.18
-1 15 -7 63.15 4.95
1 -15 7 62.27 5.01
-1 15 -8 -2.12 2.19
1 -15 8 1 1.51
-1 15 -9 14 2.99
1 -15 9 11.54 2.47
-1 15 -10 2.11 1.72
1 -15 10 0.67 1.69
-1 15 -11 -1.81 2.42
1 -15 11 2.05 2
-1 15 -12 4.05 2.1
-1 14 16 12.77 3.13
-1 14 15 1.8 1.66
-1 14 14 37.05 4.18
-1 14 13 -0.45 1.96
-1 14 12 10.97 2.6
1 -14 -12 5.97 2.15
-1 14 11 0.98 1.47
1 -14 -11 0.65 1.4
-1 14 10 10.14 2.06
1 -14 -10 12.97 2.42
-1 14 9 66.17 4.7
-1 14 9 61.98 4.01
1 -14 -9 72.29 4.74
-1 14 8 2.56 1.31
1 -14 -8 2.04 1.79
1 -14 -8 1.56 1.25
-1 14 8 0.58 1.74
-1 14 7 33.28 2.92
1 -14 -7 33.44 3.36
1 -14 -7 34.36 2.92
-1 14 7 35.26 3.36
-1 14 6 1.07 1.17
1 -14 -6 1.7 1.25
1 -14 -6 1.12 1.36
-1 14 6 1.32 1.34
1 -14 -5 69.29 4.44
1 -14 -5 65.69 4
-1 14 5 71.87 4.54
-1 14 4 21.79 2.39
1 -14 -4 25.64 2.87
1 -14 -4 22.97 2.53
-1 14 4 20.88 2.55
-1 14 3 0.87 1.12
1 -14 -3 0.12 1.08
1 -14 -3 -0.17 1.33
-1 14 3 0.25 1.45
-1 14 2 77.15 4.43
1 -14 -2 73.9 4.31
1 -14 -2 81.61 4.77
1 -14 -1 0.17 1.17
1 -14 -1 -0.11 1.4
-1 14 1 -1.79 1.55
-1 14 1 -3.12 1.74
1 -14 0 80.9 4.69
-1 14 0 81.12 4.41
1 -14 0 79.86 4.72
-1 14 0 76.45 4.55
-1 14 -1 4.5 1.64
1 -14 1 5.01 1.82
-1 14 -1 6.24 1.8
1 -14 1 1.55 1.28
1 -14 2 61.01 4.25
-1 14 -2 55.32 4.06
1 -14 2 56.02 4.09
-1 14 -2 57.09 3.69
1 -14 3 23.09 2.73
-1 14 -3 23.87 2.48
-1 14 -3 25.5 2.76
1 -14 3 25.72 2.84
1 -14 4 4.89 1.81
-1 14 -4 5.25 1.48
-1 14 -4 1.67 1.6
1 -14 4 3.21 1.49
1 -14 5 5.33 1.72
-1 14 -5 4.34 1.49
1 -14 5 6.26 1.77
-1 14 -5 3.35 1.5
1 -14 6 -3.55 1.9
1 -14 6 1.52 1.39
-1 14 -6 -2.37 1.8
1 -14 7 40.9 3.72
-1 14 -7 42.52 4.04
1 -14 7 41.14 3.58
1 -14 8 51.82 4.36
1 -14 8 43.66 3.71
1 -14 9 -0.03 1.7
1 -14 10 5.33 1.87
1 -14 11 -4.74 2.46
-1 14 -11 -3.37 2.25
1 -14 12 -2 2.6
-1 14 -12 3.07 2.15
-1 14 -13 5.43 2.43
-1 13 17 3.14 2.01
-1 13 16 13.96 2.98
-1 13 15 14.17 2.9
-1 13 14 8.59 2.48
1 -13 -13 10.25 2.13
-1 13 13 10.94 2.47
1 -13 -12 22.65 2.89
-1 13 12 27.67 3.38
1 -13 -11 12.99 2.32
-1 13 11 15.93 2.61
-1 13 10 -2.15 1.43
1 -13 -10 0.53 1.24
-1 13 10 -2.24 1.75
-1 13 9 49.5 3.39
1 -13 -9 45.67 3.75
-1 13 9 45.22 3.7
1 -13 -8 50.03 3.26
-1 13 8 53.06 3.89
-1 13 8 53 3.44
1 -13 -8 62.46 4.25
-1 13 7 -1.64 1.45
1 -13 -7 1.82 1.23
-1 13 7 0.18 1.42
1 -13 -7 -0.35 1.24
-1 13 6 37.49 3.23
1 -13 -6 40.55 3.03
1 -13 -6 33.2 3.02
-1 13 6 34.23 2.81
-1 13 5 47.96 3.62
1 -13 -5 42.16 3.09
-1 13 5 45.2 3.25
1 -13 -5 39.24 3.27
1 -13 -4 92.02 4.92
-1 13 4 81.89 4.47
1 -13 -4 91.74 4.54
-1 13 4 90.23 4.53
1 -13 -3 26.4 2.51
-1 13 3 22.68 2.34
1 -13 -3 24.9 2.65
-1 13 3 24.1 2.45
1 -13 -2 14.49 2.04
-1 13 2 11.95 1.78
1 -13 -2 14.58 2.19
-1 13 2 8.69 1.27
1 -13 -1 109.83 5.12
-1 13 1 98.15 4.65
-1 13 1 109.6 5.07
1 -13 -1 104.1 5.18
1 -13 0 27.12 2.82
1 -13 0 25.29 2.63
-1 13 0 27.94 2.84
-1 13 0 25.22 2.46
1 -13 1 208.21 7.37
-1 13 -1 197.08 6.78
-1 13 -1 212.45 7.42
1 -13 1 201.58 7.27
1 -13 2 2.59 1.36
1 -13 2 3.9 1.66
-1 13 -2 5.09 1.85
-1 13 -2 2.69 1.27
1 -13 3 94.6 5.01
-1 13 -3 95.08 4.47
1 -13 3 90.76 4.85
-1 13 -3 88.17 4.91
1 -13 4 -1.87 1.55
1 -13 4 -0.08 1.5
-1 13 -4 -1.57 1.48
-1 13 -4 0.38 1.43
1 -13 5 4.96 1.51
-1 13 -5 4.84 1.5
-1 13 -5 5.09 1.11
1 -13 5 3.68 1.31
-1 13 -6 49.23 3.31
1 -13 6 44.04 3.6
1 -13 6 50.83 3.72
1 -13 7 6.56 1.78
1 -13 7 6.04 1.98
1 -13 8 47.32 3.99
-1 13 -8 49.84 4.19
1 -13 8 39.62 3.39
1 -13 9 27.95 3.34
-1 13 -9 24.98 3.24
1 -13 10 21.3 3.06
-1 13 -10 24.79 3.18
1 -13 11 0.89 1.88
-1 13 -11 2.37 1.95
1 -13 12 2.62 1.95
-1 13 -12 7.12 2.45
1 -13 13 6.51 2.32
-1 13 -13 10.52 2.77
-1 13 -14 6.44 2.8
-1 12 17 -1.32 2.41
-1 12 16 6.4 2.54
-1 12 15 34.25 3.9
-1 12 14 0.46 1.71
-1 12 13 47.84 4.11
1 -12 -13 44.26 3.62
1 -12 -12 4.59 1.64
1 -12 -12 4.84 1.55
1 -12 -12 4.1 1.65
-1 12 12 3.05 1.37
1 -12 -11 59.41 4.09
1 -12 -11 57.89 3.81
-1 12 11 61.58 4.45
1 -12 -11 60.91 3.88
-1 12 11 61.38 3.68
-1 12 10 29.45 3.07
1 -12 -10 29.09 2.87
1 -12 -10 27.29 2.54
1 -12 -10 28.64 2.64
-1 12 10 26.76 2.49
-1 12 9 2.77 1.16
1 -12 -9 3.04 1.34
1 -12 -9 2.29 1
1 -12 -9 3.75 1.3
-1 12 9 3.8 1.45
1 -12 -9 1.13 1.16
1 -12 -8 33.24 2.53
1 -12 -8 37.27 3.12
-1 12 8 30.77 2.96
1 -12 -8 31.13 2.46
1 -12 -8 33.48 2.53
-1 12 8 32.13 2.62
1 -12 -7 54.18 3.75
1 -12 -7 47.33 3.03
1 -12 -7 47.8 2.82
1 -12 -7 45.74 2.76
-1 12 7 49.4 3.15
-1 12 7 46.79 3.44
1 -12 -6 95.64 4.88
1 -12 -6 100.91 4.44
1 -12 -6 93.56 3.85
-1 12 6 101.76 4.95
-1 12 6 104.8 4.56
1 -12 -6 93.19 3.85
-1 12 5 242.15 7.24
1 -12 -5 241.56 7.84
1 -12 -5 240.89 7.18
-1 12 5 248.94 7.84
-1 12 4 105.44 4.61
1 -12 -4 99.4 4.98
1 -12 -4 101.5 4.56
-1 12 4 103.98 4.82
-1 12 3 108.05 4.69
1 -12 -3 111.25 4.86
-1 12 3 119.24 5.12
1 -12 -3 124.01 5.41
-1 12 2 5.15 1.04
-1 12 2 4.59 1.03
1 -12 -2 5.24 1.27
1 -12 -2 8.35 1.66
-1 12 1 38.19 2.87
1 -12 -1 44.78 3.28
1 -12 -1 41.47 3
-1 12 1 39.63 2.76
-1 12 0 38.61 2.78
-1 12 0 37.46 2.95
-1 12 0 36.1 2.08
1 -12 0 39.67 3.03
-1 12 0 38.16 2.12
1 -12 0 44.29 3.13
-1 12 -1 53.94 3.25
-1 12 -1 45.05 3.15
-1 12 -1 48.41 2.42
1 -12 1 49.5 3.45
-1 12 -1 47.41 2.4
1 -12 1 51.33 3.51
-1 12 -2 326.82 8.42
-1 12 -2 305.07 8.9
1 -12 2 331.91 9.08
-1 12 -2 308.94 6.99
1 -12 2 306.66 8.96
-1 12 -2 320.16 7.07
-1 12 -3 5.63 1.01
-1 12 -3 6.82 1.65
1 -12 3 5.06 1.4
-1 12 -3 6.68 1.45
1 -12 3 2.55 1.3
-1 12 -3 3.35 0.84
-1 12 -4 45.05 3.4
1 -12 4 47.98 3.5
-1 12 -4 46.32 2.59
-1 12 -4 42.4 2.49
-1 12 -4 50.41 3.11
1 -12 4 53.4 3.57
-1 12 -5 1.11 0.78
1 -12 5 1.61 1.07
1 -12 5 0.32 1.29
1 -12 6 44.58 3.5
-1 12 -6 46.48 2.81
-1 12 -6 46.25 3.64
-1 12 -6 44.38 2.8
1 -12 6 51.7 3.5
-1 12 -7 92.33 5.22
-1 12 -7 86.19 4.17
1 -12 7 87.37 4.97
1 -12 7 88.77 4.62
-1 12 -8 7.01 1.49
1 -12 8 7.45 1.79
1 -12 8 9.13 1.84
-1 12 -8 12.61 2.41
-1 12 -8 6.45 1.37
-1 12 -9 80.71 4.3
1 -12 9 81.76 4.55
-1 12 -9 86.5 4.41
-1 12 -9 98.53 5.57
1 -12 9 95.37 5.4
-1 12 -10 2.24 1.56
1 -12 10 -0.05 1.34
-1 12 -11 62.51 4.85
1 -12 11 48.86 4.15
1 -12 12 -2.24 2.16
-1 12 -12 0.87 1.8
1 -12 13 8.84 2.47
-1 12 -13 6.74 2.27
-1 12 -14 6.27 2.56
-1 11 18 -5.39 2.77
-1 11 17 33.45 4.08
-1 11 16 8.28 2.58
1 -11 -15 2.69 1.78
1 -11 -15 3.57 1.86
-1 11 15 2.69 1.88
1 -11 -14 13.33 2.37
1 -11 -14 13.81 2.24
-1 11 14 8.86 2.13
-1 11 13 -2 1.94
1 -11 -13 1.03 1.39
1 -11 -13 -0.03 1.21
1 -11 -13 2.31 1.5
-1 11 12 65.94 4.46
1 -11 -12 56.46 3.81
1 -11 -12 61.21 3.98
1 -11 -12 51.88 3.64
1 -11 -11 -1.61 1.5
-1 11 11 2.19 1.56
-1 11 11 2.08 1.16
1 -11 -11 -0.78 1.36
1 -11 -11 1.96 1.39
-1 11 10 72.8 3.74
-1 11 10 72.81 4.48
1 -11 -10 79.74 4.13
1 -11 -10 72.38 4.21
1 -11 -10 74.07 3.96
1 -11 -9 158.95 5.21
-1 11 9 162.24 5.58
1 -11 -9 166.07 5.75
-1 11 9 154.75 6.41
1 -11 -9 155.83 6.19
1 -11 -9 164.48 5.77
-1 11 8 1.91 1.38
-1 11 8 0.6 0.83
1 -11 -8 0.96 1.09
1 -11 -8 -1.27 1.14
1 -11 -8 0.16 1.1
-1 11 7 76.67 4.19
1 -11 -7 79.14 4.26
1 -11 -7 68.17 3.3
-1 11 7 72.3 3.6
1 -11 -7 74.34 3.53
1 -11 -7 66.25 3.26
1 -11 -6 17.89 2.19
-1 11 6 17.95 2.32
1 -11 -6 20.96 2.04
1 -11 -6 16.79 1.61
1 -11 -6 16.96 1.66
-1 11 6 16.05 1.86
-1 11 5 678.7 13.11
1 -11 -5 682.38 11.99
1 -11 -5 734.17 14.41
1 -11 -5 689.6 13.1
1 -11 -5 673.72 11.96
-1 11 5 748.61 14.31
-1 11 4 128.48 4.01
1 -11 -4 123.88 4.04
-1 11 4 141.01 5.36
1 -11 -4 134.62 5.43
1 -11 -4 124.83 4.08
1 -11 -4 135.11 5.01
-1 11 4 135.8 5
-1 11 3 53.85 2.54
1 -11 -3 55 3.16
1 -11 -3 55.58 3.43
1 -11 -3 57.6 2.63
-1 11 3 50.19 3.03
1 -11 -3 59.1 2.65
-1 11 3 54.18 3.36
1 -11 -2 -0.86 1.17
-1 11 2 -2 1.42
1 -11 -2 -0.23 1.13
-1 11 2 -1.62 1.34
-1 11 1 108.69 3.62
1 -11 -1 112.9 4.71
-1 11 1 119.33 4.66
1 -11 -1 119.87 4.98
-1 11 0 134.39 3.98
1 -11 0 138.9 5.4
-1 11 0 130.58 5.1
1 -11 0 138.79 5.31
-1 11 0 134.77 5
-1 11 0 137.16 4.01
-1 11 -1 68.54 2.79
1 -11 1 76.57 3.99
-1 11 -1 63.82 3.57
1 -11 1 68.77 3.82
-1 11 -1 68.71 2.8
-1 11 -1 74.48 3.64
-1 11 -2 35.62 2.73
-1 11 -2 37.38 2.62
1 -11 2 33.03 2.63
1 -11 2 32.44 2.46
1 -11 3 158.9 5.83
-1 11 -3 163.73 4.71
-1 11 -3 160.91 4.67
-1 11 -3 160.6 5.99
1 -11 3 157.51 5.89
-1 11 -3 157.15 5.38
-1 11 -4 105.71 3.81
1 -11 4 104.52 4.68
-1 11 -4 103.65 4.95
1 -11 4 106.66 4.94
-1 11 -5 64.66 3.1
1 -11 5 69.31 3.9
1 -11 5 64.94 3.83
-1 11 -5 64.3 3.06
-1 11 -5 70.87 3.49
-1 11 -5 66.65 3.99
1 -11 6 -0.68 1.5
-1 11 -6 2.38 1.15
-1 11 -6 2.98 1.29
-1 11 -7 84.4 3.9
-1 11 -7 82.79 3.85
1 -11 7 83.96 4.66
1 -11 7 93.28 4.47
-1 11 -7 86.91 4.86
-1 11 -7 84.54 3.95
-1 11 -8 47.29 3.03
1 -11 8 50.28 3.39
-1 11 -8 47.21 3.06
1 -11 8 47.57 3.63
-1 11 -8 45.67 3.7
1 -11 9 1.65 1.29
-1 11 -9 0.74 0.99
-1 11 -9 1.59 1.7
1 -11 9 2.43 1.24
-1 11 -9 1.72 0.99
1 -11 10 41 3.52
-1 11 -10 40.89 3.68
-1 11 -10 39.15 3.08
-1 11 -10 43.28 3.2
1 -11 11 4.03 1.58
-1 11 -11 6.24 1.64
-1 11 -11 9.45 2.4
-1 11 -11 6.77 1.72
1 -11 12 43.58 3.84
-1 11 -12 38.29 3.34
-1 11 -12 48.56 4.3
-1 11 -12 38.06 3.37
1 -11 13 -2.18 2.02
-1 11 -13 0.72 1.94
-1 11 -14 2.87 2
-1 11 -15 -0.5 1.88
-1 10 18 -6.61 2.74
-1 10 17 11.75 2.78
-1 10 16 29.75 3.58
1 -10 -16 34.39 3.74
1 -10 -16 27.96 3.45
1 -10 -15 9.78 2.15
-1 10 15 6.33 1.97
1 -10 -15 7.14 1.87
1 -10 -14 -0.66 1.61
1 -10 -14 -0.79 1.58
-1 10 14 -3.2 1.94
-1 10 13 22.57 2.87
1 -10 -13 23.43 2.46
1 -10 -13 29.37 2.9
1 -10 -13 23.41 2.62
1 -10 -12 33.96 2.78
1 -10 -12 35 3.04
-1 10 12 36.84 2.7
1 -10 -12 35.61 3.07
-1 10 12 33.76 3.26
-1 10 11 170.65 6.88
1 -10 -11 167.12 6.24
-1 10 11 173.04 5.75
1 -10 -11 169.65 6.29
1 -10 -11 166.16 6.18
-1 10 10 4.31 1.17
1 -10 -10 2.72 1.13
1 -10 -10 2.36 1
1 -10 -10 2.63 1.19
-1 10 10 4.84 1.65
1 -10 -9 117.75 4.23
1 -10 -9 125.63 4.88
1 -10 -9 117.39 5.19
-1 10 9 115.19 4.44
1 -10 -9 127.92 4.91
-1 10 9 118.63 5.35
1 -10 -8 4.61 1.16
-1 10 8 3.83 0.97
1 -10 -8 6.21 1.19
1 -10 -8 5.72 1.08
-1 10 8 4.39 1.17
1 -10 -8 6.88 1.35
-1 10 7 19.43 1.64
1 -10 -7 16.46 1.55
1 -10 -7 17.37 2
-1 10 7 17.66 1.72
1 -10 -7 19.77 1.77
-1 10 7 15.38 1.88
1 -10 -7 20.86 1.81
1 -10 -6 58.17 3.4
-1 10 6 61.35 3.55
1 -10 -6 62.18 3.08
-1 10 6 60.16 3.08
1 -10 -6 54.73 2.75
1 -10 -6 59.23 2.87
1 -10 -5 53.76 2.61
1 -10 -5 49.14 2.74
-1 10 5 55.86 3.32
1 -10 -5 50.33 3.08
-1 10 5 52.87 2.91
1 -10 -5 53.19 2.61
-1 10 5 49.75 2.39
-1 10 4 505.81 10.27
1 -10 -4 508.91 10.36
-1 10 4 495.35 9
1 -10 -4 535.61 11.28
-1 10 4 516.27 11
1 -10 -4 516.97 9.3
1 -10 -4 504.58 9.27
-1 10 3 23.01 2.13
1 -10 -3 26.84 1.75
1 -10 -3 25.52 2.3
1 -10 -3 26.03 1.74
1 -10 -3 24.04 2.02
-1 10 3 19.26 1.79
-1 10 3 23.44 1.65
-1 10 2 118.14 4.57
1 -10 -2 120.23 3.59
1 -10 -2 125.24 3.65
-1 10 2 125.89 3.72
-1 10 2 118.42 4.45
1 -10 -2 123.51 4.86
1 -10 -2 123.64 4.66
-1 10 1 4.95 1.2
-1 10 1 3.43 0.66
1 -10 -1 3.55 0.73
-1 10 1 3.3 0.9
1 -10 -1 4.08 0.96
1 -10 -1 2.67 0.64
-1 10 0 222.85 6.29
-1 10 0 218.46 5.06
1 -10 0 216.97 6.59
-1 10 0 219.32 5.07
1 -10 0 215.12 6.48
-1 10 0 223.56 6.4
-1 10 -1 84.32 3.72
-1 10 -1 91.72 3.09
1 -10 1 88.23 4.04
-1 10 -1 92.79 3.1
1 -10 1 85.09 4.01
-1 10 -1 88.04 3.96
-1 10 -2 44.76 2.71
-1 10 -2 44.72 2.19
1 -10 2 42.15 2.76
-1 10 -2 46.98 2.94
1 -10 2 54.17 3.15
-1 10 -2 44.52 2.18
-1 10 -3 91.39 3.3
1 -10 3 95.65 4.23
-1 10 -3 92.97 4.24
1 -10 3 91.35 4.2
-1 10 -3 90.76 3.28
1 -10 4 44.44 2.95
-1 10 -4 43.97 2.34
-1 10 -4 44.72 2.38
-1 10 -4 42.34 2.59
1 -10 4 36.62 2.82
-1 10 -4 39.68 2.92
1 -10 5 167.45 5.71
-1 10 -5 166.83 4.94
-1 10 -5 168.85 4.98
-1 10 -5 168.67 5.3
1 -10 5 164.72 6.04
-1 10 -5 166.48 6.04
1 -10 6 131.19 5.02
-1 10 -6 121.54 4.36
-1 10 -6 118.82 4.31
-1 10 -6 120.26 4.48
1 -10 6 114.59 5.12
-1 10 -6 119.7 5.24
1 -10 7 152.99 5.49
-1 10 -7 138.07 4.92
-1 10 -7 135.1 4.88
-1 10 -7 141.44 4.93
1 -10 7 147.14 5.91
-1 10 -7 130.41 5.72
1 -10 8 85.92 4.11
-1 10 -8 75.98 3.77
-1 10 -8 76.11 3.64
-1 10 -8 69.7 4.34
1 -10 8 77.85 4.41
-1 10 -8 74.69 3.76
-1 10 -9 4.89 1.51
-1 10 -9 4.14 1.25
1 -10 9 5.63 1.38
-1 10 -9 4.97 1.35
1 -10 9 6.49 1.59
-1 10 -9 3.63 1.04
-1 10 -10 -2.68 1.44
1 -10 10 1.76 1.3
-1 10 -10 0.24 1.47
-1 10 -10 -1.08 1.3
-1 10 -11 14.6 2.09
1 -10 11 13.1 2.15
-1 10 -11 10.99 1.89
-1 10 -12 5.72 1.64
-1 10 -12 4.96 1.62
1 -10 12 3.89 1.5
-1 10 -13 41.65 3.68
-1 10 -13 42.87 3.68
1 -10 13 40.06 3.72
-1 10 -13 46.47 4.22
-1 10 -14 -1.67 2.04
1 -10 14 -0.88 1.69
-1 10 -14 -0.52 1.58
-1 10 -14 0.58 1.44
-1 10 -15 3.13 1.88
-1 9 18 7.11 2.19
1 -9 -17 5.98 2.21
-1 9 17 11.35 2.38
1 -9 -17 12.9 2.83
-1 9 16 58.75 4.6
1 -9 -15 61.64 4.55
1 -9 -15 62.21 4.54
-1 9 15 53.27 4.28
1 -9 -14 0.56 1.42
-1 9 14 -2.07 1.82
1 -9 -14 2.02 1.37
-1 9 13 4.88 1.6
1 -9 -13 6.14 1.64
1 -9 -13 7.05 1.46
1 -9 -13 8.16 1.87
1 -9 -12 4.24 1.41
1 -9 -12 1.52 0.98
-1 9 12 1.37 0.91
1 -9 -12 2.79 1.27
-1 9 11 122.35 5.59
-1 9 11 117.77 4.48
1 -9 -11 121.53 5.2
1 -9 -11 112.61 5.08
1 -9 -11 112.64 4.77
1 -9 -10 124.87 4.14
1 -9 -10 127.37 5.15
-1 9 10 126.88 4.55
1 -9 -10 124.91 5.08
-1 9 10 139.7 5.73
1 -9 -10 133.22 5.25
1 -9 -9 112.94 4.57
-1 9 9 115.2 5.06
1 -9 -9 110.15 4.64
1 -9 -9 117.76 4.63
-1 9 9 113.21 4.17
1 -9 -9 112.37 3.86
1 -9 -8 192.72 5.78
1 -9 -8 186.44 6.08
-1 9 8 183.01 5.36
1 -9 -8 185.13 5.21
1 -9 -8 189.82 5.75
-1 9 8 185.02 6.34
-1 9 7 118.74 4.76
-1 9 7 109.88 3.9
1 -9 -7 114.17 4.16
-1 9 7 111.3 4
1 -9 -7 118.7 4.72
1 -9 -7 112.26 4.12
1 -9 -7 114.14 3.94
1 -9 -6 158.11 4.63
-1 9 6 139.39 4.51
1 -9 -6 154.61 5.31
1 -9 -6 141.05 4.52
-1 9 6 140.57 4.24
-1 9 6 140.9 5.13
1 -9 -6 148.23 4.5
1 -9 -5 90.56 3.56
1 -9 -5 85.73 3.89
-1 9 5 87.41 3.11
-1 9 5 93.48 4.05
1 -9 -5 89.61 3.26
1 -9 -4 111.23 4
1 -9 -4 111.79 4.39
1 -9 -4 112.5 3.52
-1 9 4 111.07 3.44
-1 9 4 115.86 4.47
-1 9 4 109.02 3.92
1 -9 -4 112 3.52
1 -9 -3 216.66 4.98
1 -9 -3 224.03 5.97
-1 9 3 217.29 6.16
-1 9 3 212.77 4.98
-1 9 3 215.46 5.76
1 -9 -3 225.47 6.4
1 -9 -3 216.54 4.99
1 -9 -2 30.95 1.65
-1 9 2 32.41 1.72
-1 9 2 35.9 2.3
1 -9 -2 35.23 2.42
-1 9 2 32.79 2.17
1 -9 -2 30.86 1.64
1 -9 -2 34.47 2.24
1 -9 -1 351.89 8.01
-1 9 1 353.5 6.58
1 -9 -1 332.24 6.36
-1 9 1 339.2 6.67
1 -9 -1 356.78 8.29
-1 9 1 337.37 7.8
-1 9 1 349.22 7.8
1 -9 -1 327.39 6.34
-1 9 1 348.79 6.54
-1 9 0 33.16 1.7
-1 9 0 32.96 2.26
1 -9 0 33.74 2.4
-1 9 0 32.82 1.69
-1 9 0 35.14 2.24
1 -9 0 34.51 2.4
-1 9 -1 201.67 5.9
1 -9 1 200.77 5.91
1 -9 1 195.9 5.92
-1 9 -1 199.01 5.58
-1 9 -2 67.62 3.36
1 -9 2 64.69 3.34
-1 9 -2 69.74 2.58
1 -9 2 67.35 3.39
-1 9 -2 67.13 2.54
-1 9 -3 -0.58 0.94
-1 9 -3 0.27 0.49
-1 9 -3 -0.27 0.8
1 -9 3 -0.78 1.13
1 -9 3 1.78 1.07
-1 9 -3 0.45 0.52
-1 9 -4 173.31 5.14
1 -9 4 173.38 5.56
-1 9 -4 169.58 5.71
-1 9 -4 169.72 4.65
1 -9 4 176.56 5.79
-1 9 -4 173.58 4.68
1 -9 5 15.62 1.83
-1 9 -5 13.2 1.38
-1 9 -5 14.73 1.89
1 -9 5 12.03 1.51
-1 9 -5 16.25 1.61
-1 9 -6 279.09 6.9
-1 9 -6 282.42 8.03
-1 9 -6 276.41 6.75
-1 9 -6 266.9 6.67
1 -9 6 284.15 7.28
1 -9 7 34.92 2.44
-1 9 -7 39.34 2.44
-1 9 -7 37.63 2.46
-1 9 -7 38.15 3.02
-1 9 -7 38.34 2.45
1 -9 8 61.37 3.26
-1 9 -8 61.07 3.12
-1 9 -8 62.33 3.31
-1 9 -8 65.21 3.89
-1 9 -8 64.06 3.36
-1 9 -9 2.9 0.94
-1 9 -9 0.97 1.08
-1 9 -9 3.6 1.25
-1 9 -9 5.18 1.17
1 -9 9 4.42 1.18
-1 9 -10 4.79 1.26
1 -9 10 4.19 1.23
-1 9 -10 0.96 1.34
-1 9 -10 2.93 1.13
-1 9 -10 4.04 1.06
-1 9 -11 56.97 3.66
-1 9 -11 58.58 3.72
-1 9 -11 58 4.1
-1 9 -12 33.45 3.06
-1 9 -12 31.72 3.01
-1 9 -12 32.54 3.32
-1 9 -13 39.57 3.44
-1 9 -13 45.78 4.03
1 -9 13 41.02 3.58
-1 9 -13 43.88 3.68
1 -9 14 12.84 2.28
-1 9 -14 15.12 2.73
-1 9 -14 13.73 2.25
-1 9 -14 15.75 2.51
-1 9 -15 3.63 1.7
-1 9 -15 0.74 1.53
-1 9 -16 -1.99 2.28
-1 8 19 8.78 2.55
1 -8 -18 14.1 3.04
1 -8 -18 13.99 2.91
1 -8 -17 64.71 5.03
-1 8 17 60.06 4.69
1 -8 -17 62.23 4.96
-1 8 16 5.36 2.24
-1 8 15 74.29 4.81
1 -8 -15 74.57 4.89
1 -8 -15 71.63 4.88
-1 8 14 -2.44 1.73
1 -8 -14 -1.01 1.33
1 -8 -14 -0.51 1.29
1 -8 -13 4.49 1.62
-1 8 13 3.5 1.06
-1 8 13 3.25 1.26
1 -8 -13 4.08 1.66
1 -8 -13 4.75 1.34
1 -8 -12 96.36 4.8
-1 8 12 99 4.93
1 -8 -12 95.94 4.78
-1 8 12 89.91 3.86
1 -8 -12 94.07 4.22
-1 8 11 2.2 1.4
1 -8 -11 -0.93 1.09
1 -8 -11 -0.5 1.15
1 -8 -11 -1.74 1.15
-1 8 10 366.7 8.13
1 -8 -10 368.36 9.12
-1 8 10 377.08 9.58
1 -8 -10 376.18 9.22
1 -8 -10 369.5 8.81
1 -8 -9 200.25 5.12
-1 8 9 198.13 6.56
-1 8 9 198.11 5.48
1 -8 -9 199.63 6.11
1 -8 -9 199.07 6.08
1 -8 -9 196.21 6.12
1 -8 -8 205.49 5.24
-1 8 8 204.87 5.53
1 -8 -8 212.95 6.21
1 -8 -8 212.38 6
-1 8 8 207.11 6.48
1 -8 -8 214.37 6
-1 8 7 42.48 2.77
1 -8 -7 43.37 2.67
-1 8 7 43.5 2.31
-1 8 7 43.27 2.38
1 -8 -7 41.94 2.21
1 -8 -7 42.76 2.47
1 -8 -7 43.32 2.47
-1 8 6 224.89 6.44
1 -8 -6 225.38 5.66
1 -8 -6 219.53 6.26
-1 8 6 233.26 5.5
1 -8 -6 227.06 5.59
1 -8 -6 226.55 5.69
-1 8 6 218.81 5.55
1 -8 -5 199.61 5.87
-1 8 5 204.57 4.94
1 -8 -5 210.09 5.13
-1 8 5 214.38 5.98
-1 8 5 202.06 5.28
1 -8 -5 206.87 5.32
1 -8 -4 116.22 3.86
1 -8 -4 114.82 3.45
1 -8 -4 115.2 3.45
-1 8 4 109.41 3.72
1 -8 -4 116.55 4.25
-1 8 4 107.77 4.13
-1 8 4 111.18 3.36
-1 8 3 329.98 7.48
1 -8 -3 333.29 6.32
-1 8 3 325.43 6.36
-1 8 3 336.52 7.12
1 -8 -3 333.55 6.32
1 -8 -3 346.74 7.84
1 -8 -3 333.03 7.3
-1 8 2 152.07 4.66
-1 8 2 150.8 4.45
1 -8 -2 145.94 3.65
-1 8 2 144.97 3.74
1 -8 -2 150.77 4.84
1 -8 -2 147.84 3.67
1 -8 -2 150.5 4.54
-1 8 1 314.95 5.86
1 -8 -1 311.31 7.14
-1 8 1 302.14 6.91
1 -8 -1 312.94 5.77
1 -8 -1 303.57 5.72
-1 8 1 316 5.88
-1 8 1 312.03 7.02
1 -8 -1 300.35 7.29
1 -8 0 378.24 8.15
-1 8 0 365.29 7.81
1 -8 0 385.87 8.29
-1 8 0 377.8 6.68
-1 8 0 382.19 6.69
-1 8 0 369.76 7.96
-1 8 -1 15.51 1.12
1 -8 1 18.63 1.62
1 -8 1 16.72 1.51
-1 8 -1 14.93 1.1
-1 8 -2 338.53 7.71
-1 8 -2 330.57 6.3
-1 8 -2 334.61 7.17
1 -8 2 340 7.83
1 -8 2 342.6 7.67
1 -8 3 110.32 4.23
-1 8 -3 110.43 3.76
-1 8 -3 104.83 4.13
1 -8 3 112.24 4.08
1 -8 4 6.32 1.06
-1 8 -4 7.69 0.93
-1 8 -4 8.53 1.2
-1 8 -5 75.05 3.16
-1 8 -5 75.71 3.67
-1 8 -5 71.65 2.92
1 -8 5 68.3 3.14
-1 8 -5 75.5 3.01
-1 8 -6 27.07 1.93
-1 8 -6 22.75 2.18
-1 8 -6 25.83 1.85
-1 8 -6 26.89 1.89
1 -8 6 23.22 2.12
1 -8 6 26.99 2
-1 8 -7 437.51 9.13
-1 8 -7 429.37 8.86
1 -8 7 428.91 9.14
-1 8 -7 424.95 9.05
1 -8 7 445.22 10.11
-1 8 -7 423 10.14
-1 8 -8 41.31 2.65
-1 8 -8 45.81 2.6
1 -8 8 40.33 2.5
-1 8 -8 39.33 2.93
-1 8 -8 39.34 2.58
1 -8 8 41.13 2.95
1 -8 9 62.16 3.62
1 -8 9 59.69 3.08
-1 8 -9 61.28 3.33
-1 8 -9 58.97 3.73
-1 8 -9 66.77 3.22
-1 8 -9 59.49 3.32
-1 8 -10 8.01 1.48
-1 8 -10 4.34 1
1 -8 10 5.56 1.06
1 -8 10 6.11 1.48
-1 8 -10 4.3 1.44
-1 8 -10 7.99 1.42
1 -8 11 39.61 3.2
-1 8 -11 38 2.61
-1 8 -11 31.61 2.78
-1 8 -11 32.1 2.97
-1 8 -11 33.73 2.82
1 -8 12 90.49 4.82
-1 8 -12 92.09 4.81
-1 8 -12 90.52 4.76
-1 8 -12 92.9 5.1
-1 8 -13 26.16 3.2
-1 8 -13 27.02 2.87
-1 8 -13 28.48 3.02
-1 8 -14 31.72 3.32
-1 8 -14 29.65 3.08
-1 8 -14 32.16 3.2
-1 8 -15 -4.42 2.3
-1 8 -15 -0.54 1.61
-1 8 -15 -0.62 1.64
-1 8 -16 20.68 3.01
-1 8 -16 20.53 2.97
-1 8 -16 23.19 3.11
1 -7 -19 12.16 2.94
1 -7 -19 8.82 2.59
-1 7 19 7.24 2.34
1 -7 -18 2.24 2.26
1 -7 -18 4.93 2.39
-1 7 18 5 1.96
1 -7 -17 42.51 4.16
1 -7 -17 43.58 4.23
-1 7 16 43.01 3.87
1 -7 -16 35.25 3.58
1 -7 -16 39.62 3.86
-1 7 15 10.37 2.02
-1 7 14 55.4 3.88
1 -7 -14 56.39 4.01
1 -7 -14 55.34 4.07
1 -7 -13 47.42 3.64
1 -7 -13 47.11 3.51
1 -7 -13 40.1 2.7
-1 7 13 38.03 3.12
-1 7 12 71.04 3.29
1 -7 -12 68.95 4.07
1 -7 -12 72.19 4.13
1 -7 -12 69.04 3.46
-1 7 12 71.42 4.06
-1 7 11 41.42 2.41
-1 7 11 41.01 3.07
1 -7 -11 43.54 3.07
1 -7 -11 46.22 3.16
1 -7 -11 44.55 2.74
1 -7 -10 22.66 2.14
1 -7 -10 22.73 1.59
-1 7 10 22.21 1.78
1 -7 -10 27.04 2.11
-1 7 10 25.64 2.42
1 -7 -10 23.38 2.17
1 -7 -9 349.64 6.96
1 -7 -9 346.41 8.34
-1 7 9 341.73 7.37
1 -7 -9 347.69 8.03
-1 7 9 346.57 8.59
1 -7 -9 333.57 8.2
1 -7 -8 27.55 1.71
1 -7 -8 25.47 2
-1 7 8 28.2 1.84
1 -7 -8 28.17 2.15
1 -7 -8 28.3 2.16
-1 7 8 27.81 2.27
1 -7 -7 423.28 7.93
1 -7 -7 433.28 8.99
-1 7 7 430 8.16
1 -7 -7 432.28 8.68
-1 7 7 431.54 9.32
1 -7 -7 430.87 8.69
-1 7 6 49.65 2.77
-1 7 6 48.93 2.28
-1 7 6 49.4 2.38
1 -7 -6 49.36 2.66
1 -7 -6 52.62 2.48
1 -7 -6 50.99 2.44
1 -7 -6 48.52 2.27
-1 7 5 149.73 4.75
-1 7 5 157.53 4.2
-1 7 5 153.1 4.04
1 -7 -5 152.45 4.71
1 -7 -5 150.14 4.17
1 -7 -5 152.74 4.16
1 -7 -5 157.28 4.22
-1 7 4 253.18 5.38
-1 7 4 261.34 5.67
1 -7 -4 256.08 5.81
-1 7 4 253.94 6.28
1 -7 -4 255.54 5.38
1 -7 -4 255.53 5.38
1 -7 -4 265.24 6.38
1 -7 -3 3.44 0.61
-1 7 3 2.23 0.57
-1 7 3 0.75 0.47
1 -7 -3 1.28 0.58
-1 7 3 -0.51 0.97
1 -7 -3 2.98 0.7
1 -7 -3 2.86 0.57
1 -7 -2 10.55 0.86
1 -7 -2 12.64 1.36
-1 7 2 10.98 1.18
-1 7 2 11.43 0.97
-1 7 2 11.47 1.18
1 -7 -2 10.75 1.11
1 -7 -2 9.34 0.85
1 -7 -1 74.17 2.96
1 -7 -1 69.68 2.21
1 -7 -1 70.82 2.22
-1 7 1 70.72 2.23
-1 7 1 74 2.26
-1 7 1 69.04 2.75
1 -7 -1 72.76 3.09
-1 7 1 73.78 2.93
-1 7 0 434.86 7.1
-1 7 0 435.78 7.09
1 -7 0 443.63 8.61
-1 7 0 443 8.39
1 -7 0 442.78 8.62
-1 7 0 440.09 8.28
-1 7 -1 599.86 9.05
-1 7 -1 601.77 9.05
-1 7 -1 596.38 10.58
1 -7 1 611.18 10.83
-1 7 -1 606.25 10.28
1 -7 1 597.86 10.64
-1 7 -2 2.79 0.7
1 -7 2 3.39 0.74
-1 7 -2 3.3 0.57
-1 7 -2 3.19 0.54
-1 7 -2 3.33 0.85
1 -7 2 4.71 1
-1 7 -3 814.91 13.69
1 -7 3 813.78 13.29
-1 7 -3 827.27 12.95
-1 7 -3 817.86 12.12
-1 7 -4 96.57 3.36
-1 7 -4 94.37 3.79
1 -7 4 99.04 3.54
-1 7 -4 101 3.18
-1 7 -4 99.6 3.17
-1 7 -5 439.92 8.32
-1 7 -5 423.49 8.09
-1 7 -5 440.8 9.29
1 -7 5 418.06 8.46
-1 7 -5 429.69 8.13
1 -7 5 417.69 9.14
-1 7 -6 69.39 3
1 -7 6 68.82 3.37
-1 7 -6 70.01 2.91
-1 7 -6 69.74 3.45
1 -7 6 66.67 2.96
-1 7 -6 63.72 2.87
-1 7 -7 79.43 3.23
1 -7 7 76.76 3.64
1 -7 7 79.54 3.21
-1 7 -7 79.19 3.84
-1 7 -7 77.81 3.32
-1 7 -7 79.41 3.35
-1 7 -8 313.23 7.22
1 -7 8 319.76 7.16
1 -7 8 317.41 8.14
-1 7 -8 332.9 8.51
-1 7 -8 316.79 7.69
-1 7 -8 321.07 7.71
-1 7 -9 -0.73 1.17
1 -7 9 -1.42 1.04
1 -7 9 1.56 1.13
-1 7 -9 0.57 0.88
-1 7 -9 -0.04 0.98
-1 7 -9 0.76 0.94
1 -7 10 80.94 4.13
-1 7 -10 73.1 3.79
-1 7 -10 76.39 4.13
-1 7 -10 75.23 3.45
-1 7 -10 69.18 3.72
1 -7 11 2.99 1.46
-1 7 -11 -1.38 1.45
-1 7 -11 0.98 0.9
-1 7 -11 2.02 1.23
-1 7 -11 1.97 1.31
-1 7 -12 82.95 4.55
1 -7 12 85.94 4.46
-1 7 -12 84.76 4.73
-1 7 -12 77.56 4.4
-1 7 -12 80.81 3.92
1 -7 13 105.21 5.1
-1 7 -13 90.47 4.94
-1 7 -13 94.62 5.17
-1 7 -13 97.71 5.1
-1 7 -14 2.39 1.29
-1 7 -14 2.39 1.54
1 -7 14 2.2 1.45
-1 7 -14 -1.11 1.51
-1 7 -15 10.46 2.2
-1 7 -15 13.84 2.31
-1 7 -16 0.61 1.6
-1 7 -16 -0.23 1.66
-1 7 -16 -2.64 2.33
-1 7 -17 32.2 3.72
-1 7 -17 29.77 3.53
-1 7 -17 33.17 3.77
1 -6 -20 0.21 1.73
1 -6 -20 3.35 2.14
1 -6 -19 4.12 2.2
1 -6 -19 1.01 1.71
-1 6 19 0.67 1.59
1 -6 -18 4.78 2.06
-1 6 18 4.05 1.63
1 -6 -18 7.85 2.36
1 -6 -17 15.87 2.84
-1 6 17 17.64 2.7
1 -6 -17 20.63 3.26
1 -6 -16 11.25 2.57
1 -6 -16 13.5 2.72
-1 6 16 5.38 1.66
-1 6 15 53.78 3.88
-1 6 14 65.6 4.08
1 -6 -14 64.56 4.35
1 -6 -14 66.67 4.37
1 -6 -13 52.23 3.72
1 -6 -13 46.51 3.54
-1 6 13 46.31 3.29
1 -6 -13 44.46 2.73
-1 6 12 62.87 3.76
1 -6 -12 71.36 4.05
1 -6 -12 71.61 4.1
1 -6 -12 62.37 2.99
1 -6 -12 70.89 3.29
-1 6 11 251.77 6.29
-1 6 11 258.08 7.48
1 -6 -11 276.03 7.8
1 -6 -11 267.85 7.71
1 -6 -11 249.64 6.12
1 -6 -11 255.74 6.61
1 -6 -10 168.53 5.05
-1 6 10 169.1 5.69
1 -6 -10 172.21 5.8
-1 6 10 161.51 4.67
1 -6 -10 168.22 5.71
1 -6 -10 161.26 4.19
1 -6 -9 4.22 1.17
1 -6 -9 4.52 0.78
-1 6 9 2.63 1.13
1 -6 -9 4.38 0.94
-1 6 9 3.37 0.76
1 -6 -9 3.42 1.05
1 -6 -8 228.68 5.08
1 -6 -8 220.21 5.83
1 -6 -8 226.73 6.1
1 -6 -8 223.77 6.06
-1 6 8 231.13 5.34
-1 6 8 231.23 6.33
-1 6 7 116.1 3.77
1 -6 -7 115.65 3.37
1 -6 -7 124.43 4.07
-1 6 7 112.86 4.13
1 -6 -7 124.79 4.07
-1 6 7 114.63 3.49
1 -6 -7 119.33 4
-1 6 6 1038.07 16.11
-1 6 6 1037.82 14.84
1 -6 -6 1009.11 15.33
1 -6 -6 1018.45 15.81
1 -6 -6 1022.95 14.67
-1 6 6 1022.29 15.16
1 -6 -6 1016.95 15.34
-1 6 5 31.77 2.08
1 -6 -5 33.15 1.83
-1 6 5 35.31 1.75
1 -6 -5 33.02 2.03
1 -6 -5 33.48 1.74
-1 6 5 34.22 1.79
1 -6 -5 34.55 1.89
-1 6 4 31.14 1.91
-1 6 4 29.01 1.53
-1 6 4 28.21 1.55
1 -6 -4 28.28 1.52
1 -6 -4 29.16 1.59
1 -6 -4 28.88 1.79
-1 6 3 3.83 0.63
-1 6 3 3.54 0.6
-1 6 3 1.56 0.68
1 -6 -3 5.04 0.6
1 -6 -3 2.73 0.64
1 -6 -3 3.54 0.64
1 -6 -3 6.19 0.69
-1 6 2 8.08 0.9
1 -6 -2 9.1 1.09
-1 6 2 11.14 0.91
1 -6 -2 7.5 0.69
-1 6 2 8.53 1
1 -6 -2 8.54 0.73
1 -6 -2 9 0.98
-1 6 1 1252.86 16.23
1 -6 -1 1237.64 16.1
-1 6 1 1307.78 17.53
-1 6 1 1278.02 17.7
-1 6 1 1255.6 16.24
1 -6 -1 1231.05 16.1
1 -6 -1 1257.13 17.74
1 -6 -1 1291.19 18.08
1 -6 0 4.52 0.7
-1 6 0 5.98 0.6
-1 6 0 6.43 0.6
-1 6 -1 2211.02 27.13
-1 6 -1 2201.92 27.13
1 -6 1 2202.4 29.05
-1 6 -1 2262.87 28.92
-1 6 -1 2268.87 28.57
1 -6 1 2195.92 28.92
-1 6 -2 384.04 6.41
1 -6 2 395.67 7.76
-1 6 -2 387.22 7.16
-1 6 -2 388.4 6.42
1 -6 2 383.58 7.46
-1 6 -2 377.61 7.61
-1 6 -3 38.74 1.89
-1 6 -3 39.56 1.7
-1 6 -3 40.37 1.7
-1 6 -3 38.18 2.1
1 -6 3 39.49 1.99
-1 6 -4 68 2.63
-1 6 -4 76.03 3.15
-1 6 -4 77.66 2.62
1 -6 4 75.24 3.12
-1 6 -4 80.01 2.66
1 -6 4 74.27 2.82
1 -6 5 7.44 1.01
-1 6 -5 8.24 1.03
-1 6 -5 7.71 0.99
-1 6 -5 5.89 0.87
-1 6 -5 8.39 1.26
1 -6 5 7.91 1.21
-1 6 -6 928.76 14.55
-1 6 -6 950.74 14.34
1 -6 6 931.31 14.26
-1 6 -6 933.79 15.5
1 -6 6 966.01 15.39
-1 6 -6 911.86 14.48
-1 6 -7 67.5 3.05
-1 6 -7 67.17 2.86
-1 6 -7 69.05 3.08
1 -6 7 69.09 2.81
-1 6 -7 67.12 3.36
1 -6 7 63.83 3.23
-1 6 -8 231.84 6.27
-1 6 -8 227.82 5.81
-1 6 -8 227.25 6.22
1 -6 8 230.45 5.58
-1 6 -8 246.87 6.87
1 -6 8 239.44 6.49
-1 6 -9 197.91 6.07
-1 6 -9 197.64 5.5
-1 6 -9 199.69 6.08
1 -6 9 205.45 5.18
-1 6 -9 205.58 6.49
1 -6 9 204.97 6.15
-1 6 -10 19.37 1.94
-1 6 -10 18.82 2.14
1 -6 10 22.34 2.1
-1 6 -10 17.18 1.78
1 -6 10 17.66 1.62
-1 6 -10 22.4 1.89
1 -6 11 90.89 3.95
1 -6 11 95.87 4.38
-1 6 -11 87.69 4.36
-1 6 -11 95.26 4.67
-1 6 -11 91.51 3.88
-1 6 -11 89.19 4.39
1 -6 12 2.45 1.24
-1 6 -12 0.25 1.26
-1 6 -12 -0.27 1.22
-1 6 -12 2.26 1.3
-1 6 -12 1.79 1.18
1 -6 12 -0.15 0.93
1 -6 13 18.01 2.19
-1 6 -13 18.71 2.39
-1 6 -13 19.77 2.47
-1 6 -13 18.85 2.48
-1 6 -13 13.85 1.72
1 -6 13 17.94 2.02
1 -6 14 12.59 1.91
-1 6 -14 12.47 2.04
-1 6 -14 14.46 2.35
-1 6 -14 11.56 1.93
1 -6 14 13.5 1.93
-1 6 -15 2.61 1.45
-1 6 -15 2.32 1.56
-1 6 -15 2.96 1.52
-1 6 -16 30.29 3.4
-1 6 -16 29.92 3.59
-1 6 -16 28.86 3.25
-1 6 -17 5.15 2.35
-1 6 -17 9.03 2.63
-1 6 -17 8.14 2.32
-1 6 -18 23.48 3.53
-1 6 -18 19.73 3.37
1 -5 -20 11.6 3.11
1 -5 -20 9.02 2.84
1 -5 -19 7.93 2.43
1 -5 -19 6.32 2.21
1 -5 -18 8.8 2.23
-1 5 18 9.67 2.37
1 -5 -18 8.21 2.3
1 -5 -17 4.26 1.67
-1 5 17 5.83 1.87
1 -5 -17 9.6 2.28
1 -5 -16 7.39 2.08
-1 5 16 1.81 1.4
1 -5 -16 7 2
1 -5 -15 134.12 6.36
-1 5 15 134.48 5.93
1 -5 -15 128.99 6.32
-1 5 14 40.31 3.21
1 -5 -13 160.97 6.37
-1 5 13 159.51 6.01
1 -5 -13 149.12 4.85
1 -5 -13 155.62 6.26
1 -5 -12 5.08 0.89
1 -5 -12 6.83 1.57
-1 5 12 7.67 1.52
1 -5 -12 8.43 1.25
1 -5 -12 6.63 1.6
1 -5 -11 225.75 7.02
1 -5 -11 219.55 6.92
-1 5 11 218.14 6.67
1 -5 -11 222.73 5.79
1 -5 -11 219.92 5.53
1 -5 -10 202.66 6.26
1 -5 -10 198.92 6.2
-1 5 10 195.53 5.07
-1 5 10 196.81 5.98
1 -5 -10 192.26 5.24
1 -5 -10 192.64 4.9
1 -5 -9 71.78 2.53
1 -5 -9 72.71 3.47
-1 5 9 71.72 2.79
-1 5 9 73.4 3.37
1 -5 -9 70.91 3.43
1 -5 -9 73.14 2.99
-1 5 8 84.35 2.85
-1 5 8 72.45 3.25
1 -5 -8 78.19 3.09
1 -5 -8 83.57 3.44
1 -5 -8 79.53 2.66
1 -5 -8 82.64 3.45
-1 5 7 86.16 2.77
-1 5 7 75.82 3.16
1 -5 -7 83.28 3.08
1 -5 -7 83.87 2.67
1 -5 -7 86.56 3.31
1 -5 -7 85.17 3.28
1 -5 -6 723.34 10.77
-1 5 6 707.67 10.8
1 -5 -6 708.53 11.59
1 -5 -6 724.74 11.62
-1 5 6 717.21 11.39
1 -5 -6 710.88 11.62
-1 5 6 727.37 12.05
-1 5 5 1947.69 25.09
1 -5 -5 2012.36 26.2
-1 5 5 2012.96 25.64
1 -5 -5 1989.34 25.75
-1 5 5 1977.34 26.42
1 -5 -5 1993.24 25.77
-1 5 4 7.2 0.7
1 -5 -4 7.36 0.75
-1 5 4 6.96 0.9
-1 5 4 7.24 0.82
1 -5 -4 7.29 0.87
1 -5 -4 8.02 0.84
1 -5 -4 7.55 0.81
-1 5 3 547.31 8.37
1 -5 -3 541.16 8.63
-1 5 3 540.24 9.11
-1 5 3 523.91 8.24
1 -5 -3 528.92 9.12
1 -5 -3 530.16 8.12
1 -5 -3 536.24 8.13
-1 5 2 90.79 2.65
-1 5 2 92.19 2.48
1 -5 -2 87.88 2.96
1 -5 -2 93.11 2.31
1 -5 -2 90.16 2.29
1 -5 -2 90.86 2.79
-1 5 2 97.53 3.02
1 -5 -1 158.6 3.05
-1 5 1 154.99 3.7
-1 5 1 156.85 3.09
1 -5 -1 158.08 3.04
1 -5 -1 166.11 4.1
1 -5 -1 155.21 3.86
-1 5 1 156.85 3.09
-1 5 1 157.97 3.89
-1 5 0 540.76 8.68
-1 5 0 538.33 7.55
-1 5 0 547.06 7.57
1 -5 0 522.1 8.86
-1 5 0 530.57 8.66
1 -5 0 540.05 8.94
-1 5 -1 839.96 12.41
1 -5 1 855.43 12.5
-1 5 -1 831.67 11.1
-1 5 -1 826.27 12.17
1 -5 1 852.84 12.64
-1 5 -1 828.47 11.08
-1 5 -2 1294.73 17.41
-1 5 -2 1318.69 17.93
-1 5 -2 1282.07 16.5
1 -5 2 1245.68 17.54
-1 5 -2 1283.14 16.51
1 -5 3 74.19 2.79
-1 5 -3 74.12 2.78
-1 5 -3 74.15 2.28
1 -5 3 75.54 2.61
-1 5 -3 73.65 2.27
-1 5 -3 72.89 2.49
-1 5 -4 300.75 5.96
1 -5 4 299.6 5.94
-1 5 -4 301.51 5.79
-1 5 -4 302.49 5.78
-1 5 -4 299.38 6.55
1 -5 4 309.09 6.53
-1 5 -5 151.32 4.03
1 -5 5 152.99 3.92
1 -5 5 156.2 4.45
-1 5 -5 146.45 4
-1 5 -5 157.5 4.57
-1 5 -5 148.08 3.93
-1 5 -6 197.63 5.43
-1 5 -6 197.68 4.99
-1 5 -6 199.25 4.82
1 -5 6 212.95 5.48
1 -5 6 201.99 4.71
-1 5 -6 202.72 5.06
-1 5 -7 597.44 11.14
-1 5 -7 592.16 10.6
1 -5 7 595.3 10.81
-1 5 -7 573.09 10.03
1 -5 7 584.81 10.13
1 -5 7 574.17 9.61
-1 5 -7 586.18 10.58
-1 5 -8 123.46 4.48
-1 5 -8 109.25 3.69
1 -5 8 112.23 3.43
1 -5 8 107.89 3.76
1 -5 8 114.14 4.13
-1 5 -8 109.86 4.11
-1 5 -8 110.15 4.09
-1 5 -9 141.11 4.91
1 -5 9 155.05 4.99
1 -5 9 135.59 4.38
-1 5 -9 146.37 5.16
-1 5 -9 139.17 4.85
1 -5 9 137.51 3.86
1 -5 10 -0.03 1.01
-1 5 -10 -2.27 1.41
-1 5 -10 1.57 1.17
-1 5 -10 -0.95 1.35
1 -5 11 158.88 5.4
1 -5 11 150.77 5.12
-1 5 -11 149.38 5.65
-1 5 -11 165.38 5.95
-1 5 -11 152.01 5.69
1 -5 12 53.61 3.15
1 -5 12 49.82 2.96
-1 5 -12 46.65 3.35
-1 5 -12 46.93 3.3
-1 5 -12 44.32 3.23
-1 5 -13 -0.86 1.32
-1 5 -13 -0.26 1.35
1 -5 13 0.98 0.97
-1 5 -13 -0.7 1.3
1 -5 13 -1.18 1.35
-1 5 -14 10.74 1.92
-1 5 -14 10.35 1.93
1 -5 14 12.28 1.76
-1 5 -14 10.84 1.93
1 -5 14 11.01 1.78
-1 5 -15 1.06 1.52
-1 5 -15 -0.82 1.83
1 -5 15 3.66 1.4
-1 5 -15 0.9 1.31
-1 5 -16 5.37 1.63
-1 5 -16 6.85 1.84
-1 5 -17 19.35 2.97
-1 5 -17 12.38 2.4
-1 5 -17 15.43 2.78
-1 5 -18 15.53 2.9
-1 5 -18 13.74 2.84
-1 5 -19 13.99 3
-1 5 -19 8.23 2.82
1 -4 -20 -2.56 2.22
1 -4 -20 3.67 2.25
1 -4 -19 33.4 4.11
1 -4 -19 37.18 4.36
1 -4 -18 1.36 1.79
1 -4 -18 1.33 1.88
-1 4 18 2.28 1.74
-1 4 17 59.14 4.13
1 -4 -17 70.18 5.02
1 -4 -17 57.9 4.57
1 -4 -16 11.27 2.46
1 -4 -16 9.7 2.26
-1 4 16 5.31 1.32
1 -4 -15 2.02 1.6
-1 4 15 0.96 1.31
1 -4 -14 114.45 5.62
1 -4 -14 114.05 5.62
-1 4 14 115.32 5.1
-1 4 13 7.37 1.49
1 -4 -13 6.91 1.17
1 -4 -13 5.82 1.09
-1 4 12 405.88 9.64
1 -4 -12 404.46 8.21
1 -4 -12 419.85 10.34
1 -4 -12 427.78 10.41
1 -4 -11 35.05 2.05
1 -4 -11 32.87 1.96
-1 4 11 35.04 2.44
1 -4 -11 32.73 2.59
1 -4 -11 35.27 2.66
-1 4 10 250.35 6.58
1 -4 -10 247.94 5.57
1 -4 -10 245.62 6.97
-1 4 10 228.03 4.95
1 -4 -10 238.93 6.9
1 -4 -10 247.22 5.77
-1 4 9 109.97 4.03
1 -4 -9 110.44 3.33
-1 4 9 112.32 3.43
1 -4 -9 111.48 4.25
-1 4 9 107.05 3.04
1 -4 -9 114.56 3.62
1 -4 -9 119.21 4.36
1 -4 -8 71.28 3.14
-1 4 8 69.52 2.55
1 -4 -8 74.36 3.24
1 -4 -8 71.76 2.73
-1 4 8 70.87 3.09
1 -4 -8 69.9 2.37
1 -4 -7 198.77 4.29
1 -4 -7 199.12 5.25
1 -4 -7 197.65 4.76
-1 4 7 196.79 5.11
-1 4 7 207.44 4.43
1 -4 -7 195.28 5.22
-1 4 6 129.06 3.89
-1 4 6 135.09 3.76
1 -4 -6 133.5 3.28
1 -4 -6 136.87 3.88
1 -4 -6 130.76 3.68
1 -4 -6 135.76 3.87
-1 4 6 135.53 3.27
-1 4 5 1407.02 19.22
1 -4 -5 1391.84 18.9
-1 4 5 1391.76 17.98
1 -4 -5 1393.72 18.12
1 -4 -5 1390.44 18.79
1 -4 -5 1393.06 18.8
-1 4 5 1382.77 18.73
1 -4 -4 584.46 8.74
-1 4 4 585.61 8.96
-1 4 4 576.59 9.4
1 -4 -4 585.9 8.92
1 -4 -4 581.04 9.3
-1 4 4 569.35 8.46
1 -4 -4 582.99 8.92
-1 4 3 370.49 6.18
-1 4 3 369.97 6.67
1 -4 -3 385.25 6.31
1 -4 -3 374.33 6.04
1 -4 -3 371.35 6.03
-1 4 3 371.44 5.97
1 -4 -3 378.63 6.73
-1 4 2 929.77 12.43
-1 4 2 945.27 13.11
-1 4 2 925.74 12.45
1 -4 -2 917.6 13.15
1 -4 -2 925.3 12.01
1 -4 -2 931.78 12.04
1 -4 -2 925.14 12.81
-1 4 1 162.99 3.67
-1 4 1 164.51 3.44
1 -4 -1 167.97 3.82
1 -4 -1 158.25 2.83
1 -4 -1 161.05 2.86
1 -4 -1 161.11 3.64
1 -4 0 176.71 3.94
1 -4 0 175.41 3.91
-1 4 0 177.25 3.75
-1 4 0 169.15 3.74
-1 4 -1 419.42 6.8
-1 4 -1 407.05 6.92
1 -4 1 415.1 7.13
-1 4 -1 416.04 5.91
-1 4 -1 415.36 5.91
1 -4 1 415.45 6.96
1 -4 2 384.89 6.55
-1 4 -2 378.82 5.86
-1 4 -2 381.4 5.87
-1 4 -2 386.27 6.46
-1 4 -2 381.59 6.77
-1 4 -3 1028 13.97
-1 4 -3 1009.81 13.52
1 -4 3 1003.36 13.89
1 -4 3 1005.67 14.52
-1 4 -3 1000.63 14.49
-1 4 -3 1015.36 13.53
-1 4 -4 811.45 11.8
1 -4 4 818.85 12.35
1 -4 4 816.22 11.64
-1 4 -4 799.32 11.68
-1 4 -4 809.33 11.7
-1 4 -4 808.62 12.48
-1 4 -5 460.78 7.97
-1 4 -5 447.71 7.78
1 -4 5 465.31 7.88
1 -4 5 443.14 7.43
-1 4 -5 442.67 8.39
1 -4 5 459.82 8.31
-1 4 -5 462.23 7.98
1 -4 6 4.44 1.06
1 -4 6 0.55 0.48
1 -4 6 2.08 0.59
-1 4 -6 2.64 0.75
-1 4 -6 2.41 0.88
-1 4 -6 2.74 0.65
1 -4 7 240.28 5.73
1 -4 7 229.08 5.38
-1 4 -7 227.75 5.94
-1 4 -7 234.66 5.78
-1 4 -7 224.76 5.7
1 -4 7 228.42 4.77
1 -4 8 339.63 6.3
1 -4 8 358.99 7.61
-1 4 -8 350.48 7.83
-1 4 -8 346.48 7.8
-1 4 -8 365.06 7.97
1 -4 8 344.8 7.29
1 -4 9 30.8 2.15
-1 4 -9 24.14 2.02
-1 4 -9 22.35 2.04
-1 4 -9 31.23 2.3
1 -4 9 26.5 1.86
1 -4 10 538.72 10.59
-1 4 -10 533.72 11.22
-1 4 -10 539.14 11.24
-1 4 -10 570.76 11.4
1 -4 10 537.56 10.34
1 -4 11 36.51 2.51
-1 4 -11 35.34 2.72
-1 4 -11 36.99 2.83
-1 4 -11 37.38 2.79
1 -4 11 33.37 2.36
1 -4 12 79.57 3.71
-1 4 -12 72.01 4.06
-1 4 -12 74.28 4.1
-1 4 -12 71.07 3.89
1 -4 12 73.67 3.59
1 -4 13 18.82 1.95
-1 4 -13 15.83 2.14
1 -4 13 17.1 1.89
-1 4 -13 21.51 2.4
-1 4 -13 15.13 2.12
-1 4 -14 1.23 1.1
1 -4 14 1.17 0.98
-1 4 -14 2.28 1.4
-1 4 -14 -0.04 1.31
-1 4 -15 16 2.28
1 -4 15 16.14 2
-1 4 -15 17.68 2.33
-1 4 -15 15.31 2.33
-1 4 -16 -1.08 1.94
1 -4 16 -1.32 1.38
-1 4 -16 -2.85 1.78
-1 4 -16 -1.92 1.87
-1 4 -17 52.33 4.46
-1 4 -17 54.92 4.22
-1 4 -17 52.55 4.34
-1 4 -18 7.64 2.31
-1 4 -18 7.74 2.23
-1 4 -19 4.2 2.39
-1 4 -19 6.12 2.45
1 -3 -21 2.59 2.31
1 -3 -21 0.09 2.28
1 -3 -20 12.84 3.1
1 -3 -20 17.15 3.35
1 -3 -19 9.89 2.86
1 -3 -19 11.24 2.72
1 -3 -18 19.28 3.09
-1 3 18 18.87 2.58
1 -3 -18 18 3.04
1 -3 -17 28.51 3.35
-1 3 17 30.73 3.09
1 -3 -17 35.51 3.76
1 -3 -16 103.99 5.86
-1 3 16 95.78 4.95
-1 3 15 25.52 2.45
1 -3 -15 31.05 3.17
1 -3 -15 30.76 3.18
-1 3 14 3.54 1.1
1 -3 -14 5.06 1.75
1 -3 -14 4.67 1.58
1 -3 -13 84.3 4.6
1 -3 -13 88.04 3.58
1 -3 -13 87.17 4.67
-1 3 13 91.18 4.25
-1 3 12 83.98 3.88
1 -3 -12 85.54 3.17
1 -3 -12 86.89 3.39
1 -3 -11 349.15 8.98
1 -3 -11 350.34 7.1
1 -3 -11 359.84 7.32
-1 3 11 361.88 8.35
1 -3 -11 348.17 8.95
1 -3 -10 9.19 1.47
1 -3 -10 9.92 1.52
1 -3 -10 11.05 1.1
1 -3 -10 13.31 1.22
-1 3 10 12.81 1.48
-1 3 9 158.49 4.79
1 -3 -9 165.03 5.2
1 -3 -9 163.2 4.08
1 -3 -9 164.26 5.16
-1 3 9 152.63 3.74
1 -3 -9 155.96 4.16
1 -3 -8 1.48 0.77
-1 3 8 0.2 0.66
1 -3 -8 0.9 0.74
1 -3 -8 0.83 0.43
-1 3 8 0.1 0.44
-1 3 7 1157.51 15.46
1 -3 -7 1148.58 17.24
1 -3 -7 1182.64 16.22
1 -3 -7 1157.66 17.25
1 -3 -7 1170.62 15.64
-1 3 7 1179.56 16.96
1 -3 -7 1152.02 15.58
-1 3 7 1169.72 15.75
1 -3 -6 802.05 11.96
1 -3 -6 821.77 11.51
-1 3 6 847.56 12.56
1 -3 -6 822.13 12.67
1 -3 -6 816.36 12.66
-1 3 5 26.15 1.5
1 -3 -5 27.8 1.28
-1 3 5 28.6 1.52
1 -3 -5 27.69 1.43
1 -3 -5 28.7 1.54
1 -3 -5 30.42 1.59
-1 3 5 30.42 1.25
1 -3 -4 1150.26 14.69
1 -3 -4 1136.9 15.19
-1 3 4 1107.87 14.32
1 -3 -4 1109.26 15.05
1 -3 -4 1113.41 15.06
-1 3 4 1132.7 15.39
1 -3 -3 462.96 7.03
1 -3 -3 464.44 7
-1 3 3 466.32 6.65
1 -3 -3 477.66 7.45
-1 3 3 471.92 7.18
1 -3 -3 467.54 7.01
-1 3 3 472.87 7.48
1 -3 -2 48.11 1.38
-1 3 2 45.34 1.69
1 -3 -2 46.86 1.68
-1 3 2 48.25 1.42
1 -3 -2 48.39 1.37
1 -3 -2 50.38 1.63
-1 3 2 48.28 1.56
1 -3 -1 65.49 1.4
1 -3 -1 64.85 1.39
1 -3 -1 65.26 1.92
1 -3 -1 64.57 1.98
-1 3 1 64.82 1.76
-1 3 1 69.47 2
-1 3 1 63.29 1.72
-1 3 0 2076.75 24.17
1 -3 0 1953.98 24.38
-1 3 0 2043.33 24.33
1 -3 0 1970.96 24.41
-1 3 -1 849.65 11.31
-1 3 -1 829.66 10.37
-1 3 -1 861.35 11.42
-1 3 -1 830.46 10.37
1 -3 1 822.42 11.32
1 -3 1 820.03 11.53
-1 3 -2 318.17 4.82
-1 3 -2 309.07 5.5
-1 3 -2 312.21 5.27
-1 3 -2 315.55 4.81
1 -3 2 305.03 5.2
-1 3 -3 818.11 11.27
-1 3 -3 828.12 11.91
1 -3 3 827.02 11.83
1 -3 3 826.15 11.27
-1 3 -3 837.9 11.5
1 -3 3 832.74 11.57
-1 3 -3 839.61 11.28
-1 3 -4 224.52 4.8
1 -3 4 215.14 4.06
1 -3 4 227.41 4.7
-1 3 -4 211.87 4.39
-1 3 -4 206.77 4.35
1 -3 4 220.12 4.44
1 -3 5 1104.36 15.62
1 -3 5 1107.11 15.36
-1 3 -5 1124.26 15.93
-1 3 -5 1118.83 15.59
1 -3 5 1109.93 14.58
-1 3 -5 1127.7 15.61
1 -3 6 1868.43 24.1
1 -3 6 1833.52 23.89
-1 3 -6 1877.82 24.61
-1 3 -6 1855.79 24.35
-1 3 -6 1864.2 24.37
1 -3 7 299.66 6.26
1 -3 7 298.32 6.17
-1 3 -7 292.85 6.56
-1 3 -7 288.85 6.56
1 -3 7 289.86 5.18
-1 3 -7 280.13 6.5
1 -3 8 22.76 1.58
1 -3 8 19.14 1.46
-1 3 -8 20.33 1.73
-1 3 -8 18.04 1.64
-1 3 -8 17.57 1.64
1 -3 8 18.71 1.13
-1 3 -9 1.87 0.94
-1 3 -9 0.73 0.94
-1 3 -9 2.66 1.02
1 -3 9 0.77 0.69
1 -3 9 1.14 0.84
-1 3 -10 528.1 10.6
-1 3 -10 498.41 10.74
-1 3 -10 514.94 10.87
1 -3 10 514.83 9.97
1 -3 10 533.6 9.87
-1 3 -11 560.56 11.39
1 -3 11 538.13 10.66
-1 3 -11 524.21 11.61
-1 3 -11 530.84 11.67
1 -3 11 559.52 10.46
-1 3 -12 -0.57 1.2
1 -3 12 0.81 0.88
-1 3 -12 0.08 1.17
1 -3 12 -0.07 0.96
-1 3 -12 -0.6 1.26
1 -3 13 279.96 7.65
-1 3 -13 263.51 8.38
1 -3 13 282.1 7.2
-1 3 -13 265.51 8.46
1 -3 14 3.64 1.24
-1 3 -14 0.26 1.36
-1 3 -14 1.38 1.19
-1 3 -14 4.51 1.39
1 -3 15 13.24 1.84
-1 3 -15 12.86 2.21
-1 3 -15 11.85 2.29
-1 3 -15 17.91 2.37
1 -3 16 2.34 1.25
-1 3 -16 3.89 1.53
-1 3 -16 -0.04 1.31
-1 3 -16 1.88 1.4
-1 3 -17 4.91 1.9
-1 3 -17 7.14 2.05
-1 3 -18 42.48 4.17
-1 3 -18 43.47 4.24
-1 3 -19 3.15 2.16
-1 3 -19 -0.28 2.04
-1 3 -20 -1.95 1.97
-1 3 -20 -0.75 1.88
1 -2 -21 -0.47 1.81
1 -2 -21 -0.36 2.12
1 -2 -20 3.96 2.06
1 -2 -20 2.78 1.83
1 -2 -19 3.18 1.84
1 -2 -19 1.6 1.9
1 -2 -18 34.63 3.89
1 -2 -18 36.65 4.06
-1 2 18 34.4 3.2
1 -2 -17 29.68 3.52
-1 2 17 29.17 2.98
1 -2 -17 33.51 3.72
1 -2 -16 65.34 4.66
1 -2 -16 72.02 4.87
-1 2 16 62.22 3.94
1 -2 -15 16.68 2.48
1 -2 -15 18.12 2.4
-1 2 15 13.31 1.82
1 -2 -14 1.17 1.16
-1 2 14 0.74 0.95
1 -2 -14 1.1 0.93
1 -2 -14 2.76 1.56
1 -2 -13 19.72 2.42
1 -2 -13 19.92 1.79
-1 2 13 17.25 1.85
1 -2 -13 17.41 2.27
1 -2 -12 17.16 2.12
1 -2 -12 15.12 1.31
1 -2 -12 14.51 1.43
1 -2 -12 16.56 2.16
1 -2 -11 174.18 6.03
1 -2 -11 170.96 4.45
1 -2 -11 175.37 4.8
-1 2 11 174.12 4.37
1 -2 -11 175.48 6.09
-1 2 11 172.44 5.31
1 -2 -10 664.08 10.75
1 -2 -10 653.45 10.49
-1 2 10 638.88 10.22
-1 2 10 659.69 11.71
-1 2 9 7.6 1.08
1 -2 -9 8.03 0.86
1 -2 -9 7.73 1.22
1 -2 -9 9.37 1.3
1 -2 -9 10.63 1.04
-1 2 9 8.6 0.85
-1 2 8 237.67 5.56
1 -2 -8 235.84 4.98
1 -2 -8 240.11 6.06
1 -2 -8 231.25 4.84
-1 2 8 230.21 4.7
1 -2 -8 242.44 6.07
-1 2 7 57.06 2.33
1 -2 -7 54.75 2.05
1 -2 -7 59.8 2.6
1 -2 -7 55.35 1.95
-1 2 7 54.06 1.9
1 -2 -7 54.9 2.53
1 -2 -6 371.36 7.06
1 -2 -6 363.34 6.08
-1 2 6 365.21 6.69
1 -2 -6 363.78 6.3
1 -2 -6 357.69 5.91
-1 2 6 368.64 6
1 -2 -6 372.67 7.08
-1 2 5 1024.33 14.16
-1 2 5 1020.88 13.27
1 -2 -5 1025.81 14.45
1 -2 -5 1028.54 13.52
1 -2 -5 1018.5 14.44
1 -2 -5 1022.54 13.83
1 -2 -4 175.33 3.64
1 -2 -4 182.47 3.86
1 -2 -4 179.76 3.46
-1 2 4 183.1 3.19
1 -2 -4 180.54 3.87
-1 2 4 183.52 3.8
-1 2 4 180.21 3.85
-1 2 3 252.72 4.45
-1 2 3 245.81 4.49
1 -2 -3 247.43 4.19
1 -2 -3 251.44 4.35
1 -2 -3 252.46 4.44
-1 2 3 251.66 3.78
1 -2 -3 251.42 4.35
1 -2 -2 218.35 3.88
-1 2 2 206.69 3.7
-1 2 2 214.31 3.86
1 -2 -2 219.86 3.7
1 -2 -2 215.35 3.49
1 -2 -2 217.44 3.49
-1 2 2 214.6 3.22
1 -2 -1 3966.65 46.72
1 -2 -1 4027.59 46.89
-1 2 1 4101.01 46.64
1 -2 -1 3947.06 45.89
1 -2 -1 3935.78 45.89
-1 2 0 226.05 3.76
1 -2 0 225.12 3.78
1 -2 0 221.24 3.81
-1 2 0 219.6 3.55
1 -2 1 0.21 0.38
-1 2 -1 0.61 0.27
-1 2 -1 0.47 0.13
-1 2 -1 0.73 0.14
-1 2 -2 3341.6 38.68
1 -2 2 3251.12 39.26
1 -2 2 3173.88 38.74
1 -2 2 3343.8 39.19
-1 2 -2 3326.62 38.69
-1 2 -2 3493.6 39.43
-1 2 -2 3369.88 39.15
1 -2 3 2179.73 26.06
1 -2 3 2227.81 26.77
1 -2 3 2124.3 26.74
-1 2 -3 2214.74 27.01
-1 2 -3 2172.72 26.52
-1 2 -3 2178.08 26.53
1 -2 4 1060.73 14.2
1 -2 4 1038.73 13.29
1 -2 4 1074.87 14.19
-1 2 -4 1059.47 14.5
-1 2 -4 1058.81 14.25
-1 2 -4 1067.58 14.27
1 -2 5 23.52 1.35
1 -2 5 26.03 1.04
1 -2 5 24.88 1.41
-1 2 -5 23.8 1.49
-1 2 -5 29.24 1.62
-1 2 -5 28.9 1.61
1 -2 6 1319.48 17.74
1 -2 6 1280.81 16.17
1 -2 6 1274.18 17.39
-1 2 -6 1294.5 18.04
-1 2 -6 1331.91 18.2
-1 2 -6 1323.22 18.18
1 -2 7 367.98 6.93
1 -2 7 346.58 5.46
1 -2 7 354.68 6.64
-1 2 -7 357.99 7.35
-1 2 -7 359.21 7.36
-1 2 -7 353.1 7.17
1 -2 8 14.83 1.32
1 -2 8 16.43 1.26
-1 2 -8 18.84 1.7
-1 2 -8 17.24 1.59
-1 2 -8 17.85 1.56
1 -2 9 116.14 3.85
1 -2 9 119.22 3.58
-1 2 -9 112.53 4.27
-1 2 -9 111.1 4.22
-1 2 -9 113.55 4.03
1 -2 10 40.86 2.39
1 -2 10 45.75 2.33
-1 2 -10 52.2 3.12
-1 2 -10 50.49 3.05
-1 2 -10 48.14 2.8
1 -2 11 663.36 12.37
1 -2 11 706.98 11.82
-1 2 -11 688.86 13.49
-1 2 -11 705.8 13.61
-1 2 -11 689.21 12.89
1 -2 12 209.51 6.29
1 -2 12 214.94 5.75
-1 2 -12 220.05 7.11
-1 2 -12 210.62 7
-1 2 -12 216.54 6.56
-1 2 -13 28.56 2.68
1 -2 13 26.98 2.37
-1 2 -13 26.43 2.65
-1 2 -13 31.89 2.69
-1 2 -14 35.41 3.17
-1 2 -14 37.56 3.19
1 -2 14 37.07 2.79
-1 2 -14 38.7 3.02
-1 2 -15 5.44 1.74
-1 2 -15 5.8 1.82
1 -2 15 4.81 1.44
1 -2 16 6.32 1.52
-1 2 -16 5.73 1.94
-1 2 -16 11.35 1.96
-1 2 -16 9.16 2.24
1 -2 17 14.45 2.25
-1 2 -17 13.65 2.74
-1 2 -17 14.19 2.44
-1 2 -17 15.95 2.81
-1 2 -18 6.96 2.12
-1 2 -18 4.74 1.8
-1 2 -19 26.44 3.69
-1 2 -19 28.71 3.85
-1 2 -20 -1.69 2.33
-1 2 -20 -1.12 2.24
1 -1 -21 -1.46 2.5
1 -1 -21 -2.09 2.43
1 -1 -20 0.48 1.53
1 -1 -20 -1.05 1.89
1 -1 -19 2.07 1.9
1 -1 -19 1.51 1.84
1 -1 -18 1.05 1.94
1 -1 -18 2.99 2
1 -1 -17 79.6 5.35
1 -1 -17 87.23 5.55
-1 1 17 84.02 4.66
1 -1 -16 13.19 2.41
1 -1 -16 14.66 2.56
-1 1 16 13.87 2.03
1 -1 -15 53.51 3.99
1 -1 -15 47.15 3.76
-1 1 15 50.81 3.34
1 -1 -14 1.62 0.99
-1 1 14 0.34 0.91
1 -1 -14 0.2 1.19
1 -1 -14 1.26 1.19
-1 1 13 24.07 2.06
1 -1 -13 26.53 2.64
1 -1 -13 26.81 2.66
1 -1 -13 25.67 2.01
1 -1 -12 302.11 7
1 -1 -12 288.23 6.15
-1 1 12 315.94 7.59
1 -1 -12 294.26 8.44
-1 1 12 295.35 6.46
1 -1 -12 304.68 8.55
1 -1 -11 97.1 3.49
1 -1 -11 88.59 3.01
-1 1 11 91.83 3.69
1 -1 -11 100.06 4.54
-1 1 11 94.57 3.19
1 -1 -11 98.68 4.5
1 -1 -10 227.66 5.38
1 -1 -10 232.73 6.72
1 -1 -10 221.21 4.93
1 -1 -10 234.4 6.76
-1 1 10 232.63 5.13
-1 1 9 92.09 2.88
1 -1 -9 93.15 3
1 -1 -9 88.16 2.83
-1 1 9 94.38 3.35
1 -1 -9 94.77 3.86
1 -1 -9 91.59 3.77
1 -1 -8 377.44 6.67
1 -1 -8 393.42 6.83
-1 1 8 382.64 7.31
-1 1 8 373.72 6.66
1 -1 -7 8.39 0.77
1 -1 -7 9.22 0.82
-1 1 7 7.63 0.81
-1 1 6 11.56 0.97
1 -1 -6 9.85 1.03
1 -1 -6 10.07 0.82
1 -1 -6 9.99 1.05
1 -1 -6 10.7 0.78
-1 1 6 11.47 0.83
1 -1 -5 269.09 5.36
1 -1 -5 265.56 5.33
1 -1 -5 266.35 4.72
1 -1 -5 257.72 4.35
-1 1 5 261.12 4.56
-1 1 5 267.04 4.88
-1 1 4 517.45 7.37
1 -1 -4 516.54 7.46
1 -1 -4 538.11 7.63
1 -1 -4 522.9 8.07
1 -1 -4 518.75 8.06
1 -1 -4 513.58 7.02
-1 1 4 521.55 7.65
1 -1 -3 29.77 1.11
1 -1 -3 30.72 1.16
-1 1 3 31.5 0.87
1 -1 -3 30.1 1.24
-1 1 3 30.33 1.14
1 -1 -3 30.33 0.84
-1 1 3 30.33 1.26
1 -1 -3 28.87 1.21
1 -1 -2 179.21 3.06
-1 1 2 176.2 3.04
1 -1 -2 180.41 3.07
1 -1 -2 180.01 3.06
1 -1 -2 176.47 3.15
-1 1 2 184.07 3.21
1 -1 -1 867.93 10.91
1 -1 0 1012.58 12.35
-1 1 -1 192.26 2.64
1 -1 1 195.94 2.87
1 -1 1 198.53 3.09
-1 1 -1 190.89 2.64
-1 1 -2 784.34 10.21
1 -1 2 754.1 9.48
1 -1 2 789.25 10.18
-1 1 -2 770.95 9.92
-1 1 -2 774.71 9.92
-1 1 -3 2396.84 28.81
1 -1 3 2347.5 28.35
1 -1 3 2292.98 27.58
-1 1 -3 2383.06 28.66
1 -1 3 2403.78 28.72
-1 1 -3 2370.4 28.66
-1 1 -4 797.89 11.13
-1 1 -4 807.94 11.15
1 -1 4 786.46 10.55
-1 1 -4 805.5 11.13
1 -1 4 801.5 10.99
1 -1 4 767.91 9.65
-1 1 -5 5096.97 59.57
-1 1 -5 5158.66 59.6
1 -1 5 5036.09 58.51
-1 1 -5 5180.64 59.39
1 -1 5 5254.54 59.28
-1 1 -6 20.03 1.37
-1 1 -6 19.34 1.37
1 -1 6 20.7 1.15
1 -1 6 20.44 1.36
-1 1 -6 18.89 1.38
-1 1 -7 1124.22 16.19
-1 1 -7 1124.78 16.63
1 -1 7 1127.45 15.24
1 -1 7 1109.53 16.01
-1 1 -7 1143.36 16.68
-1 1 -8 150.25 4.31
-1 1 -8 144.09 4.49
1 -1 8 145.73 4.14
-1 1 -8 145.08 4.51
1 -1 8 147.83 3.69
-1 1 -9 197.41 5.34
1 -1 9 191.87 5.17
1 -1 9 202.04 4.6
-1 1 -10 50.19 2.68
-1 1 -10 50.77 2.95
1 -1 10 51.92 2.29
1 -1 10 49.54 2.59
-1 1 -10 51.95 2.99
-1 1 -11 29.07 2.63
1 -1 11 22.24 1.6
-1 1 -11 22.68 2.01
1 -1 11 17.4 1.63
-1 1 -11 25.58 2.57
-1 1 -12 124.66 4.85
-1 1 -12 138.75 5.58
1 -1 12 128.15 4.05
1 -1 12 127.03 4.72
-1 1 -12 133.49 5.48
-1 1 -13 51.71 3.57
-1 1 -13 50.4 3.17
1 -1 13 52.57 3.18
-1 1 -13 52.76 3.57
-1 1 -14 85.81 4.72
-1 1 -14 92.19 4.43
1 -1 14 79.4 4.05
-1 1 -14 77.68 4.52
-1 1 -15 7.1 1.5
-1 1 -15 8.6 1.95
1 -1 15 8.01 1.67
-1 1 -15 10.05 2
-1 1 -16 37.53 3.12
-1 1 -16 43.02 3.82
1 -1 16 42 3.31
-1 1 -16 44.25 3.93
-1 1 -17 32.22 3.06
-1 1 -17 33.69 3.65
-1 1 -17 35 3.64
1 -1 17 29.79 2.98
-1 1 -18 5.79 1.89
-1 1 -18 8.31 2.24
1 -1 18 4.54 1.8
-1 1 -19 1.46 1.47
-1 1 -19 0.43 1.69
-1 1 -20 1.71 1.94
-1 1 -20 3.14 2.22
1 0 -21 2.08 2.35
1 0 -21 6.64 2.88
1 0 -20 -0.24 1.77
1 0 -20 -1.58 1.9
1 0 -19 5.67 2.31
1 0 -19 3.32 2.2
1 0 -18 5.19 2.1
1 0 -18 1.37 1.74
1 0 -17 0.08 1.84
1 0 -17 -1.55 1.96
-1 0 17 2.39 1.45
1 0 -16 112.65 6.02
-1 0 16 108.44 4.97
1 0 -16 117.2 6.19
1 0 -15 4.49 1.29
1 0 -15 4.28 1.75
1 0 -15 1.31 1.3
-1 0 15 4.28 1.31
1 0 -14 37.87 3.21
1 0 -14 33.27 2.5
1 0 -14 37.79 3.31
-1 0 14 34.75 2.61
1 0 -13 25.83 2.61
-1 0 13 23.48 1.79
1 0 -13 26.52 2.2
1 0 -13 25.49 2.65
-1 0 13 26.94 2.2
1 0 -12 273.56 8.2
-1 0 12 289.15 6.53
1 0 -12 282.69 6.93
1 0 -12 275.22 8.21
-1 0 12 280.12 7.02
1 0 -11 397.57 9.61
-1 0 11 393.4 7.77
1 0 -11 390.97 8.1
1 0 -11 397.64 9.61
-1 0 11 393.31 8.34
1 0 -10 87.12 3.17
-1 0 10 82.5 2.69
-1 0 10 88.99 3.05
-1 0 10 82.49 3.21
1 0 -10 90.41 4.02
1 0 -10 85.08 3.93
1 0 -10 81.94 2.73
1 0 -9 384.92 6.85
-1 0 9 388.32 7.19
1 0 -9 391.7 8.64
1 0 -9 389 8.62
1 0 -9 388 7.37
-1 0 9 387.36 7.59
-1 0 8 3.43 0.62
1 0 -8 3.92 0.71
1 0 -8 2.74 0.74
1 0 -8 3.93 0.59
1 0 -8 1.84 0.85
1 0 -7 465.45 7.3
1 0 -7 444.36 8.62
1 0 -7 438.42 8.57
-1 0 7 450.65 7.65
1 0 -7 449.04 7.46
-1 0 7 448.71 7.44
1 0 -6 36.5 1.48
1 0 -6 35.17 1.89
1 0 -6 35.74 1.92
-1 0 6 35.47 1.56
1 0 -6 36.32 1.51
-1 0 6 32.5 1.46
1 0 -5 171.7 3.46
1 0 -5 172.3 4.11
1 0 -5 173.02 4.12
-1 0 5 173.83 3.52
1 0 -5 173.36 3.38
1 0 -4 43.86 1.45
1 0 -4 45.14 1.35
1 0 -4 50.12 1.85
-1 0 4 46.23 1.44
-1 0 4 47.1 1.52
1 0 -3 2.36 0.34
1 0 -3 4.37 0.64
1 0 -3 4.33 0.61
1 0 -3 4.54 0.36
-1 0 3 3 0.36
-1 0 3 2.97 0.39
-1 0 2 35.6 1.07
1 0 -2 33.58 0.77
1 0 -2 32.67 1.05
1 0 -2 34.84 1.11
-1 0 2 33.44 1.12
1 0 -2 33.87 1.14
-1 0 2 35.26 0.9
1 0 -2 33.43 1.14
1 0 2 122.53 2.41
-1 0 -2 128.82 2.38
1 0 2 120.11 1.97
-1 0 -2 126.59 2.41
-1 0 -2 127.66 2.37
-1 0 -3 3143.32 36.82
-1 0 -3 3176.26 36.74
1 0 3 3214.55 36.83
-1 0 -3 3130.44 36.8
-1 0 -4 1570.68 19.98
-1 0 -4 1589.56 19.78
-1 0 -4 1574.8 20
1 0 4 1532.02 18.76
1 0 4 1582.12 19.81
-1 0 -5 537.44 8.54
1 0 5 512.79 8.26
-1 0 -5 529.11 8.51
1 0 5 515.6 7.25
-1 0 -6 1352.98 18.59
1 0 6 1338.12 18.11
-1 0 -6 1333.6 18.05
1 0 6 1338.29 16.86
-1 0 -6 1344.03 18.57
-1 0 -7 470.63 8.76
1 0 7 462.94 8.28
-1 0 -7 462.59 8.2
1 0 7 466.3 7.15
-1 0 -7 479.08 8.79
-1 0 -8 805.16 13.5
1 0 8 828.73 12.92
-1 0 -8 810.08 12.74
1 0 8 797.77 11.41
-1 0 -8 811.03 13.49
-1 0 -9 258.73 6.73
1 0 9 270.77 6.31
-1 0 -9 273.28 6.25
1 0 9 263.77 5.16
-1 0 -9 254.75 6.72
-1 0 -10 128.76 4.71
-1 0 -10 134.02 4.33
1 0 10 121.68 3.38
-1 0 -10 129.66 4.77
1 0 10 126.79 4.33
1 0 11 70.89 3.34
-1 0 -11 74.28 3.29
1 0 12 14.63 1.69
-1 0 -12 13.91 1.57
-1 0 -12 12.84 1.72
-1 0 -12 11.02 1.63
-1 0 -13 122.6 4.85
1 0 13 127.71 4.95
-1 0 -13 114.54 5.34
-1 0 -13 116.63 5.35
1 0 14 3.6 1.31
-1 0 -14 2.1 1.18
-1 0 -14 1.41 1.1
-1 0 -14 1.12 1.26
-1 0 -15 155.94 5.95
-1 0 -15 148.96 6.66
1 0 15 150.62 5.96
-1 0 -15 150.63 6.66
1 0 16 3.52 1.58
-1 0 -16 3.72 1.75
-1 0 -16 2.35 1.88
-1 0 -16 -0.1 1.32
-1 0 -17 54.8 3.86
-1 0 -17 59.26 4.58
1 0 17 53.69 3.88
-1 0 -17 57.96 4.52
-1 0 -18 24.72 3.46
1 0 18 19.43 2.55
-1 0 -18 19.68 3.13
-1 0 -19 -0.39 2
-1 0 -19 -2.07 2.21
-1 0 -20 3.14 2.26
-1 0 -20 6.93 2.71
-1 0 -21 -1.14 2.43
-1 0 -21 -0.27 2.46
1 1 -21 -1.64 2.47
1 1 -21 -1.63 2.29
1 1 -20 7.06 2.66
1 1 -20 7.68 2.65
1 1 -19 0.71 1.91
1 1 -19 3.51 2.13
1 1 -18 19.57 3.07
1 1 -18 20.98 3.17
1 1 -17 6.62 1.98
1 1 -17 4.58 1.88
1 1 -16 11.42 2.27
-1 -1 16 14.59 2.1
1 1 -16 10.9 2.17
1 1 -15 48.18 3.21
1 1 -15 41.42 3.68
-1 -1 15 49.06 3.11
1 1 -15 44.08 3.7
1 1 -14 41.92 2.81
1 1 -14 40.74 3.35
-1 -1 14 39.58 2.75
1 1 -14 42.91 3.47
-1 -1 13 105.56 4.02
1 1 -13 116.58 5.38
1 1 -13 112.57 4.43
1 1 -13 112.4 5.29
-1 -1 13 113.18 4.36
1 1 -12 17.85 2.19
-1 -1 12 13.61 1.49
-1 -1 12 16.32 1.68
1 1 -12 18.07 2.32
1 1 -12 17.92 1.9
-1 -1 11 239.54 5.88
1 1 -11 254.06 7.42
1 1 -11 252.57 7.38
1 1 -11 241.85 6.21
-1 -1 11 238.69 6.04
-1 -1 10 34.78 1.98
-1 -1 10 31.67 1.67
1 1 -10 35.19 2.57
1 1 -10 32.28 2.39
-1 -1 10 32.28 1.94
1 1 -10 33.37 2.05
-1 -1 9 16.57 1.31
-1 -1 9 18.1 1.22
1 1 -9 18.8 1.83
1 1 -9 15.33 1.61
1 1 -9 18.07 1.48
-1 -1 9 16.94 1.31
-1 -1 8 527.22 8.84
-1 -1 8 514.22 8.18
1 1 -8 519.61 9.98
1 1 -8 513.49 8.84
-1 -1 8 518.96 8.68
1 1 -8 517.98 9.97
-1 -1 7 54.18 2.12
1 1 -7 50.93 2.49
1 1 -7 48.75 2.45
1 1 -7 52.13 2.09
-1 -1 7 48.88 1.94
-1 -1 6 664.11 9.71
1 1 -6 681.17 9.71
-1 -1 6 659.58 9.58
1 1 -6 668.94 10.95
1 1 -6 675.2 10.97
1 1 -6 675.55 9.96
-1 -1 6 669.95 10.05
-1 -1 5 181.26 3.49
1 1 -5 182.05 3.6
-1 -1 5 176.71 3.52
1 1 -5 185.04 4.35
1 1 -5 177.8 4.27
1 1 -5 175.66 3.68
-1 -1 5 182.03 3.82
-1 -1 4 724.14 9.47
1 1 -4 734.56 9.83
1 1 -4 703.74 9.79
-1 -1 4 720.26 10.01
1 1 -4 713.38 10.56
1 1 -4 710.88 10.56
1 1 -3 2858.77 34.81
-1 -1 3 2932.26 33.64
1 1 -3 2931.18 34.26
-1 -1 3 2877.56 34.18
1 1 -3 2826.1 34.08
1 1 -3 2879.92 34.83
-1 -1 3 2977.66 34.45
-1 -1 2 -0.45 0.32
-1 -1 2 0.38 0.24
1 1 -2 -0.13 0.28
1 1 -2 0.8 0.26
1 1 -2 -0.11 0.29
1 1 -2 0.22 0.23
1 1 -1 910.37 11.51
1 1 -1 923.11 11.52
1 1 1 2976.45 34.44
-1 -1 -2 21 0.9
1 1 2 21.8 0.9
-1 -1 -2 21.04 0.89
1 1 2 20.92 0.88
1 1 3 9999 109.82
-1 -1 -3 9170.55 109.74
1 1 4 210.23 4.15
-1 -1 -4 210.05 2.92
-1 -1 -4 208.57 4.01
-1 -1 -4 217.76 4.3
1 1 4 211.35 4.09
-1 -1 -4 221.04 4.32
1 1 4 205.16 2.92
1 1 5 76.39 1.57
-1 -1 -5 77.49 1.46
-1 -1 -5 77.52 2.59
-1 -1 -5 76.5 2.56
-1 -1 -5 74.65 2.3
-1 -1 -6 266.49 5.26
-1 -1 -6 271.14 5.71
1 1 6 258.2 5.36
-1 -1 -6 258.84 3.76
-1 -1 -6 265.49 5.66
1 1 6 250.87 4.01
-1 -1 -7 809.64 12.23
-1 -1 -7 845.86 13.02
-1 -1 -7 799.69 10.13
1 1 7 787.59 10.59
-1 -1 -7 831.21 12.97
1 1 7 820.71 12.57
-1 -1 -8 285.59 6.1
-1 -1 -8 275.29 4.25
-1 -1 -8 290.55 6.74
1 1 8 286.66 4.82
1 1 8 281.71 6.29
-1 -1 -8 289.19 6.75
-1 -1 -9 365.47 7.41
-1 -1 -9 375.14 8.23
-1 -1 -9 375.62 8.25
1 1 9 366.8 7.71
1 1 10 126.26 4.3
-1 -1 -10 116.19 4.54
-1 -1 -10 116.35 3.99
-1 -1 -10 119.28 4.62
1 1 11 196.14 5.81
-1 -1 -11 201.56 6.37
-1 -1 -11 191.58 5.56
-1 -1 -11 192.99 6.24
1 1 12 1.38 0.85
-1 -1 -12 -0.16 1.14
-1 -1 -12 -0.43 1.34
-1 -1 -12 -0.56 1.42
-1 -1 -13 5.11 1.06
1 1 13 6.93 1.42
-1 -1 -14 79.39 4.61
-1 -1 -14 80.08 4.01
1 1 14 84.81 4.27
-1 -1 -14 77.89 4.52
-1 -1 -15 25.97 2.98
-1 -1 -15 26.52 2.95
1 1 15 26.53 2.7
-1 -1 -15 27.19 2.55
1 1 16 145.04 6.15
-1 -1 -16 139.83 6.78
-1 -1 -16 141.12 5.82
-1 -1 -16 153.83 7.01
1 1 17 1.23 1.35
-1 -1 -17 0.05 1.54
-1 -1 -17 -1.79 1.56
-1 -1 -17 -1.68 1.77
-1 -1 -18 21.93 3.21
1 1 18 16.69 2.36
-1 -1 -19 -1.06 1.87
-1 -1 -19 0.39 1.73
-1 -1 -20 -0.73 2.13
-1 -1 -20 1.3 1.93
-1 -1 -21 3.56 2.42
-1 -1 -21 7.82 2.84
1 2 -20 8.86 2.96
1 2 -20 10.34 3.22
1 2 -19 1.74 1.71
1 2 -19 1.5 1.81
1 2 -18 10.29 2.67
1 2 -18 10.01 2.63
1 2 -17 48.06 4.28
1 2 -17 51.71 4.44
1 2 -16 32.39 3.39
1 2 -16 31.58 3.3
-1 -2 16 32.64 2.78
1 2 -15 27.73 3.01
1 2 -15 35.51 2.85
1 2 -15 33.67 3.22
-1 -2 15 35.74 2.7
1 2 -14 1.21 1.24
-1 -2 14 3.05 1.25
1 2 -14 1.77 1.18
1 2 -14 4.65 1.43
-1 -2 14 2.44 1.02
1 2 -13 183.89 5.96
-1 -2 13 189.83 5.71
1 2 -13 179.61 6.91
1 2 -13 189.72 7.01
-1 -2 13 193.79 5.73
1 2 -12 287.13 7.37
-1 -2 12 276.77 6.92
1 2 -12 268.77 8.22
1 2 -12 274.32 8.28
-1 -2 12 286.62 6.87
1 2 -11 5.33 1.3
1 2 -11 6.84 1.4
-1 -2 11 4.86 0.84
1 2 -11 4.85 1.36
1 2 -10 2.85 0.91
1 2 -10 3.21 0.97
1 2 -10 4.89 1.03
-1 -2 10 3.13 0.67
-1 -2 10 3.22 0.85
-1 -2 10 4.52 0.81
1 2 -9 43.77 2.69
1 2 -9 50.68 2.49
1 2 -9 47.24 2.8
-1 -2 9 46.89 2.36
-1 -2 9 46.83 1.97
-1 -2 9 42.51 2.08
1 2 -8 442.32 9.15
1 2 -8 454.43 8.33
1 2 -8 451.47 9.21
-1 -2 8 453.22 8.27
-1 -2 8 441.42 7.48
-1 -2 8 447.43 7.74
-1 -2 7 908.5 12.54
1 2 -7 872.38 14.19
-1 -2 7 895.51 13.23
1 2 -7 864.07 14.17
1 2 -7 883.85 13.22
-1 -2 7 880.53 12.53
-1 -2 6 174.25 3.76
1 2 -6 173.8 4.61
-1 -2 6 177.81 4.13
1 2 -6 170.76 4.58
1 2 -6 172.3 4.1
-1 -2 6 172.76 3.62
-1 -2 5 1342.51 17.45
1 2 -5 1366.08 18.65
-1 -2 5 1343.97 17.99
1 2 -5 1365.26 18.65
1 2 -5 1377.54 17.93
-1 -2 5 1356.43 17.03
-1 -2 4 168.6 3.39
1 2 -4 167.04 3.89
-1 -2 4 160.91 3.58
-1 -2 4 160.92 2.92
1 2 -4 168.25 3.56
1 2 -4 163.93 3.86
1 2 -3 135.21 3.17
-1 -2 3 135.18 3
1 2 -3 132 2.91
1 2 -3 133.6 3.16
-1 -2 3 136.43 2.29
-1 -2 3 129.45 2.81
1 2 -2 1.37 0.37
1 2 -2 4.8 0.53
-1 -2 2 1.19 0.36
-1 -2 2 1.82 0.45
1 2 -2 3.61 0.49
-1 -2 1 17.07 0.83
1 2 -1 21.23 0.93
-1 -2 1 16.44 0.8
1 2 -1 20.78 0.92
-1 -2 0 3263.04 39.93
-1 -2 0 3311.26 39.76
1 2 0 3303.44 40.03
1 2 1 5.1 0.47
1 2 1 4.74 0.41
-1 -2 -1 5.25 0.45
1 2 1 3.45 0.4
1 2 2 256.08 4.26
-1 -2 -2 258.63 4.33
1 2 2 256.39 4.26
-1 -2 -2 259.5 3.94
-1 -2 -2 254.15 4.3
1 2 3 281.9 4.85
-1 -2 -3 273.24 4.18
-1 -2 -3 282.39 4.91
-1 -2 -3 282.41 4.91
1 2 3 280.77 4.78
-1 -2 -4 1713.92 20.61
1 2 4 1730.45 21.76
-1 -2 -4 1717.92 21.99
1 2 4 1726.7 21.93
1 2 5 818.47 12.06
-1 -2 -5 841.95 10.57
1 2 5 830.07 11.85
-1 -2 -5 812.21 12.22
-1 -2 -5 813.91 12.24
-1 -2 -6 136.98 2.61
1 2 6 133.81 3.68
-1 -2 -6 139.97 3.91
1 2 6 134.21 3.56
-1 -2 -6 136.86 3.86
-1 -2 -7 180.22 4.81
-1 -2 -7 171.67 4.7
-1 -2 -7 171.26 3.17
1 2 7 178.37 4.58
1 2 7 177.27 4.39
-1 -2 -7 176.74 4.29
-1 -2 -8 4.62 0.46
-1 -2 -8 4.24 0.96
1 2 8 3.58 0.6
-1 -2 -8 4.06 0.91
-1 -2 -8 3.31 0.68
-1 -2 -9 572.2 10.99
-1 -2 -9 554.75 7.97
-1 -2 -9 583.93 10.11
1 2 9 578.71 10.51
-1 -2 -9 566.79 10.95
-1 -2 -10 108.92 4.36
-1 -2 -10 99.24 3.66
1 2 10 101.34 4
-1 -2 -10 104.87 4.31
-1 -2 -11 150.06 5.58
-1 -2 -11 159.27 4.9
1 2 11 157.67 5.21
-1 -2 -11 147.47 5.49
-1 -2 -12 212.01 6.95
1 2 12 212.8 6.49
-1 -2 -12 221.59 6.17
-1 -2 -12 214 6.96
-1 -2 -13 19.6 2.25
-1 -2 -13 20.64 1.9
-1 -2 -13 22.38 2.39
1 2 13 21.4 2.11
-1 -2 -14 13.11 1.62
1 2 14 14.58 1.88
1 2 15 2.37 1.27
-1 -2 -15 -0.36 1.58
-1 -2 -15 1.92 1.09
-1 -2 -16 90.84 5.45
1 2 16 91.59 4.94
-1 -2 -16 83.08 4.42
-1 -2 -16 92.43 5.44
1 2 17 34.86 3.28
-1 -2 -17 38.86 3.79
-1 -2 -17 41.02 3.96
1 2 18 -0.17 1.49
-1 -2 -18 -0.97 1.6
-1 -2 -18 -3.22 2.06
-1 -2 -19 6.78 2.25
1 2 19 3.52 1.84
-1 -2 -19 5.78 1.94
-1 -2 -20 1.28 1.95
-1 -2 -20 0.37 1.73
-1 -2 -21 3.09 2.16
-1 -2 -21 3.93 2.35
1 3 -20 -0.03 1.75
1 3 -20 1.51 1.85
1 3 -19 14.58 3.12
1 3 -19 18.3 3.56
1 3 -18 -2.26 1.96
1 3 -18 -0.94 1.91
1 3 -17 7.56 2.1
1 3 -17 4.79 1.88
1 3 -16 68.68 4.83
1 3 -16 71.47 4.88
1 3 -16 71.68 4.28
1 3 -15 -0.01 1.44
-1 -3 15 0.22 0.95
1 3 -15 -1.1 1.55
1 3 -15 -0.27 1.26
-1 -3 14 82.5 3.79
-1 -3 14 81.06 3.94
1 3 -14 81.94 4.77
1 3 -14 78.53 4.66
1 3 -14 85.02 4.28
-1 -3 13 0.76 0.86
-1 -3 13 -0.28 1.15
1 3 -13 0.36 1.29
1 3 -13 0.64 1.32
1 3 -13 0.25 1.19
-1 -3 12 126.28 4.34
-1 -3 12 132.83 4.75
1 3 -12 132.06 5.56
1 3 -12 139.02 5.72
1 3 -12 140.86 5.08
-1 -3 11 155.65 4.59
-1 -3 11 165.33 5.11
1 3 -11 152.37 5.72
1 3 -11 159.22 5.25
1 3 -11 156.81 5.83
-1 -3 10 4.37 0.71
-1 -3 10 5.29 1.02
1 3 -10 6.12 1.21
-1 -3 10 5.43 0.89
1 3 -10 6.28 1.14
1 3 -10 6.78 1.26
-1 -3 9 87.81 2.98
-1 -3 9 85.08 2.85
1 3 -9 85.76 3.79
1 3 -9 89.19 3.9
1 3 -9 90.81 3.46
-1 -3 8 11.31 1.02
-1 -3 8 9.84 0.99
1 3 -8 12.43 1.3
1 3 -8 12.35 1.39
-1 -3 8 14.48 1.37
1 3 -8 12.22 1.34
-1 -3 7 745.34 12.07
1 3 -7 766.92 12.83
1 3 -7 761.39 12.14
-1 -3 7 774.97 11.32
-1 -3 7 746.26 11.02
1 3 -7 770.79 12.86
-1 -3 6 73.59 2.18
1 3 -6 74.68 2.72
1 3 -6 75.06 2.93
1 3 -6 74.49 2.93
-1 -3 6 76.12 2.74
-1 -3 6 75.76 2.41
-1 -3 5 96.28 2.34
1 3 -5 91.99 2.92
1 3 -5 97.63 3.19
-1 -3 5 94.13 2.66
-1 -3 5 97.78 2.98
1 3 -5 100.46 3.21
1 3 -4 495.5 8.05
1 3 -4 495.06 8.3
-1 -3 4 487.63 7.69
-1 -3 4 503.01 6.96
-1 -3 4 490.94 8.08
1 3 -4 493.54 8.28
1 3 -3 411.08 6.85
1 3 -3 398.27 5.61
-1 -3 3 409.79 6.76
1 3 -3 409.91 6.84
1 3 -3 404.7 6.69
-1 -3 3 406.8 6.5
1 3 -2 34.81 1.45
-1 -3 2 35.2 1.46
-1 -3 2 34.66 1.38
1 3 -2 34.54 1.46
1 3 -2 33.72 0.97
1 3 -2 36.04 1.47
1 3 -1 50.86 1.67
1 3 -1 51.75 1.69
1 3 -1 51.47 1.71
1 3 -1 53.63 1.29
-1 -3 1 53.11 1.7
1 3 0 27.2 1.12
1 3 0 26.22 1.11
1 3 0 25.74 0.94
1 3 0 25.68 1.14
-1 -3 0 23.99 1.13
-1 -3 0 25.64 1.07
-1 -3 -1 943.54 11.92
-1 -3 -1 946.34 12.34
1 3 1 939.55 12.39
1 3 1 931.81 12.09
1 3 1 934.85 12.39
1 3 1 932.24 12.38
-1 -3 -2 73.47 1.65
-1 -3 -2 70.74 2.03
-1 -3 -2 72.92 2.05
1 3 2 68.82 1.95
1 3 2 73.05 2.05
-1 -3 -2 72.98 1.97
1 3 3 26.03 1.3
1 3 3 27.85 1.3
-1 -3 -3 25.73 1.13
-1 -3 -3 30.14 1.38
-1 -3 -3 27.44 0.83
-1 -3 -3 27.93 1.35
-1 -3 -4 883.13 12.7
1 3 4 909.29 12.68
-1 -3 -4 909.6 11.86
1 3 4 869.89 12.41
-1 -3 -4 885.78 12.69
1 3 5 1496.73 19.83
1 3 5 1482.24 19.5
-1 -3 -5 1477.23 18.51
-1 -3 -5 1477.33 19.89
-1 -3 -5 1437.1 17.34
-1 -3 -6 59.53 1.8
-1 -3 -6 57.86 2.48
1 3 6 60.65 2.46
-1 -3 -6 58.61 2.48
1 3 6 56.96 2.25
-1 -3 -7 23.04 1.68
-1 -3 -7 23 1.12
1 3 7 24.06 1.69
-1 -3 -7 22.74 1.72
1 3 7 23.05 1.5
1 3 8 222.15 5.34
-1 -3 -8 222.41 5.23
1 3 8 226.05 5.7
-1 -3 -8 225.56 5.96
-1 -3 -8 221.2 5.91
-1 -3 -8 220.2 4.19
-1 -3 -9 3.85 0.73
1 3 9 5.46 1.13
-1 -3 -9 2.83 1.14
-1 -3 -9 5.45 0.62
-1 -3 -9 4.9 1.18
-1 -3 -10 580.66 10.48
-1 -3 -10 582.41 11.62
1 3 10 568.08 11.14
-1 -3 -10 584 11.6
-1 -3 -10 551.48 8.46
-1 -3 -11 0.27 1.07
-1 -3 -11 -2.69 1.41
-1 -3 -11 -0.95 1
1 3 11 -0.72 0.92
-1 -3 -12 208.12 6.83
1 3 12 188.9 6.25
-1 -3 -12 210.46 6.9
-1 -3 -13 70.77 4.11
-1 -3 -13 67.39 4.07
-1 -3 -13 67.17 3.39
1 3 13 69.32 3.84
-1 -3 -14 2.54 1.3
-1 -3 -14 5.7 1.56
-1 -3 -14 2.4 0.94
1 3 14 3.84 1.18
-1 -3 -15 29.11 2.5
1 3 15 33.42 2.94
-1 -3 -16 0.72 1.58
-1 -3 -16 0.97 1.49
-1 -3 -16 -2.7 1.63
1 3 16 2.8 1.35
-1 -3 -17 56 4.49
-1 -3 -17 55.39 4.53
1 3 17 50.04 3.92
-1 -3 -18 18.86 2.9
-1 -3 -18 21.45 3.19
1 3 18 13.61 2.38
-1 -3 -19 9.49 2.55
-1 -3 -19 12.06 2.64
1 3 19 5.29 1.86
-1 -3 -20 1.55 2
-1 -3 -20 2.62 2.26
-1 -3 -21 -1.7 2.37
-1 -3 -21 -0.21 2.48
1 4 -20 -1.01 2.52
1 4 -20 -1.05 2.41
1 4 -19 22.67 3.78
1 4 -19 27.65 3.97
1 4 -18 42.35 4.3
1 4 -18 44.43 4.52
1 4 -17 2.61 1.54
1 4 -17 2.13 1.65
1 4 -16 -0.63 1.41
1 4 -16 0.32 1.31
1 4 -16 1.14 1.29
1 4 -15 6.54 1.65
1 4 -15 7.85 1.88
1 4 -15 8.78 1.69
-1 -4 14 27.11 2.21
1 4 -14 25.65 2.58
-1 -4 14 26.72 2.4
1 4 -14 26.72 2.86
1 4 -14 24.94 2.81
-1 -4 13 192.36 6.19
1 4 -13 189.05 6.4
1 4 -13 180.84 7.03
1 4 -13 178.04 6.98
-1 -4 13 186.85 5.58
-1 -4 12 31.48 2.11
1 4 -12 37.87 2.74
-1 -4 12 34.86 2.55
1 4 -12 27.48 2.67
1 4 -12 31.61 2.87
-1 -4 11 267.46 6.31
-1 -4 11 272.76 7.13
1 4 -11 273.46 7.97
1 4 -11 286.78 7.46
1 4 -11 273.57 7.96
-1 -4 11 259.59 5.99
-1 -4 10 0.75 0.63
1 4 -10 -2.26 1.36
1 4 -10 0.31 0.96
-1 -4 10 -1.99 1.06
1 4 -10 -2.73 1.53
-1 -4 10 0.08 0.65
-1 -4 9 40.05 1.99
-1 -4 9 42.46 2.54
1 4 -9 33.82 2.42
1 4 -9 41.4 2.45
1 4 -9 37.42 2.52
-1 -4 9 39.98 2
-1 -4 8 1.12 0.5
-1 -4 8 0.93 0.76
1 4 -8 0.19 0.81
1 4 -8 -0.5 0.89
-1 -4 8 2.12 0.63
1 4 -8 0.24 0.92
1 4 -7 33 2.18
-1 -4 7 36.43 2.06
1 4 -7 33.86 2.07
1 4 -7 35.13 2.26
-1 -4 7 39.44 1.87
-1 -4 7 33.55 1.58
1 4 -6 442.3 8.54
-1 -4 6 430.14 8.14
1 4 -6 443.52 8.24
1 4 -6 428.31 8.42
-1 -4 6 436.18 7.61
-1 -4 6 426.03 6.93
-1 -4 5 625.71 8.95
1 4 -5 629.38 10.52
-1 -4 5 627.84 9.76
1 4 -5 629.34 10.54
1 4 -5 628.92 8.9
1 4 -5 627.64 10.34
-1 -4 5 622.37 10.3
-1 -4 4 253.73 5.07
1 4 -4 256.22 5.43
1 4 -4 249.11 4.26
1 4 -4 243.83 5.3
1 4 -4 256.84 5.43
-1 -4 4 251.67 5.37
1 4 -3 7.4 0.81
-1 -4 3 9.5 0.9
1 4 -3 8.64 0.97
1 4 -3 6.73 0.54
-1 -4 3 8.23 0.92
1 4 -3 7.89 0.82
-1 -4 2 1060.8 14.48
1 4 -2 1056.11 14.52
-1 -4 2 1053.53 14.31
1 4 -2 1051.52 14.37
1 4 -2 1032.34 13.24
1 4 -2 1054.79 14.38
-1 -4 1 1562.59 20.1
1 4 -1 1609.3 20.28
-1 -4 1 1545.27 20.04
1 4 -1 1555.59 19.15
1 4 0 253.45 4.67
-1 -4 0 258.64 4.84
1 4 0 245.75 4.27
1 4 0 251.82 4.82
-1 -4 0 256.91 4.64
1 4 0 252.65 4.65
-1 -4 -1 491.49 7.73
1 4 1 495.51 7.6
-1 -4 -1 501.12 7.34
1 4 1 495.09 7.59
1 4 1 472.59 7.31
1 4 1 489.78 7.71
1 4 2 236.78 4.59
-1 -4 -2 253.3 4.74
1 4 2 242.51 4.7
1 4 2 254.31 4.78
1 4 2 236.11 3.48
-1 -4 -2 245.83 4.67
1 4 2 249.75 4.75
-1 -4 -2 250.1 4.71
-1 -4 -2 253.33 4.26
-1 -4 -3 329.72 5.76
1 4 3 321.17 5.83
1 4 3 324.11 5.92
-1 -4 -3 332.97 5.95
-1 -4 -3 337.33 5.07
-1 -4 -3 327.37 5.91
-1 -4 -4 1510.18 19.61
1 4 4 1553.32 20.04
1 4 4 1555.13 20.31
-1 -4 -4 1491.84 20.16
-1 -4 -4 1529.37 18.46
-1 -4 -4 1505.5 20.19
1 4 5 289.47 6
-1 -4 -5 297.79 6.03
1 4 5 292.1 5.76
-1 -4 -5 283.01 4.27
-1 -4 -5 302.33 5.37
-1 -4 -5 286.74 5.94
1 4 6 372.45 7.36
-1 -4 -6 377.64 7.45
1 4 6 369.67 6.99
-1 -4 -6 364.52 5.18
-1 -4 -6 385.25 6.41
-1 -4 -6 388.41 7.5
-1 -4 -7 58.29 2.72
1 4 7 55.1 2.4
-1 -4 -7 60.06 2.1
1 4 7 59.45 2.7
-1 -4 -7 58.13 2.7
-1 -4 -8 287.05 6.88
-1 -4 -8 295.36 6.95
1 4 8 280.82 6.7
1 4 8 277.41 6.28
-1 -4 -8 284.83 5.38
-1 -4 -9 46.39 2.74
-1 -4 -9 48.32 2.79
1 4 9 43.88 2.56
1 4 9 47.31 2.45
-1 -4 -9 48.31 1.9
-1 -4 -10 127.02 4.18
-1 -4 -10 128.55 4.86
-1 -4 -10 127.22 4.84
-1 -4 -10 119.25 3.25
1 4 10 122.37 4.55
1 4 10 130.03 4.34
-1 -4 -11 563.12 11.97
1 4 11 550.43 11.41
-1 -4 -11 545.86 10.63
-1 -4 -11 564.75 12.03
-1 -4 -12 0.49 1.07
-1 -4 -12 1.72 0.84
-1 -4 -12 0.45 1.09
-1 -4 -13 104.14 5.05
1 4 13 100.22 4.66
-1 -4 -13 93.01 4.1
-1 -4 -13 105.79 5.12
-1 -4 -14 2.57 1.28
1 4 14 2.39 1.05
-1 -4 -14 3.35 1.42
-1 -4 -14 0.37 1.04
-1 -4 -15 9.18 1.93
1 4 15 4.15 1.2
-1 -4 -15 5.59 1.55
-1 -4 -15 8.08 1.45
1 4 16 52.9 3.9
-1 -4 -16 54.7 3.48
-1 -4 -17 -1.48 1.93
1 4 17 1.31 1.36
-1 -4 -17 -0.58 1.9
-1 -4 -18 21.48 3.08
1 4 18 17.39 2.65
-1 -4 -18 22.16 3.19
1 4 19 1.85 1.67
-1 -4 -19 0.08 1.97
-1 -4 -19 0.28 1.83
-1 -4 -20 21.01 3.65
-1 -4 -20 22.68 3.86
-1 -4 -21 3.53 2.54
-1 -4 -21 2.52 2.53
1 5 -19 0.64 2.01
1 5 -19 4.05 2.25
1 5 -18 50.01 4.63
1 5 -18 47.65 4.54
1 5 -17 20.57 3
1 5 -17 19.65 3.08
1 5 -16 2.08 1.44
1 5 -16 4.61 1.69
1 5 -16 1.82 1.5
-1 -5 15 3.62 1.36
1 5 -15 5.11 1.87
1 5 -15 3.42 1.44
1 5 -15 7.05 1.81
-1 -5 14 -1.95 1.45
1 5 -14 -0.78 1.17
1 5 -14 -1.08 1.25
1 5 -14 -1.37 1.41
1 5 -13 94.71 4.68
1 5 -13 103.8 5.29
-1 -5 13 96.49 3.87
1 5 -13 98.96 5.14
-1 -5 13 92.99 4.43
1 5 -12 197.4 6.48
-1 -5 12 187.5 5.36
1 5 -12 190.63 6.9
1 5 -12 190.75 6.93
-1 -5 12 182.92 6.11
1 5 -11 178.15 6.01
-1 -5 11 164.38 4.77
1 5 -11 177.56 6.36
1 5 -11 186.19 6.48
-1 -5 11 168.71 4.82
-1 -5 11 168.45 5.77
1 5 -10 290.7 7.51
-1 -5 10 271.39 6.12
1 5 -10 279.35 7.9
1 5 -10 276.65 7.82
-1 -5 10 271.09 6.31
-1 -5 10 277.32 7.3
1 5 -9 40.02 2.64
1 5 -9 40.93 2.71
1 5 -9 37.13 2.6
-1 -5 9 39.48 2.18
-1 -5 9 45.87 2.66
-1 -5 9 39.96 2.03
-1 -5 8 5.13 0.88
1 5 -8 4.9 0.64
1 5 -8 6.66 1.16
-1 -5 8 5.66 0.79
1 5 -8 3.07 0.71
-1 -5 8 5.56 1.03
1 5 -8 2.31 0.83
1 5 -7 224.68 6
1 5 -7 220.4 5.95
1 5 -7 231.02 5.98
1 5 -7 217.12 4.62
-1 -5 7 218.39 5.24
-1 -5 7 224.49 4.72
-1 -5 7 228.49 5.87
-1 -5 6 40.32 2.3
1 5 -6 39.13 2.22
1 5 -6 40.75 1.69
-1 -5 6 43.4 2.07
1 5 -6 41.89 2.35
1 5 -6 40.25 2.26
-1 -5 5 586.95 10.24
1 5 -5 587.22 10.26
-1 -5 5 608.23 9.79
1 5 -5 588.16 10.28
1 5 -5 571.11 8.62
1 5 -5 578.74 10.23
1 5 -4 42.92 1.54
-1 -5 4 42.95 2.15
1 5 -4 42.01 2.07
1 5 -4 40.87 2.04
-1 -5 4 43.16 2.01
1 5 -4 42.01 2.16
1 5 -3 1003.43 13.21
-1 -5 3 992.87 14.71
1 5 -3 1014.97 14.49
1 5 -3 1022.81 14.51
-1 -5 3 976.54 14.37
1 5 -3 1014.99 14.76
1 5 -2 148.85 3.71
-1 -5 2 143.09 3.73
1 5 -2 146.67 3.9
-1 -5 2 145.59 3.81
1 5 -1 835.33 11.31
1 5 -1 846.16 12.02
-1 -5 1 835.7 12.2
1 5 -1 831.33 11.99
1 5 -1 809.23 12.32
-1 -5 1 827.39 12.29
1 5 0 1705.81 21.41
-1 -5 0 1686.08 22.23
1 5 0 1720.46 21.88
1 5 0 1712.53 22.28
1 5 0 1722.14 21.88
-1 -5 0 1670.63 21.91
1 5 1 6.89 0.72
1 5 1 5.55 0.7
1 5 1 5.48 0.7
-1 -5 -1 5.38 0.8
1 5 1 7.11 0.41
1 5 1 7.12 0.77
-1 -5 -2 666.49 10.07
1 5 2 701.85 10.21
1 5 2 682.11 10.36
1 5 2 685.32 10.25
1 5 2 691.56 10.28
-1 -5 -2 670.14 10.09
-1 -5 -2 678.32 9.75
-1 -5 -2 686.15 10.37
1 5 2 644.34 8.46
-1 -5 -3 60.58 2.24
1 5 3 59.65 2.27
1 5 3 57.55 2.21
-1 -5 -3 57.04 2.17
-1 -5 -3 60.83 1.88
-1 -5 -3 59.08 2.2
-1 -5 -4 683.86 10.49
1 5 4 666.54 10.77
1 5 4 657.69 10.5
-1 -5 -4 692.15 10.7
-1 -5 -4 678.57 9.4
-1 -5 -4 684.01 10.66
-1 -5 -5 1007.35 14.34
1 5 5 1019.5 15.04
1 5 5 1009.4 14.67
-1 -5 -5 1020.2 14.93
-1 -5 -5 986.31 12.96
-1 -5 -5 1012.71 14.93
-1 -5 -6 1007.06 15.21
1 5 6 983.22 14.77
-1 -5 -6 978.22 12.71
-1 -5 -6 1003.08 14.27
1 5 6 1014.76 15.31
-1 -5 -6 1023.42 15.28
1 5 7 725.17 12.45
-1 -5 -7 728.95 11.17
-1 -5 -7 744.03 12.47
1 5 7 727.37 11.89
-1 -5 -7 731.83 12.44
1 5 8 97.53 3.76
-1 -5 -8 94.75 3.75
-1 -5 -8 93.16 2.96
1 5 8 89.82 3.36
-1 -5 -8 94.26 3.76
-1 -5 -9 25.27 1.52
-1 -5 -9 24.57 1.98
1 5 9 21.84 1.92
-1 -5 -9 24.04 2.02
1 5 10 7.49 1.32
-1 -5 -10 7.87 0.87
-1 -5 -10 7.75 1.29
1 5 10 8.98 1.25
-1 -5 -10 6.01 1.18
-1 -5 -11 214.9 6.83
1 5 11 215.59 6.12
-1 -5 -11 225.61 7
-1 -5 -11 217.56 5.97
1 5 11 211.13 6.6
-1 -5 -11 211.59 4.93
-1 -5 -12 158.26 6.04
1 5 12 145.08 5.58
-1 -5 -12 147.52 5.08
-1 -5 -12 159.92 6.02
-1 -5 -13 16.59 2.37
-1 -5 -13 19.56 1.99
-1 -5 -13 19.03 2.36
1 5 13 19.31 2.28
1 5 14 30.13 2.81
-1 -5 -14 29.93 2.94
-1 -5 -14 27.07 2.8
-1 -5 -14 31.29 2.53
-1 -5 -15 27.43 2.99
-1 -5 -15 23.78 2.26
1 5 15 23.3 2.7
-1 -5 -15 26.13 2.82
-1 -5 -16 37.84 3.6
-1 -5 -16 37.83 3.6
1 5 16 34.91 3.25
1 5 17 50.36 4.01
1 5 18 -0.65 1.64
-1 -5 -18 1.39 1.9
-1 -5 -18 -0.15 1.66
1 5 19 14.58 2.69
-1 -5 -19 17.36 3.33
-1 -5 -19 20.95 3.37
-1 -5 -20 4.17 2.42
-1 -5 -20 5.44 2.34
1 6 -19 10.98 2.63
1 6 -19 8.76 2.55
1 6 -18 4.85 2.24
1 6 -18 3.89 2.01
1 6 -17 44.93 4.35
1 6 -17 47.68 4.33
1 6 -16 -1.52 1.82
1 6 -16 -0.43 1.82
1 6 -16 -2.12 1.82
1 6 -15 37.53 3.5
-1 -6 15 46.44 3.59
1 6 -15 35.85 3.52
1 6 -15 44.44 3.6
1 6 -14 1.3 1.42
-1 -6 14 -1.53 1.62
1 6 -14 3.58 1.68
1 6 -14 2.29 1.28
1 6 -13 0.85 1.33
1 6 -13 -1.03 1.42
-1 -6 13 -1.59 1.62
1 6 -13 -1.26 1.51
-1 -6 12 79.8 3.39
1 6 -12 88.55 4.7
-1 -6 12 85.15 4.24
1 6 -12 83.71 4.37
1 6 -12 89.26 4.73
-1 -6 11 145.98 4.46
1 6 -11 140.6 5.54
-1 -6 11 143.3 5.51
1 6 -11 144.9 5.82
1 6 -11 154.92 6
-1 -6 11 144.29 4.65
1 6 -10 172.41 5.87
-1 -6 10 165.16 5.78
1 6 -10 168.62 6.02
1 6 -10 172.18 6.08
-1 -6 10 162.81 4.9
-1 -6 9 215.79 6.44
1 6 -9 210.78 5.07
1 6 -9 212.73 6.47
1 6 -9 227.08 6.75
1 6 -9 220.36 6.65
-1 -6 9 218.54 5.71
-1 -6 8 104.16 4.13
1 6 -8 93.59 3.03
1 6 -8 96.04 4.04
1 6 -8 93.82 4.08
1 6 -8 92.05 4.05
-1 -6 8 103.74 3.64
-1 -6 7 260.7 6.73
1 6 -7 257.65 6.77
1 6 -7 258.21 5.3
1 6 -7 260.45 6.77
-1 -6 7 274.74 6.21
1 6 -7 258.88 6.79
1 6 -6 155 4.83
1 6 -6 155.7 4.82
1 6 -6 156.43 4.83
-1 -6 6 154.32 4.44
1 6 -6 151.47 3.69
-1 -6 6 162.01 4.92
1 6 -5 128.99 4.22
1 6 -5 124.91 4.03
1 6 -5 124.66 4.03
-1 -6 5 126.32 3.88
1 6 -5 121.95 3.13
-1 -6 5 133.19 4.28
1 6 -4 819.84 13.21
1 6 -4 809.52 12.86
1 6 -4 822.25 12.93
-1 -6 4 825.12 12.78
1 6 -4 792.93 11.43
-1 -6 4 795.35 13.1
1 6 -3 208.21 5.2
1 6 -3 202.23 4.88
-1 -6 3 201.56 4.96
1 6 -3 198.56 4.83
1 6 -3 198.12 4.1
-1 -6 3 208.34 5.18
1 6 -2 936.18 13.65
1 6 -2 931.43 13.64
-1 -6 2 929.83 14.01
1 6 -2 927.08 12.81
-1 -6 2 923.14 14.05
1 6 -1 7.14 0.8
-1 -6 1 6.11 0.96
-1 -6 1 3.56 0.78
1 6 -1 5.8 0.71
1 6 -1 4.92 0.65
1 6 -1 5.26 0.8
-1 -6 0 849.95 12.65
-1 -6 0 844.03 12.97
1 6 0 846.35 12.13
1 6 0 845.24 12.92
1 6 0 842.53 12.42
1 6 0 849.35 12.44
1 6 1 27.65 0.92
1 6 1 28.53 1.64
1 6 1 27.52 1.5
1 6 1 26.78 1.46
-1 -6 -1 28.86 1.54
-1 -6 -1 27.78 1.68
1 6 1 28.94 1.55
-1 -6 -2 509.54 8.5
1 6 2 528.24 8.67
-1 -6 -2 510.56 8.5
1 6 2 513.78 8.65
-1 -6 -2 533.61 8.98
1 6 2 521.22 8.67
1 6 2 534.35 8.91
1 6 3 668.75 10.72
-1 -6 -3 679.44 10.55
1 6 3 670.64 10.78
1 6 3 638.65 8.84
-1 -6 -3 688.59 10.87
-1 -6 -3 670.21 9.99
-1 -6 -3 681.6 10.59
-1 -6 -4 111.58 3.39
-1 -6 -4 110.88 3.41
1 6 4 107.79 3.48
-1 -6 -4 107.73 3.38
-1 -6 -4 104.69 2.78
-1 -6 -5 863.9 13.37
-1 -6 -5 846.84 11.79
-1 -6 -5 874.37 13.42
1 6 5 857.75 13.6
-1 -6 -5 862.86 13.12
1 6 5 834.85 13.18
-1 -6 -6 4.79 0.59
-1 -6 -6 5.23 1.03
-1 -6 -6 4.04 0.73
1 6 6 6.27 0.97
1 6 6 5.72 1.12
-1 -6 -6 4.18 0.89
1 6 7 204.77 5.78
-1 -6 -7 206.2 5.66
-1 -6 -7 203.83 3.84
-1 -6 -7 204.36 5.6
1 6 7 204.41 5.31
-1 -6 -7 210.2 5.05
1 6 8 13.47 1.35
-1 -6 -8 16.16 1.61
1 6 8 13.58 1.51
-1 -6 -8 13.93 1.58
-1 -6 -8 14.57 1.32
1 6 9 80.22 3.35
-1 -6 -9 80.41 2.99
-1 -6 -9 82.95 3.76
1 6 9 77.09 3.64
-1 -6 -9 86.55 3.85
1 6 10 136.5 5.16
-1 -6 -10 143.31 4.15
-1 -6 -10 153.2 5.44
-1 -6 -10 150.23 5.4
-1 -6 -11 14.85 1.37
1 6 11 15.33 1.93
-1 -6 -11 16.56 2.02
-1 -6 -11 12.7 1.87
1 6 11 15.03 1.69
1 6 12 81.46 4.22
-1 -6 -12 82.52 4.39
-1 -6 -12 73.06 3.52
1 6 12 71.46 3.58
-1 -6 -12 78.61 4.31
-1 -6 -13 77.26 4.48
-1 -6 -13 68.24 3.57
1 6 13 63.14 3.84
-1 -6 -13 75.41 4.45
-1 -6 -14 104.07 5.46
-1 -6 -14 96.49 4.35
1 6 14 97.6 5.11
-1 -6 -14 99.34 5.42
1 6 15 16.45 2.36
-1 -6 -15 15.34 2.28
-1 -6 -15 16.47 2.54
-1 -6 -15 16.53 2.03
-1 -6 -16 7.36 2.17
-1 -6 -16 9.29 2.1
1 6 16 8.38 2.09
-1 -6 -17 33.66 3.7
-1 -6 -17 30.25 3.62
1 6 17 32.84 3.49
-1 -6 -18 11.83 2.74
-1 -6 -18 10.84 2.73
1 6 18 13.86 2.53
-1 -6 -19 4.94 1.93
-1 -6 -19 3.95 2.06
1 6 19 3.63 2.2
-1 -6 -20 5.54 2.78
-1 -6 -20 5.99 2.7
1 7 -18 15.66 3.2
1 7 -18 11.96 2.8
1 7 -17 -2.21 2.09
1 7 -17 -0.93 2.03
1 7 -16 21.26 3.03
1 7 -16 18.45 2.72
1 7 -16 13.4 2.4
1 7 -15 -1.01 1.71
-1 -7 15 1.15 1.48
1 7 -15 -0.16 1.6
1 7 -15 -4.73 1.91
-1 -7 14 66.93 4.18
1 7 -14 72.26 4.55
1 7 -14 68.27 4.61
1 7 -14 64.18 4.57
1 7 -13 0.11 1.33
1 7 -13 -1.42 1.42
-1 -7 13 -3.91 1.72
1 7 -13 1.02 1.3
1 7 -12 -1.44 1.5
1 7 -12 0.98 1.36
1 7 -12 0.91 1.23
-1 -7 11 31.8 2.68
1 7 -11 34.15 2.89
1 7 -11 34.67 2.79
-1 -7 11 34.29 2.4
1 7 -11 31.57 2.81
-1 -7 10 45.12 3.06
1 7 -10 46.89 3.18
1 7 -10 49.21 3.22
-1 -7 10 54.17 2.91
1 7 -10 50.95 3.36
-1 -7 9 316.39 8.27
1 7 -9 288.13 8.09
1 7 -9 314.2 8.33
-1 -7 9 322.89 7.45
1 7 -9 295.76 8.17
-1 -7 8 110.34 4.52
1 7 -8 99.08 4.29
1 7 -8 111.77 4.58
-1 -7 8 105.98 3.94
1 7 -8 109.19 4.47
1 7 -8 102.61 3.31
1 7 -7 274.47 7.12
1 7 -7 274.82 7.14
-1 -7 7 268.81 7.14
1 7 -7 262.28 5.6
1 7 -7 290.37 7.49
-1 -7 7 277.45 6.66
1 7 -6 239.85 6.28
1 7 -6 222.59 4.95
-1 -7 6 232.36 6.33
1 7 -6 227.36 6.15
1 7 -6 236.44 6.52
-1 -7 6 239.65 6.01
-1 -7 5 0.74 0.98
1 7 -5 -1.42 0.93
-1 -7 5 2.38 0.95
1 7 -5 0.41 0.55
1 7 -5 -1.08 0.9
1 7 -5 1.44 1.08
1 7 -4 129.96 4.09
1 7 -4 129.99 3.44
1 7 -4 131 4.09
-1 -7 4 134.94 4.19
1 7 -4 126.75 4.34
-1 -7 4 131.18 4.39
1 7 -3 125.38 3.83
-1 -7 3 129.41 4.08
1 7 -3 122.1 3.79
1 7 -3 127.72 4.22
-1 -7 3 125.41 4.09
1 7 -2 958.83 14.25
1 7 -2 929.26 13.44
-1 -7 2 963.93 14.82
1 7 -2 968.56 14.29
-1 -7 2 941.46 14.8
1 7 -2 926.53 14.95
1 7 -1 1232.01 18.38
1 7 -1 1273.31 17.65
-1 -7 1 1246.66 18.14
1 7 -1 1286.82 17.69
1 7 -1 1224.55 17.08
-1 -7 1 1255.8 18.36
1 7 0 209.21 4.93
-1 -7 0 218.12 5.22
1 7 0 214.18 5.41
1 7 0 216.49 4.98
1 7 0 200.41 4.7
-1 -7 0 211.67 5.39
1 7 1 62.48 2.45
-1 -7 -1 66.41 2.58
1 7 1 60.58 2.42
1 7 1 63.43 2.43
-1 -7 -1 64.68 2.76
1 7 1 60.66 2.64
-1 -7 -2 1.47 0.53
1 7 2 1.37 0.63
1 7 2 2.58 0.68
1 7 2 0.98 0.46
-1 -7 -2 1.82 0.7
1 7 2 1.29 0.54
1 7 3 573.18 10.11
1 7 3 568.08 9.99
-1 -7 -3 581.86 9.45
-1 -7 -3 578.9 9.81
-1 -7 -3 583.19 10.26
-1 -7 -3 578.58 9.79
-1 -7 -4 0.8 0.45
-1 -7 -4 -0.04 0.58
1 7 4 0.62 0.65
-1 -7 -4 -0.05 0.58
1 7 4 -0.83 0.93
1 7 4 0.32 0.36
-1 -7 -5 839.6 13.37
-1 -7 -5 852.44 13.48
1 7 5 835.56 13.75
1 7 5 818.86 13.34
-1 -7 -5 820.51 13.31
-1 -7 -5 834.82 12.1
-1 -7 -6 385.89 8.07
-1 -7 -6 370.33 7.77
1 7 6 379.89 8.26
1 7 6 384.42 7.97
-1 -7 -6 390.09 8.12
-1 -7 -6 381.62 6.57
-1 -7 -7 2.13 0.71
1 7 7 3.58 1.09
1 7 7 4.16 0.93
-1 -7 -7 2.46 0.86
-1 -7 -8 24.46 2.06
-1 -7 -8 27.81 1.93
-1 -7 -8 24.95 2.02
1 7 8 26.81 1.95
1 7 8 26.23 2.18
-1 -7 -9 0.79 0.92
-1 -7 -9 1.78 0.99
-1 -7 -9 1.02 0.77
1 7 9 -0.14 0.88
1 7 9 0.1 1.06
-1 -7 -10 141.13 4.42
-1 -7 -10 143.96 5.42
-1 -7 -10 146.31 5.43
1 7 10 145.42 4.95
1 7 10 143.43 5.42
-1 -7 -11 204.65 5.53
-1 -7 -11 222.49 7.13
1 7 11 210.06 6.28
1 7 11 207.72 6.89
-1 -7 -11 217.96 7.05
-1 -7 -12 6.76 1.16
1 7 12 7.01 1.41
-1 -7 -12 5.07 1.48
1 7 12 8.31 1.28
-1 -7 -12 6.62 1.55
-1 -7 -13 37.46 3.24
-1 -7 -13 38.28 3.25
1 7 13 39.07 3.23
1 7 13 36.16 2.73
-1 -7 -13 38.18 2.69
-1 -7 -14 -0.77 1.24
1 7 14 -0.87 1.4
-1 -7 -14 -0.94 1.63
-1 -7 -14 -2.61 1.76
-1 -7 -15 106.86 5.82
-1 -7 -15 110.73 5.87
1 7 15 107.71 5.65
-1 -7 -16 20.24 2.9
-1 -7 -16 15.47 2.59
1 7 16 16.98 2.67
-1 -7 -17 1.62 1.63
-1 -7 -17 2.5 1.88
1 7 17 2.93 1.66
1 7 18 17.61 2.96
-1 -7 -19 -0.6 1.98
-1 -7 -19 -0.9 2.22
1 7 19 -1.75 1.98
-1 -7 -20 1.98 2.21
-1 -7 -20 3.87 2.77
1 8 -17 5.96 2.41
1 8 -17 10.86 2.57
1 8 -16 2.36 1.99
1 8 -16 5.16 2.25
1 8 -15 13.4 2.35
1 8 -15 13.85 2.39
-1 -8 15 12.78 2.37
1 8 -15 17.33 2.75
1 8 -14 15.74 2.5
1 8 -14 13.03 2.22
1 8 -14 19.85 2.8
-1 -8 14 12.11 2.16
-1 -8 13 90.51 4.97
1 8 -13 87.49 5.1
1 8 -13 95.55 5.2
1 8 -13 79.55 4.88
1 8 -12 6.2 1.72
-1 -8 12 2.62 1.38
1 8 -12 7.66 1.76
1 8 -12 5.36 1.67
-1 -8 11 20.22 2.02
1 8 -11 19.87 2.26
-1 -8 11 23.99 2.58
1 8 -11 22.65 2.39
1 8 -11 18.73 2.31
-1 -8 10 14.01 1.77
1 8 -10 13.88 1.86
-1 -8 10 15.77 1.95
1 8 -10 11.72 1.69
1 8 -10 12.45 1.8
-1 -8 9 9.74 1.42
1 8 -9 15.21 1.8
-1 -8 9 11.21 1.71
1 8 -9 11.8 1.66
1 8 -9 14.45 1.93
-1 -8 8 350.41 9.04
1 8 -8 350.53 8.8
-1 -8 8 356.75 8.28
1 8 -8 347.94 9.05
1 8 -8 350.68 8.78
-1 -8 7 -1.86 1.21
1 8 -7 -1.09 0.78
1 8 -7 1.02 0.87
-1 -8 7 2.08 0.94
1 8 -7 1.07 1.31
1 8 -7 0.62 0.84
1 8 -6 533.56 10.64
-1 -8 6 521.07 11.09
-1 -8 6 550.86 10.65
1 8 -6 523.8 9.12
1 8 -6 545.94 10.71
1 8 -6 563.35 11.37
1 8 -5 137.13 4.56
-1 -8 5 144.1 4.97
-1 -8 5 145.44 4.74
1 8 -5 127.93 3.67
1 8 -5 139.2 4.58
1 8 -5 132.49 4.93
1 8 -4 74.87 3.16
-1 -8 4 81.08 3.48
-1 -8 4 82.41 3.69
1 8 -4 78.03 3.24
1 8 -4 76.27 3.56
-1 -8 3 32.73 2.25
1 8 -3 33.05 1.76
-1 -8 3 34.38 2.31
1 8 -2 9.54 1.14
-1 -8 2 10.16 1.42
1 8 -2 8.58 0.94
1 8 -2 9.62 1.11
1 8 -2 8.25 1.15
-1 -8 2 11.99 1.5
1 8 -1 1002.68 14.67
-1 -8 1 999.26 15.92
1 8 -1 986.95 14.97
1 8 -1 993.38 15.86
-1 -8 1 986.72 15.7
1 8 -1 1003.29 15.02
-1 -8 0 243.76 6.05
1 8 0 222.6 5.25
-1 -8 0 230.82 5.77
1 8 0 231.88 5.97
1 8 1 187.34 4.81
-1 -8 -1 195.97 5.34
1 8 1 190 4.85
1 8 1 187.61 4.82
1 8 1 189.84 5.28
1 8 2 5.89 0.95
-1 -8 -2 7.18 0.91
1 8 2 9.5 1.11
1 8 2 9.78 1.06
-1 -8 -2 8.29 0.97
-1 -8 -2 6.84 0.93
1 8 2 9.24 1.02
-1 -8 -2 9.3 1.02
-1 -8 -3 115.33 3.66
-1 -8 -3 114.72 3.66
-1 -8 -3 109.79 4.03
1 8 3 109.93 3.87
-1 -8 -3 116.32 3.58
1 8 3 110.36 3.84
1 8 4 177.86 5.14
-1 -8 -4 185.42 5.35
-1 -8 -4 183.14 4.93
-1 -8 -4 180.92 4.9
-1 -8 -4 180.6 4.56
-1 -8 -5 80.95 3.28
1 8 5 79.79 3.43
1 8 5 74 3.24
-1 -8 -5 79.06 3.38
-1 -8 -5 82.16 3.28
-1 -8 -5 79.79 2.79
-1 -8 -6 123.11 4.24
-1 -8 -6 116.91 4.13
1 8 6 113.21 4.37
1 8 6 119.96 4.17
-1 -8 -6 114.26 3.32
-1 -8 -6 114.11 4.12
-1 -8 -7 326.21 7.79
-1 -8 -7 326.65 6.15
1 8 7 316.6 7.52
1 8 7 347.64 8.2
-1 -8 -7 336.14 7.59
-1 -8 -7 321.95 7.74
-1 -8 -8 219.09 6.36
-1 -8 -8 205.75 4.49
-1 -8 -8 220.05 6.39
-1 -8 -8 215.04 5.85
1 8 8 215.06 6.52
1 8 8 217.79 6.1
-1 -8 -9 127.04 4.93
-1 -8 -9 129.14 4.98
-1 -8 -9 129.43 4.43
1 8 9 123.69 5.05
1 8 9 124.19 4.63
-1 -8 -10 5.56 1.41
1 8 10 6.64 1.27
-1 -8 -10 5.7 1.27
-1 -8 -10 7.09 1.19
1 8 10 6.26 1.38
-1 -8 -11 68.17 3.94
-1 -8 -11 65.84 3.88
1 8 11 65.75 3.91
-1 -8 -11 60.25 3.02
1 8 11 63.11 3.42
-1 -8 -12 32.76 2.84
1 8 12 33.33 2.82
-1 -8 -12 30.67 2.86
-1 -8 -12 33.95 2.31
1 8 12 32.71 2.51
1 8 13 -0.76 1.07
-1 -8 -13 -1.17 1.69
-1 -8 -13 -2.58 1.8
1 8 13 -0.39 1.39
-1 -8 -13 -1.68 1.29
1 8 14 71.4 4.53
-1 -8 -14 67.68 4.49
1 8 14 66.58 3.89
-1 -8 -14 57.69 3.52
-1 -8 -14 65.51 4.49
-1 -8 -15 7.9 2.24
-1 -8 -15 8.4 2.33
1 8 15 7.06 2.13
-1 -8 -16 88.28 5.53
-1 -8 -16 88.36 5.56
-1 -8 -17 -3.94 2.21
1 8 17 1.62 1.61
-1 -8 -17 -4.1 2.39
1 8 18 3.47 1.98
-1 -8 -18 1.22 1.91
-1 -8 -18 -0.69 2.2
1 8 19 1.02 1.92
-1 -8 -19 -2.83 2.23
-1 -8 -19 0.56 2.12
1 9 -16 3.46 1.8
1 9 -16 3.74 1.77
1 9 -15 9.85 2.28
1 9 -15 11.16 2.39
-1 -9 15 9.79 2.24
1 9 -15 9.38 2.27
1 9 -14 13.96 2.42
1 9 -14 14.12 2.43
-1 -9 14 16.54 2.58
1 9 -14 14.51 2.48
1 9 -13 62.19 4.44
-1 -9 13 71.01 4.66
1 9 -13 73.67 4.74
1 9 -13 55.67 4.2
1 9 -12 69.24 4.4
1 9 -12 75.17 4.6
1 9 -12 78.23 4.72
-1 -9 12 69.46 4.49
1 9 -11 -1.52 1.35
-1 -9 11 0.88 1.28
1 9 -11 1.15 1.27
-1 -9 11 1.27 1.18
1 9 -11 -2.8 1.61
1 9 -10 8.2 1.56
-1 -9 10 11.7 1.97
1 9 -10 4.68 1.3
-1 -9 10 8.29 1.56
1 9 -10 8.19 1.47
1 9 -9 22.58 2.33
1 9 -9 24.15 2.41
1 9 -9 23.8 2.33
-1 -9 9 28.3 2.64
-1 -9 9 26.28 2.29
-1 -9 8 153.46 5.44
1 9 -8 153.62 5.66
-1 -9 8 160.07 5.99
1 9 -8 155.95 5.66
1 9 -8 160.43 6.09
-1 -9 7 380.07 9
-1 -9 7 379.13 9.5
1 9 -7 382.09 9.14
1 9 -7 376.61 9.08
1 9 -7 358.85 9.47
-1 -9 6 41.21 2.72
1 9 -6 34.86 1.97
1 9 -6 34.07 2.41
-1 -9 6 41.06 2.97
1 9 -6 37.81 2.54
1 9 -6 38.73 2.85
-1 -9 5 174.5 5.64
-1 -9 5 182.6 5.94
1 9 -5 166.78 5.26
1 9 -5 159.99 5.14
1 9 -5 168.79 5.82
1 9 -4 34.35 1.97
1 9 -4 32.54 2.16
1 9 -4 36.16 2.3
-1 -9 4 33.51 2.49
-1 -9 3 120.5 4.48
1 9 -3 120.33 3.74
-1 -9 3 120.32 4.64
1 9 -3 121.33 4.12
1 9 -3 119.62 4.08
1 9 -3 119.3 4.58
1 9 -2 299.93 7.6
-1 -9 2 306.15 7.49
1 9 -2 303.45 6.49
1 9 -2 297.15 6.82
-1 -9 2 303.98 7.51
1 9 -2 298.94 6.83
-1 -9 1 9.48 1.34
1 9 -1 7.53 0.95
-1 -9 1 8.31 1.25
1 9 -1 10.57 1.16
1 9 -1 6.63 0.91
1 9 -1 7.82 1.34
-1 -9 0 591.6 11.45
1 9 0 601.72 10.66
1 9 0 588.44 11.48
-1 -9 0 615.45 11.26
1 9 0 615.24 10.74
1 9 0 608.36 10.61
1 9 1 18.37 1.64
-1 -9 -1 17.95 1.64
-1 -9 -1 18.36 1.7
1 9 1 13.57 1.55
1 9 1 13.45 1.27
1 9 1 14.67 1.31
1 9 2 101.58 3.71
-1 -9 -2 99.56 3.53
1 9 2 102.04 3.64
-1 -9 -2 103.37 3.71
-1 -9 -2 106.74 4.09
1 9 2 96.92 3.85
1 9 2 99.72 3.59
-1 -9 -2 104.65 3.6
-1 -9 -3 4.26 0.9
-1 -9 -3 5.77 0.89
1 9 3 3.78 0.88
-1 -9 -3 4.15 0.82
1 9 3 4.93 1.1
-1 -9 -4 359.21 7.39
-1 -9 -4 360.2 7.67
-1 -9 -4 360.46 8.3
-1 -9 -4 346.43 7.59
1 9 4 351.57 8.04
-1 -9 -5 185.61 4.78
-1 -9 -5 176.03 5.2
-1 -9 -5 187.31 5.67
1 9 5 179.46 5.44
-1 -9 -5 174.14 5.18
1 9 5 175.16 5.47
-1 -9 -6 85.43 3.05
-1 -9 -6 86.11 3.62
-1 -9 -6 83.92 3.7
1 9 6 82.71 3.64
-1 -9 -6 84.08 3.58
1 9 6 88.27 3.88
-1 -9 -7 222.04 5.15
-1 -9 -7 222.48 6.38
1 9 7 217.09 6.27
1 9 7 215.66 6.59
-1 -9 -7 221.6 6.28
-1 -9 -7 228.32 6.44
-1 -9 -8 0.7 0.97
1 9 8 0.41 0.79
1 9 8 -0.22 1.32
-1 -9 -8 0.03 1.05
-1 -9 -8 0.89 1.03
-1 -9 -9 185.71 6.22
1 9 9 182.69 5.82
1 9 9 183.44 6.36
-1 -9 -9 184.27 5.76
-1 -9 -9 180.07 6.15
-1 -9 -10 137.45 5.51
1 9 10 139.68 5.19
1 9 10 144.83 5.77
-1 -9 -10 135.09 4.89
-1 -9 -10 135.36 5.49
-1 -9 -11 7.94 1.66
1 9 11 4.99 1.17
-1 -9 -11 5.86 1.2
-1 -9 -11 9.98 1.79
1 9 11 7.42 1.72
-1 -9 -12 22.82 2.55
1 9 12 21.12 2.39
-1 -9 -12 22.22 2.01
-1 -9 -12 21.26 2.48
-1 -9 -13 0.24 1.4
1 9 13 2.14 1.38
1 9 13 3.35 1.16
-1 -9 -13 1.8 1.28
-1 -9 -14 54.24 3.43
-1 -9 -14 58.54 4.25
1 9 14 58.31 4.25
1 9 14 55.44 3.63
-1 -9 -14 56.53 4.29
-1 -9 -15 68.59 4.84
-1 -9 -15 67.48 4.84
1 9 15 69.12 4.85
-1 -9 -16 31.64 3.57
1 9 16 36.03 3.86
-1 -9 -16 31.17 3.5
-1 -9 -17 11.16 2.59
-1 -9 -17 10.94 2.64
-1 -9 -18 -3.36 2.5
-1 -9 -18 -1.71 2.25
1 9 18 -0.68 1.74
1 9 19 11.06 2.99
1 10 -15 -3.23 2.26
1 10 -15 -2.16 2.17
1 10 -15 -1.67 2.09
1 10 -14 24.15 3.05
1 10 -14 25.94 3.24
-1 -10 14 22.6 3.03
1 10 -14 26.56 3.24
1 10 -13 15.89 2.59
-1 -10 13 10.05 2.3
1 10 -13 11.34 2.28
1 10 -13 8.4 2.15
1 10 -12 73.01 4.7
1 10 -12 73.67 4.67
1 10 -12 88.68 5.26
-1 -10 12 81.33 5
-1 -10 11 29.23 2.66
-1 -10 11 25.42 2.85
1 10 -11 31.1 3.14
1 10 -11 24.92 2.69
1 10 -11 21.6 2.48
-1 -10 10 9.8 1.69
-1 -10 10 10.1 1.92
1 10 -10 6.87 1.6
1 10 -10 5.26 1.33
1 10 -10 5.04 1.2
-1 -10 9 4.59 1.31
-1 -10 9 2.98 1.43
1 10 -9 0.6 1.5
1 10 -9 1.71 0.98
1 10 -9 1.6 1.04
-1 -10 8 -0.69 1.26
-1 -10 8 1.53 1.44
1 10 -8 2.19 1.45
1 10 -8 -1.01 1.03
1 10 -8 -0.03 1
-1 -10 7 199.8 6.89
1 10 -7 184.48 6.25
1 10 -7 183.36 6.76
-1 -10 7 202.39 6.46
1 10 -6 120.92 5.22
-1 -10 6 113.85 5.12
1 10 -6 117.19 4.63
-1 -10 6 118.36 4.81
1 10 -6 116.15 4.65
1 10 -5 -0.6 0.96
1 10 -5 -0.2 0.87
-1 -10 5 1.03 1.19
-1 -10 5 -0.45 1.1
1 10 -5 -1.3 0.9
1 10 -4 56.6 2.69
1 10 -4 56.04 3.39
-1 -10 4 57.19 3.4
-1 -10 4 56.27 3.27
1 10 -4 64.51 3.2
1 10 -4 55.25 2.96
-1 -10 3 6.91 1.35
-1 -10 3 5.52 1.32
1 10 -3 6.3 1.4
1 10 -3 5.5 1.09
1 10 -3 7.57 1.21
1 10 -2 205.61 5.43
1 10 -2 202.01 5.58
1 10 -2 195.12 5.51
-1 -10 2 213.81 6.35
1 10 -2 203.35 6.36
1 10 -1 293.9 6.83
1 10 -1 288.51 6.78
-1 -10 1 297.98 7.55
1 10 -1 282.81 6.69
1 10 -1 269.2 7.49
-1 -10 1 291.44 7.6
1 10 0 184.36 5.15
1 10 0 179.83 5.1
1 10 0 178.08 5.79
1 10 0 181.29 5.24
-1 -10 0 185.62 5.9
1 10 1 337.18 7.44
1 10 1 331.35 7.39
1 10 1 344.77 8.24
-1 -10 -1 324.59 8.19
1 10 1 327.9 7.58
-1 -10 -1 330.17 7.83
-1 -10 -2 147.06 4.8
1 10 2 146.88 4.62
-1 -10 -2 150.21 4.58
1 10 2 144.82 4.83
-1 -10 -2 163.75 5.5
-1 -10 -2 152.15 4.61
1 10 2 146.97 4.6
1 10 2 138.78 4.97
-1 -10 -3 476.6 9.37
-1 -10 -3 470.96 9.51
-1 -10 -3 482.83 10.39
1 10 3 472.23 10.07
-1 -10 -3 474.94 9.36
1 10 3 471.57 9.83
1 10 4 4.57 1.16
1 10 4 3.14 1.15
-1 -10 -4 0.61 0.86
-1 -10 -4 1.33 0.94
-1 -10 -4 0.86 0.82
-1 -10 -4 3.18 0.85
1 10 5 87.42 3.87
-1 -10 -5 92.26 3.73
-1 -10 -5 91.67 3.75
1 10 5 86.6 3.85
-1 -10 -5 87.3 3.42
-1 -10 -5 88.67 4.02
-1 -10 -6 19.22 1.76
1 10 6 17.44 1.74
-1 -10 -6 19.16 1.58
-1 -10 -6 16.78 1.87
-1 -10 -6 17.22 1.61
1 10 6 16.23 1.71
1 10 7 0.55 0.78
-1 -10 -7 -1.52 1.23
-1 -10 -7 0.73 0.9
-1 -10 -7 -1.88 1.24
1 10 7 -0.77 1.07
-1 -10 -7 -0.32 0.69
1 10 8 160.93 5.58
-1 -10 -8 160.2 5.58
1 10 8 163.58 5.98
-1 -10 -8 159.24 4.43
-1 -10 -8 163.14 5.62
1 10 9 -0.98 1.07
-1 -10 -9 -0.41 1.05
-1 -10 -9 -1.72 1.18
1 10 9 -2.74 1.56
-1 -10 -9 -0.35 0.99
1 10 10 362.18 9.11
-1 -10 -10 347.99 9.43
-1 -10 -10 341.7 8.77
1 10 10 370.83 10.02
-1 -10 -10 344.59 9.38
-1 -10 -11 55.59 3.8
-1 -10 -11 61.32 3.49
1 10 11 64.19 4.14
-1 -10 -11 58.04 3.8
1 10 11 62.36 3.68
1 10 12 16.25 1.94
-1 -10 -12 19.35 2.07
1 10 12 19.06 2.47
-1 -10 -12 20.91 2.54
-1 -10 -12 21.28 2.62
-1 -10 -13 4.28 1.71
1 10 13 2.03 1.4
1 10 13 0.35 1.15
-1 -10 -13 2.62 1.35
-1 -10 -14 5.11 1.81
-1 -10 -14 4.6 1.92
1 10 14 8.36 2.29
1 10 14 8.19 1.71
-1 -10 -15 96.37 5.78
-1 -10 -15 88.36 5.53
1 10 15 99.45 5.95
-1 -10 -16 31.29 3.74
-1 -10 -16 28 3.47
-1 -10 -17 7.14 2.26
-1 -10 -17 5.2 1.96
1 10 18 3.89 2.41
-1 -10 -18 10.62 2.85
-1 -10 -18 9.42 2.85
1 10 19 10.85 2.73
1 11 -14 1.25 1.95
1 11 -14 4.6 1.81
-1 -11 14 1.95 1.62
1 11 -14 0.83 1.71
1 11 -13 30.25 3.61
1 11 -13 24.53 2.98
-1 -11 13 28.51 3.28
1 11 -13 24.42 3.12
1 11 -12 2.86 1.87
1 11 -12 2.02 1.52
1 11 -12 3.74 1.77
-1 -11 12 1.27 1.54
-1 -11 11 51.51 4.1
1 11 -11 55.7 4.22
1 11 -11 50.21 3.89
1 11 -11 48.37 3.81
-1 -11 10 0.54 1.25
1 11 -10 -0.59 1.71
1 11 -10 -1.18 1.49
1 11 -10 0.65 1.32
-1 -11 10 -0.43 1.58
-1 -11 9 42.75 3.18
1 11 -9 44.26 3.61
1 11 -9 46.04 3.35
-1 -11 9 50.16 3.82
1 11 -9 47.31 3.4
1 11 -8 23.76 2.37
-1 -11 8 28.85 2.97
1 11 -8 24.12 2.45
-1 -11 8 27.47 2.59
1 11 -8 29.17 2.94
-1 -11 7 23.19 2.43
1 11 -7 18.89 2.13
1 11 -7 24.3 2.32
-1 -11 7 24.25 2.74
-1 -11 6 48.33 3.45
-1 -11 6 50.36 3.27
1 11 -5 133.47 4.42
1 11 -5 148.71 5.91
1 11 -5 140.66 5.13
-1 -11 5 139.53 5.67
-1 -11 5 138.96 5.46
1 11 -5 140.19 5.14
1 11 -4 187.12 5.39
1 11 -4 204.22 6.97
1 11 -4 199.03 6.01
-1 -11 4 186.02 6.57
-1 -11 4 198.08 6.63
1 11 -4 193.63 5.92
1 11 -3 58.53 2.92
1 11 -3 63.34 3.19
1 11 -3 61.74 3.66
1 11 -3 64.51 3.21
-1 -11 3 66.58 3.76
-1 -11 3 62.32 3.64
1 11 -2 202.53 5.79
1 11 -2 200.14 5.75
-1 -11 2 194.3 6.46
-1 -11 2 189.38 6.38
1 11 -2 203.21 5.61
1 11 -2 194.62 6.57
-1 -11 1 189.5 6.33
1 11 -1 191.73 5.55
1 11 -1 191.04 5.55
1 11 -1 192.39 5.58
1 11 -1 193.4 6.36
1 11 0 22.73 2.19
1 11 0 26.72 1.97
1 11 0 25.95 1.96
-1 -11 0 20.51 1.94
1 11 0 27.86 2.08
-1 -11 0 28.69 2.22
-1 -11 -1 36.66 2.45
1 11 1 33.59 2.58
1 11 1 35.26 2.28
1 11 1 30.82 2.24
-1 -11 -1 39.08 2.8
1 11 1 35.98 2.32
-1 -11 -2 74.34 3.83
1 11 2 72.47 3.5
-1 -11 -2 68.59 3.31
1 11 2 67.62 3.72
-1 -11 -2 71.58 3.19
1 11 2 77.24 3.38
-1 -11 -2 71.25 3.19
1 11 2 77.54 3.4
1 11 3 282.83 7.72
-1 -11 -3 271.93 6.81
1 11 3 266.77 7.42
-1 -11 -3 267.95 7.78
-1 -11 -3 279.36 7.14
-1 -11 -3 277.72 6.87
-1 -11 -4 471.88 9.65
-1 -11 -4 435.06 10.45
-1 -11 -4 470.93 9.64
-1 -11 -4 466.79 9.68
1 11 4 455.91 10.25
1 11 4 469.6 10.43
1 11 5 8.01 1.35
1 11 5 9.81 1.59
-1 -11 -5 9.07 1.64
-1 -11 -5 12.44 1.45
-1 -11 -5 9.46 1.32
-1 -11 -5 10.03 1.32
1 11 6 3.31 0.88
-1 -11 -6 4.07 0.95
-1 -11 -6 1.83 0.86
-1 -11 -6 3.42 0.86
-1 -11 -6 4.51 1.27
1 11 7 7.34 1.22
-1 -11 -7 10.38 1.24
-1 -11 -7 13.26 1.84
1 11 7 11.86 1.62
-1 -11 -7 10.49 1.59
-1 -11 -7 10.56 1.4
-1 -11 -8 27.95 2.39
-1 -11 -8 23.64 2.23
1 11 8 19.21 2.03
1 11 8 23.4 2.36
-1 -11 -8 25.43 1.88
-1 -11 -9 104.15 4.73
1 11 9 98.62 4.94
1 11 9 96.34 4.52
-1 -11 -9 98.25 4.64
-1 -11 -9 99.19 4.65
-1 -11 -10 7.08 1.89
-1 -11 -10 3.07 1.36
1 11 10 6.91 2.28
-1 -11 -10 3.05 1.66
1 11 10 2.25 1.36
-1 -11 -11 294.52 8.92
1 11 11 293.17 8.51
-1 -11 -11 299.21 8.47
1 11 11 297.87 9.46
-1 -11 -11 286.38 8.92
-1 -11 -12 1.31 1.43
-1 -11 -12 1.38 1.23
1 11 12 -0.91 1.24
1 11 12 1.7 1.24
-1 -11 -12 1.44 1.45
-1 -11 -13 29.28 3.13
-1 -11 -13 29.67 3.1
1 11 13 29.87 3.33
1 11 13 31.55 2.85
-1 -11 -14 -2.71 1.91
-1 -11 -14 -0.48 1.55
1 11 14 -2.2 1.85
1 11 14 -0.73 1.44
1 11 15 6.63 2.01
-1 -11 -15 8.36 2.38
-1 -11 -15 7.44 2.17
1 11 16 29.46 3.6
-1 -11 -16 30.95 3.81
-1 -11 -16 27.36 3.64
1 11 17 0.81 2.06
-1 -11 -17 -0.97 2.12
-1 -11 -17 0.72 1.94
1 12 -14 -1.28 2.24
-1 -12 13 4.84 2.09
1 12 -13 3.64 2
1 12 -12 16.18 2.65
-1 -12 12 21.04 3.09
1 12 -12 17.76 2.74
1 12 -12 23.64 3.18
-1 -12 11 -2.29 1.83
1 12 -11 -2.61 1.86
1 12 -11 -2.48 1.66
1 12 -10 18.61 2.39
1 12 -10 20.95 2.54
-1 -12 10 22.39 2.59
-1 -12 10 26.17 3.03
1 12 -10 21.32 2.85
-1 -12 9 0.65 1.29
1 12 -9 1.83 1.18
1 12 -9 -0.95 1.29
-1 -12 9 -0.31 1.24
1 12 -8 93.3 4.71
-1 -12 8 86.39 4.64
-1 -12 8 87.44 5.07
1 12 -8 91.68 4.68
-1 -12 7 74.02 4.58
1 12 -7 87.38 4.94
-1 -12 7 84.6 4.51
-1 -12 6 -0.35 1.4
-1 -12 6 3.15 1.62
1 12 -6 -0.61 1.12
1 12 -6 0.1 0.99
1 12 -6 -1.02 1.44
-1 -12 5 80.82 4.33
1 12 -5 77.02 3.87
1 12 -5 76.27 3.87
1 12 -5 74.05 4.37
-1 -12 5 76.98 4.45
1 12 -4 1.57 1.25
-1 -12 4 4.85 1.57
1 12 -4 3.24 1.12
1 12 -4 3.75 1.1
-1 -12 4 4.69 1.67
1 12 -4 4.15 1.17
1 12 -3 330.08 8.14
1 12 -3 312.05 7.93
1 12 -3 336.09 9.39
1 12 -3 326.82 7.82
-1 -12 3 346.96 9.27
1 12 -2 17.96 2.4
1 12 -2 12.64 1.52
-1 -12 2 12.41 1.87
1 12 -2 11.79 1.58
-1 -12 2 12.78 2.02
1 12 -2 11.36 1.51
1 12 -1 170.09 5.45
1 12 -1 168.04 5.43
-1 -12 1 169.67 6.27
1 12 -1 183.68 6.52
-1 -12 1 170.26 6.11
1 12 -1 167.34 5.43
1 12 0 71.36 3.41
-1 -12 0 76.99 4.08
1 12 0 74.63 4.08
-1 -12 0 72.39 3.81
1 12 0 69.61 3.36
1 12 0 79.25 3.68
1 12 1 -2.4 1.32
1 12 1 -1.67 1.37
-1 -12 -1 0.06 1.15
-1 -12 -1 -1.18 1.42
1 12 1 -0.76 1.02
1 12 1 -1.5 1.11
-1 -12 -2 32.66 2.25
1 12 2 38.92 2.86
1 12 2 32.71 2.46
-1 -12 -2 35.32 2.85
1 12 2 37.68 2.46
-1 -12 -2 33.55 2.3
1 12 2 33.45 2.31
-1 -12 -2 33.01 2.48
-1 -12 -3 3.31 0.91
-1 -12 -3 0.52 1.62
-1 -12 -3 3.29 1.1
1 12 3 4.08 1.41
-1 -12 -3 4.92 1.15
1 12 3 6.94 1.59
-1 -12 -4 154.54 5.29
-1 -12 -4 153.28 5.2
-1 -12 -4 153.02 5.96
-1 -12 -4 156.99 5.27
1 12 4 163.87 5.86
1 12 4 160.59 5.94
-1 -12 -5 60.09 3.21
-1 -12 -5 66.94 3.41
-1 -12 -5 63.17 3.8
-1 -12 -5 68.6 3.43
1 12 5 71.03 3.91
1 12 5 67.53 3.77
1 12 6 26.73 2.49
-1 -12 -6 26.71 2.11
-1 -12 -6 25.76 2.53
-1 -12 -6 31.1 2.38
1 12 6 26.45 2.41
-1 -12 -6 30.89 2.35
-1 -12 -7 16.27 1.66
1 12 7 12.46 1.68
-1 -12 -7 17.35 2.07
-1 -12 -7 13.31 1.76
1 12 7 14.73 1.77
-1 -12 -7 13.82 1.72
-1 -12 -8 3.81 1.28
-1 -12 -8 4.29 1.37
1 12 8 5.2 1.46
-1 -12 -8 3.32 0.96
1 12 8 2.89 1.25
1 12 9 76.65 4.19
-1 -12 -9 68.98 4.07
-1 -12 -9 68.92 3.99
-1 -12 -9 75.87 4.11
1 12 9 68.56 4.37
1 12 10 96.17 4.79
-1 -12 -10 93.2 4.83
-1 -12 -10 96.37 4.88
-1 -12 -10 95.22 4.88
1 12 10 97.27 5.29
1 12 11 8.07 1.8
-1 -12 -11 4.58 1.55
-1 -12 -11 8.68 1.97
-1 -12 -11 5.83 1.83
1 12 11 7.06 1.99
1 12 12 30.65 2.87
-1 -12 -12 27.1 2.73
-1 -12 -12 27.16 2.92
1 12 12 29.42 3.19
-1 -12 -12 29.92 3.07
1 12 13 27.96 2.85
1 12 13 25.53 3.08
-1 -12 -13 28.86 3.2
-1 -12 -13 28.87 3.2
1 12 14 20.84 3.16
-1 -12 -14 24.76 3.07
-1 -12 -14 22.51 2.97
1 12 15 -1.99 1.79
-1 -12 -15 -3.17 2.04
-1 -12 -15 -1.03 2.06
1 12 16 5.19 2.13
1 12 17 10.09 2.88
1 13 -10 10.95 2.09
1 13 -10 10.66 2.11
1 13 -10 13.01 2.28
-1 -13 9 26.62 3.25
-1 -13 9 24.63 2.86
1 13 -9 18.65 2.71
1 13 -8 3.45 1.43
1 13 -8 4.61 1.75
-1 -13 8 1.12 1.61
1 13 -8 1.57 1.17
-1 -13 8 4.81 1.79
1 13 -7 59.99 4.28
1 13 -7 60.52 3.79
1 13 -7 60.43 3.71
-1 -13 7 58.31 4.03
1 13 -6 16.42 1.97
1 13 -6 16.09 2.38
1 13 -6 13.64 1.85
-1 -13 6 13.12 1.95
1 13 -5 9.5 1.46
1 13 -5 8.61 1.44
-1 -13 5 10.75 1.76
1 13 -5 9.14 1.83
1 13 -4 44.91 3.02
-1 -13 4 48.11 3.53
1 13 -4 52.6 3.88
1 13 -4 45.96 3.06
1 13 -3 94.3 4.2
-1 -13 3 94.49 4.88
1 13 -3 88.17 4.04
-1 -13 3 94.06 4.98
1 13 -3 94.91 4.22
1 13 -3 104.93 5.36
1 13 -2 162.42 5.56
-1 -13 2 159.28 6.41
-1 -13 2 165.62 6.46
1 13 -2 165.41 5.53
1 13 -2 161.67 5.53
1 13 -2 177.08 6.88
1 13 -1 -0.93 1.07
-1 -13 1 -0.22 1.34
1 13 -1 1.22 1.13
1 13 -1 -0.79 1.05
-1 -13 1 1.26 1.2
1 13 -1 -2.38 1.18
-1 -13 0 28.76 2.62
1 13 0 30.2 2.77
1 13 0 28.19 2.42
1 13 0 27.95 2.2
-1 -13 0 29.4 2.85
1 13 0 28.11 2.24
-1 -13 -1 0.26 1.02
1 13 1 0.75 0.92
1 13 1 1.69 0.89
-1 -13 -1 0.58 1.05
-1 -13 -1 2.23 0.97
1 13 1 0.98 1.27
1 13 1 1.97 0.98
-1 -13 -2 32.73 3.01
-1 -13 -2 31.64 2.31
1 13 2 31.76 2.56
-1 -13 -2 31.06 2.29
1 13 2 30.11 2.68
-1 -13 -2 37.47 2.81
-1 -13 -3 82.86 4.16
-1 -13 -3 83.11 4.59
-1 -13 -3 83.07 3.81
1 13 3 93.91 4.64
-1 -13 -3 83.04 3.81
1 13 3 83.42 4.31
1 13 4 1.29 1.12
-1 -13 -4 -1.39 1.3
1 13 4 1.74 1.12
-1 -13 -4 -0.15 0.9
-1 -13 -4 0.34 0.94
1 13 5 132.27 5.61
-1 -13 -5 122.37 5.66
-1 -13 -5 138.98 5.09
-1 -13 -5 133.3 5.11
1 13 5 124.96 5.58
-1 -13 -5 138.23 5.09
-1 -13 -6 2.57 0.99
-1 -13 -6 8.42 1.77
-1 -13 -6 3.67 1.12
1 13 6 6.36 1.49
1 13 6 4.92 1.45
-1 -13 -6 4.56 1.11
-1 -13 -7 61.68 3.56
-1 -13 -7 63.11 4.03
-1 -13 -7 60.96 3.54
1 13 7 59.05 3.93
1 13 7 60.55 3.8
-1 -13 -7 63.47 3.41
1 13 8 14.41 2.1
1 13 8 16.03 2.12
-1 -13 -8 16.34 2.08
-1 -13 -8 19.23 2.44
-1 -13 -9 37.47 3.34
1 13 9 37.41 3.09
-1 -13 -9 39.71 3.16
-1 -13 -9 38.31 3.1
1 13 9 40.84 3.55
-1 -13 -10 29.22 2.96
1 13 10 31.73 3.02
-1 -13 -10 35.68 3.1
-1 -13 -10 29.34 2.82
1 13 10 38.4 3.54
-1 -13 -11 9.62 1.91
1 13 11 10.84 2.05
-1 -13 -11 11.54 2.04
-1 -13 -11 12.12 2.18
1 13 11 11.14 2.16
-1 -13 -12 14.59 2.29
-1 -13 -12 19.31 2.54
-1 -13 -12 15.21 2.36
1 13 12 18.07 2.48
1 13 12 13.72 2.52
-1 -13 -13 8.49 2.19
1 13 13 11.8 2.46
-1 -13 -13 11.63 2.42
1 13 14 16.71 2.84
1 13 15 20.88 3.33
1 13 16 0.05 1.72
1 13 17 0.73 2.45
1 14 -12 0.54 1.91
-1 -14 12 -0.23 1.77
1 14 -11 8.48 2.39
-1 -14 11 10.43 2.63
1 14 -10 0.13 1.82
-1 -14 10 -1.56 1.68
1 14 -9 38.19 3.88
-1 -14 9 34.97 3.77
-1 -14 9 40.96 3.82
1 14 -8 8.87 2.16
-1 -14 8 10.22 2.15
-1 -14 8 8.94 2.15
1 14 -7 17.22 2.66
-1 -14 7 26.79 3.13
1 14 -7 19.27 2.32
-1 -14 7 22.63 2.72
1 14 -6 16.65 2.37
-1 -14 6 20.69 2.82
-1 -14 6 21.8 2.59
1 14 -6 18.94 2.26
1 14 -6 24.21 2.52
1 14 -5 -6.29 2.27
-1 -14 5 0.12 1.35
-1 -14 5 -2.57 1.53
1 14 -5 -3.21 1.49
1 14 -5 -1.36 1.34
1 14 -4 23.39 2.87
-1 -14 4 17.04 2.43
-1 -14 4 23.23 2.61
1 14 -4 19.37 2.08
1 14 -4 14.97 1.87
-1 -14 3 19.81 2.58
1 14 -3 23.43 2.33
1 14 -3 24.21 2.89
-1 -14 3 19.96 2.54
-1 -14 2 113.88 5.51
1 14 -2 117.61 4.83
1 14 -2 112.68 4.75
1 14 -2 113.02 5.75
-1 -14 2 121.03 5.84
1 14 -2 113.04 4.83
-1 -14 1 79.05 4.55
1 14 -1 84.31 4.21
1 14 -1 77.34 3.85
1 14 -1 74.32 4.62
-1 -14 1 87.27 4.89
1 14 -1 80.45 3.93
-1 -14 0 -0.24 1.41
1 14 0 0.51 1.08
1 14 0 3.5 1.2
1 14 0 -0.04 1.2
1 14 0 -0.58 1.27
-1 -14 0 3.28 1.62
-1 -14 -1 8.66 1.36
1 14 1 7.79 1.32
-1 -14 -1 9.99 1.92
1 14 1 10.22 1.73
-1 -14 -1 9.57 1.45
1 14 1 7.36 1.32
1 14 1 7.64 1.66
-1 -14 -1 9.75 1.78
-1 -14 -2 -0.23 1.02
-1 -14 -2 -0.25 0.97
1 14 2 3.43 1.04
-1 -14 -2 4.98 1.71
1 14 2 2.74 1.18
-1 -14 -2 3.44 1.24
-1 -14 -3 19.4 1.99
-1 -14 -3 23.94 2.85
-1 -14 -3 21.82 2.36
-1 -14 -3 18.7 1.92
1 14 3 18.2 2.37
1 14 3 15.84 2.04
1 14 4 67.8 4.3
-1 -14 -4 68.81 3.64
-1 -14 -4 68.91 3.64
-1 -14 -4 67.18 4.35
1 14 4 66.11 4.04
-1 -14 -4 62.41 3.75
-1 -14 -5 4.44 1.32
-1 -14 -5 -0.37 1.45
-1 -14 -5 2.16 1
-1 -14 -5 -0.29 1.3
1 14 5 3.48 1.55
1 14 5 0.08 1.33
1 14 6 65.96 4.15
-1 -14 -6 64.57 4.25
-1 -14 -6 66.89 3.74
-1 -14 -6 67.66 3.78
1 14 6 69.95 4.4
-1 -14 -6 64.29 3.64
-1 -14 -7 3.09 1.6
-1 -14 -7 2.16 1.16
-1 -14 -7 3.11 1.19
-1 -14 -7 4.89 1.39
1 14 7 4.42 1.59
1 14 7 2.55 1.38
-1 -14 -8 119.13 5.31
1 14 8 139.14 6.48
-1 -14 -8 126.47 6.01
1 14 8 129.7 5.89
-1 -14 -9 26.89 2.66
-1 -14 -9 26.62 2.68
1 14 9 30.59 3.29
-1 -14 -9 29.94 3.05
1 14 9 29.17 2.95
-1 -14 -10 -0.54 1.52
1 14 10 1.85 1.62
-1 -14 -10 -1.09 1.58
-1 -14 -10 1.6 1.4
1 14 10 2.82 1.36
1 14 11 6.16 1.84
-1 -14 -11 9.78 2.05
1 14 11 6.65 1.97
1 14 12 -0.36 1.52
1 14 12 0.03 1.8
-1 -14 -12 0.28 1.52
1 14 13 39.05 3.94
1 14 14 1.38 1.97
1 14 15 27.11 3.65
1 14 16 7.26 2.8
1 15 -12 0.62 2.43
-1 -15 12 0.13 2.31
1 15 -11 -1.99 2.33
-1 -15 11 -2.05 2.19
1 15 -10 5.99 2.35
-1 -15 10 8.97 2.65
1 15 -9 -0.7 1.53
-1 -15 9 -3 2.33
1 15 -8 46.41 4.36
-1 -15 8 40.91 4.13
-1 -15 8 54.95 4.49
1 15 -7 1.57 1.58
-1 -15 7 2.24 2
-1 -15 7 5.05 2.1
1 15 -6 21.03 3.14
-1 -15 6 23.2 2.97
-1 -15 6 27.11 3.25
1 15 -5 -1.07 1.62
-1 -15 5 0.05 1.71
-1 -15 5 2.92 1.71
1 15 -4 8.57 1.93
-1 -15 4 8.49 1.86
-1 -15 4 3.02 1.66
1 15 -3 47.64 3.97
-1 -15 3 41.22 3.66
-1 -15 3 42.31 3.71
-1 -15 2 42.73 3.62
-1 -15 2 42.36 3.68
1 15 -2 47.73 3.96
1 15 -1 9.97 1.61
1 15 -1 9.91 1.65
-1 -15 1 16.6 2.64
1 15 -1 12.03 1.96
-1 -15 1 10.8 2.11
1 15 -1 8.9 2.08
1 15 0 4.48 1.7
-1 -15 0 5.54 1.66
1 15 0 5.29 1.29
1 15 0 0.69 1.15
1 15 0 9.71 1.83
-1 -15 0 6.91 1.85
1 15 1 73.16 4.61
1 15 1 73.3 4.2
-1 -15 -1 74.51 4.53
-1 -15 -1 75.44 4.8
-1 -15 -2 27.86 2.8
-1 -15 -2 25.9 2.94
1 15 2 23.54 2.76
1 15 2 24.53 2.64
-1 -15 -3 -0.58 1.33
1 15 3 -0.26 1.63
-1 -15 -3 -1.85 1.45
1 15 3 0.03 1.35
-1 -15 -4 21.42 2.76
1 15 4 18.81 2.37
-1 -15 -4 18.71 2.28
1 15 5 43.46 3.51
-1 -15 -5 41.38 3.2
-1 -15 -5 48.38 3.84
1 15 5 42.73 3.54
-1 -15 -6 -0.51 1.23
-1 -15 -6 -0.22 1.57
1 15 6 -0.15 1.42
1 15 6 -1.38 1.57
-1 -15 -7 29.28 3.12
1 15 7 34.39 3.42
1 15 7 32.06 3.16
-1 -15 -8 21.41 2.86
1 15 8 20.4 2.72
1 15 8 19.31 2.82
1 15 9 69.09 4.88
1 15 9 59.21 4.3
-1 -15 -9 67.83 4.69
1 15 10 0.33 1.68
1 15 10 2.34 1.63
-1 -15 -10 2.73 1.69
1 15 11 3.98 1.58
1 15 11 4.88 1.84
-1 -15 -11 3.58 1.95
1 15 12 6.22 2.18
1 15 13 -0.27 1.86
1 15 14 24.26 3.75
1 15 15 5.26 2.46
1 16 -11 -2.95 2.87
-1 -16 11 -1.84 2.42
1 16 -10 3.42 2.19
-1 -16 10 1.89 1.85
1 16 -9 6.09 2.66
-1 -16 9 5.58 2.29
1 16 -8 1.76 2.25
-1 -16 8 -3.27 2.27
-1 -16 7 38.04 3.97
-1 -16 7 43.79 4.09
-1 -16 6 -3.17 2.22
1 16 -6 0.83 1.93
-1 -16 6 -0.7 1.61
-1 -16 5 6.36 1.93
1 16 -5 5.27 2
-1 -16 5 7.54 2.14
-1 -16 4 1.73 1.43
1 16 -4 2.39 1.6
-1 -16 4 4.4 1.89
-1 -16 3 5.63 1.57
1 16 -3 6.93 1.81
-1 -16 3 8.82 2.17
-1 -16 2 30.04 3.23
1 16 -2 32.82 3.46
-1 -16 2 29.36 3.25
-1 -16 1 10.9 2.06
-1 -16 1 9.23 2.1
1 16 -1 9.52 2.16
-1 -16 0 28.28 3.09
1 16 0 23.07 2.54
-1 -16 0 22 2.99
1 16 0 24.82 3.1
-1 -16 -1 4.47 1.63
1 16 1 1.77 1.48
1 16 1 3.56 1.43
-1 -16 -1 2.41 1.61
-1 -16 -2 75.47 4.98
1 16 2 83.45 4.72
-1 -16 -2 80.79 4.84
1 16 2 79.02 4.99
-1 -16 -3 12.42 2.17
1 16 3 11.25 2.27
1 16 3 12.21 2.08
-1 -16 -3 14.03 2.54
-1 -16 -4 -0.47 1.8
-1 -16 -4 1.54 1.33
1 16 4 -1.03 1.55
-1 -16 -5 6.38 1.6
-1 -16 -5 7.24 2.02
1 16 5 1.63 1.75
1 16 5 4.14 1.72
1 16 6 0.02 1.69
1 16 6 -2.73 2.08
-1 -16 -6 -2.17 2.04
1 16 7 15.96 2.59
1 16 7 16.4 2.48
-1 -16 -7 22.51 2.93
1 16 8 2.98 1.84
1 16 8 3.53 1.79
-1 -16 -8 2.13 1.77
1 16 9 19.64 3.13
-1 -16 -9 14.16 2.55
1 16 9 15.98 2.59
1 16 10 39.13 3.95
-1 -16 -10 41.57 4.1
1 16 10 41.25 3.87
-1 -16 -11 0.34 1.7
1 16 11 0.45 1.77
1 16 12 -0.72 2.14
1 16 13 -2.67 2.05
1 16 14 10.88 3.09
-1 -17 9 8.88 2.61
1 17 -9 6.56 2.39
-1 -17 8 1.1 2.08
1 17 -8 2.79 2.15
-1 -17 7 2.28 2.14
1 17 -7 8.36 2.42
-1 -17 6 15.37 2.91
-1 -17 6 15.32 3.01
1 17 -6 15.85 3.05
-1 -17 5 0.03 1.94
-1 -17 5 2.58 2.05
1 17 -5 2.17 2.05
-1 -17 4 15.24 2.83
-1 -17 4 8.92 2.31
1 17 -4 14.74 2.83
-1 -17 3 0.73 1.87
-1 -17 3 1.13 1.92
1 17 -3 -1.2 1.5
-1 -17 2 14.06 2.63
-1 -17 2 15.03 2.76
1 17 -2 12.97 2.53
-1 -17 1 14.49 2.55
-1 -17 1 15.14 2.64
1 17 -1 11.79 2.48
-1 -17 0 4.07 1.55
-1 -17 0 2.97 1.65
1 17 0 3.68 1.75
-1 -17 -1 14.4 2.48
1 17 1 16.5 2.8
-1 -17 -1 18.76 2.89
-1 -17 -2 3.91 1.78
1 17 2 3.42 1.94
1 17 2 6.75 2.06
-1 -17 -2 3.05 1.77
-1 -17 -3 36.83 3.56
-1 -17 -3 36.47 3.83
1 17 3 40.45 3.95
1 17 3 35.84 3.48
-1 -17 -4 6.59 1.93
-1 -17 -4 5.88 1.97
1 17 4 2.84 1.58
1 17 4 4.65 1.86
-1 -17 -5 1.37 1.75
1 17 5 -2.82 2.09
1 17 5 -0.15 1.91
1 17 6 8.47 1.97
1 17 6 7.28 1.8
-1 -17 -6 8.72 2.36
1 17 7 1.02 1.6
1 17 7 -4.91 2.33
-1 -17 -7 -2.08 1.98
1 17 8 18.67 2.93
1 17 8 18.82 2.95
-1 -17 -8 15.12 2.71
1 17 9 0.7 1.9
-1 -17 -9 -0.54 1.89
1 17 9 -2.36 2.01
-1 -17 -10 18.24 3.06
1 17 10 28.75 3.79
1 17 11 17.21 3.28
1 17 12 2.15 1.89
-1 -18 8 5.03 2.76
1 18 -8 2.34 2.4
-1 -18 7 3.83 2.19
1 18 -7 0.81 2.36
-1 -18 6 12.39 2.98
1 18 -6 9.02 2.94
-1 -18 5 3.68 2.06
-1 -18 5 3.96 1.94
1 18 -5 5.79 2.52
-1 -18 4 12.7 3.06
-1 -18 4 13.76 2.93
1 18 -4 15.88 3.28
-1 -18 3 10.45 2.6
-1 -18 3 10.68 2.73
1 18 -3 6.76 2.26
-1 -18 2 2.68 1.68
-1 -18 2 4.01 2.18
1 18 -2 4.93 2.18
-1 -18 1 10.97 2.63
-1 -18 1 13.5 2.67
1 18 -1 11.52 2.65
-1 -18 0 -0.94 1.86
1 18 0 -2.49 2.12
-1 -18 0 -2.27 2.14
-1 -18 -1 3.19 1.91
1 18 1 3.4 1.94
-1 -18 -1 0.96 2
-1 -18 -2 14.01 2.73
1 18 2 16.29 2.72
-1 -18 -2 14.28 2.87
-1 -18 -3 -1.92 1.99
-1 -18 -3 4.16 1.99
1 18 4 15.87 2.68
-1 -18 -4 10.39 2.23
1 18 5 -2.32 2.09
-1 -18 -5 -3.69 2.21
1 18 6 4.3 1.94
-1 -18 -6 4.85 1.85
1 18 7 0.65 2
-1 -18 -7 5.98 2.37
1 18 7 5.31 2
-1 -18 -8 7.81 2.61
1 18 8 9.4 2.33
-1 -18 -9 24.58 3.68
1 18 9 20.45 3.27
-1 -19 5 5.19 2.74
1 19 -5 3.52 2.43
-1 -19 4 2.55 2.1
1 19 -4 0.83 2.32
-1 -19 3 12.98 2.89
-1 -19 3 15.76 3.06
1 19 -3 12.45 3.18
-1 -19 2 1.48 2.04
-1 -19 2 4.75 2.56
1 19 -2 4.12 2.22
-1 -19 1 -0.31 1.99
1 19 -1 -2.77 2.41
-1 -19 1 -1.29 2.13
1 19 0 -1.59 2.28
-1 -19 0 -1.91 2.22
-1 -19 0 1.18 1.9
1 19 1 -1.57 1.97
-1 -19 -1 -2.94 2.28
-1 -19 -1 0.31 2.03
1 19 2 11.57 3.01
-1 -19 -2 12.6 3.03
-1 -19 -3 9.96 2.51
1 19 4 16.12 3.17
-1 -19 -4 6.12 2.66
1 19 5 1.77 2.05
-1 -19 -5 -0.99 2.4
-1 -19 -6 -4.07 2.64
-1 -19 -7 3.04 2.44
1 20 -1 -1.95 2.57
-1 -20 1 -1.74 2.45
1 20 0 0.05 2.58
-1 -20 0 3.82 2.54
-1 -20 -1 4.36 2.67
-1 -20 -2 0.71 2.35
-1 -20 -3 6.37 2.54
-1 -20 -4 -4.92 2.86
-1 -20 -5 1.15 2.01
2 -19 -7 5.55 2.42
2 -19 -6 -0.09 1.95
2 -19 -5 1.14 2.19
2 -19 -4 0.07 2.14
2 -19 -3 3.24 2.42
2 -19 -2 8.41 2.41
2 -19 -1 0.11 1.84
2 -19 -1 -0.4 2.11
2 -19 0 6.67 2.31
2 -19 0 5.56 2.57
2 -19 1 -3.09 2.25
2 -19 1 -0.53 2.3
2 -19 2 11.98 2.98
2 -19 3 3.81 2.06
2 -19 4 2.88 2.28
2 -18 -9 2.28 2.38
-2 18 9 0.28 2.25
-2 18 8 -3.02 2.49
2 -18 -8 -0.24 1.97
-2 18 7 -2.66 2.54
2 -18 -7 3.03 1.95
-2 18 6 6.44 2.32
2 -18 -6 9.49 2.48
-2 18 5 3.58 1.91
2 -18 -5 5.92 2.38
2 -18 -4 45.89 4.33
-2 18 4 53.09 4.64
2 -18 -4 58.3 5.19
-2 18 3 0.15 1.65
2 -18 -3 -0.69 1.88
2 -18 -3 -0.46 1.68
-2 18 2 5.78 2.21
2 -18 -2 7.12 2.36
-2 18 1 -0.18 1.83
2 -18 -1 -0.93 1.87
2 -18 -1 4.52 2.47
-2 18 0 4.96 1.89
2 -18 0 7.86 2.41
2 -18 0 8 2.55
-2 18 -1 9.01 2.63
2 -18 1 7.78 2.33
2 -18 1 6.54 2.41
-2 18 -2 4.41 2.2
2 -18 2 5.18 2.39
2 -18 2 1.41 1.85
-2 18 -3 19.82 3.26
2 -18 3 22.69 3.42
2 -18 3 13.18 2.86
-2 18 -4 2.26 2.27
2 -18 4 -0.25 1.83
-2 18 -5 3.39 2.59
2 -18 5 1.82 2.09
-2 18 -6 -2.38 2.41
2 -18 6 -1.98 2.45
-2 18 -7 2.83 2.2
2 -18 7 3.09 2.05
-2 17 12 1.31 2.49
-2 17 11 10.95 2.66
2 -17 -10 0.02 2.18
-2 17 10 -1.51 2.38
-2 17 9 7.38 2.16
2 -17 -9 3.13 1.92
-2 17 8 -1.55 2.46
2 -17 -8 -1.9 2.32
-2 17 7 4.45 2.03
2 -17 -7 6.81 2.44
-2 17 6 13.88 2.77
2 -17 -6 19.36 3.2
2 -17 -5 12.23 2.4
-2 17 5 17.78 2.81
-2 17 5 16.46 2.85
2 -17 -5 16.39 3.09
2 -17 -4 63.51 4.8
-2 17 4 56.08 4.41
2 -17 -4 73.08 5.59
-2 17 4 62.21 4.76
2 -17 -3 25.49 3.2
-2 17 3 38.59 3.96
-2 17 3 31.56 3.44
2 -17 -3 35.71 4
2 -17 -2 11.63 2.64
-2 17 2 10.61 2.5
-2 17 2 7.81 2.31
2 -17 -2 6.93 2.37
2 -17 -1 0.89 1.49
-2 17 1 1.83 1.83
-2 17 1 0.11 1.74
2 -17 -1 -1.74 1.81
2 -17 0 -0.84 1.57
-2 17 0 -1 1.73
-2 17 0 -0.1 1.8
2 -17 0 0.47 1.56
2 -17 1 19.17 2.91
-2 17 -1 21.01 3.04
2 -17 1 20.14 2.98
2 -17 2 13.18 2.57
-2 17 -2 10.29 2.57
2 -17 2 14.14 2.74
2 -17 3 5.42 2.28
-2 17 -3 7.11 2.45
2 -17 3 7.55 2.43
2 -17 4 8.38 2.41
2 -17 4 13.51 2.76
2 -17 5 3.06 1.75
-2 17 -5 3.76 1.9
2 -17 5 -0.29 1.91
-2 17 -6 1.23 2.1
2 -17 6 3.44 2.41
-2 17 -7 -0.93 2.24
2 -17 7 -0.98 1.78
-2 17 -8 12.57 3.27
2 -17 8 5.35 2.57
-2 17 -9 3.66 2.64
-2 16 13 -5.12 2.92
-2 16 12 3.34 2.11
2 -16 -11 -0.94 1.94
-2 16 11 2.51 2.05
-2 16 10 72.76 5.54
2 -16 -10 63.68 5.05
2 -16 -9 5.72 2.23
-2 16 9 6.55 2.26
2 -16 -8 25.38 3.32
-2 16 8 24.28 3.33
2 -16 -7 0.64 1.43
2 -16 -7 -1.6 2.19
-2 16 7 -2.56 2.07
2 -16 -6 13.71 2.26
-2 16 6 8.51 1.83
2 -16 -6 15.82 2.87
-2 16 6 16.83 2.69
2 -16 -5 19.94 2.7
2 -16 -5 19.59 2.95
-2 16 5 18.42 2.84
2 -16 -4 -0.16 1.49
-2 16 4 1.93 1.74
-2 16 4 0.18 1.57
2 -16 -4 -1.47 1.75
2 -16 -3 77.8 5.01
-2 16 3 85.62 5.25
-2 16 3 78.53 4.94
2 -16 -3 82.77 5.59
2 -16 -2 9.04 2.13
-2 16 2 10.25 2.09
2 -16 -2 13.98 2.56
-2 16 1 16.69 2.55
2 -16 -1 15.78 2.62
-2 16 1 11.83 2.27
2 -16 -1 12.81 2.52
-2 16 0 -0.57 1.48
2 -16 0 -2.8 1.88
-2 16 0 -0.33 1.64
2 -16 0 -1.72 1.9
-2 16 -1 16.73 2.47
2 -16 1 17.01 2.83
-2 16 -1 13.11 2.57
2 -16 1 12.13 2.58
-2 16 -2 26.53 3.04
2 -16 2 21.99 3.16
-2 16 -2 31.04 3.45
2 -16 2 26.37 3.16
2 -16 3 7.84 1.97
-2 16 -3 12.4 2.53
2 -16 3 11.61 2.59
2 -16 4 7.14 2.01
-2 16 -4 4.64 1.59
2 -16 4 9.66 2.4
-2 16 -5 4.17 2.07
2 -16 5 4.5 1.99
2 -16 5 -1.49 1.98
-2 16 -6 16.62 2.93
2 -16 6 12.1 2.56
2 -16 6 17.59 2.76
-2 16 -7 9.65 2.64
2 -16 7 9.85 2.39
-2 16 -8 4.43 2.37
2 -16 8 1.95 2
-2 16 -9 3.07 2.5
2 -16 9 6.61 2.66
-2 16 -10 -3.04 2.18
2 -16 10 -1.7 2.31
-2 15 15 6.52 2.91
-2 15 14 17.95 3.17
-2 15 13 -2.3 2.49
-2 15 12 -2.19 2.38
2 -15 -12 -1.86 2.15
-2 15 11 0.36 1.89
2 -15 -11 2.69 1.77
-2 15 10 17.44 2.89
2 -15 -10 24.17 3.19
-2 15 9 71.21 5.17
2 -15 -9 72.58 5.15
-2 15 8 -3.2 2.37
2 -15 -8 1.58 1.69
-2 15 7 48.74 3.64
2 -15 -7 54.69 3.97
2 -15 -7 50.47 4.21
-2 15 7 54.79 4.34
2 -15 -6 5.14 1.75
-2 15 6 5.54 1.69
2 -15 -6 2.66 1.67
-2 15 6 3.46 1.36
2 -15 -5 17.49 2.43
-2 15 5 15.9 2.53
2 -15 -5 17.65 2.69
-2 15 5 17.64 2.28
2 -15 -4 14.65 2.15
-2 15 4 11.93 2.37
2 -15 -4 19.48 2.95
-2 15 4 15.49 2.18
2 -15 -3 -1.37 1.55
-2 15 3 0.96 1.47
2 -15 -3 -2.75 2.12
-2 15 3 1.18 1.36
2 -15 -2 69.26 4.56
-2 15 2 74.37 4.7
-2 15 2 65.47 4.36
2 -15 -2 69.76 4.72
2 -15 -1 -1.94 1.75
-2 15 1 -2.32 1.55
-2 15 1 -2.09 1.77
2 -15 -1 -3.37 1.93
2 -15 0 64.15 4.55
-2 15 0 67.57 4.32
-2 15 0 67.8 4.52
2 -15 0 70.99 4.73
2 -15 1 8.67 1.95
-2 15 -1 10.18 2.03
-2 15 -1 11.02 2.24
2 -15 1 8.26 1.92
2 -15 2 40.83 3.75
-2 15 -2 41.6 3.41
-2 15 -2 37.41 3.53
2 -15 2 36.01 3.49
2 -15 3 19.68 2.7
-2 15 -3 17.87 2.45
2 -15 3 23.12 2.94
-2 15 -3 12.8 2.2
2 -15 4 2.27 1.82
-2 15 -4 0.16 1.41
-2 15 -4 -0.11 1.96
2 -15 4 1.86 1.44
2 -15 5 23.08 3.26
-2 15 -5 13.49 2.39
2 -15 5 21.27 2.88
2 -15 6 2.33 1.72
-2 15 -6 -1.4 1.75
2 -15 6 -2.55 1.95
2 -15 7 38.59 3.98
-2 15 -7 42.73 4.2
2 -15 7 35.59 3.52
2 -15 8 7.12 2.18
-2 15 -8 3.99 2.19
2 -15 9 3.25 1.95
-2 15 -9 2.71 2.05
2 -15 10 1.57 1.91
2 -15 11 -1.61 1.66
-2 14 16 21.54 3.84
-2 14 15 7.81 2.8
-2 14 14 19.48 3.17
-2 14 13 -1.11 1.79
-2 14 12 10.54 2.46
2 -14 -12 9.66 2.31
-2 14 11 23.09 3.07
2 -14 -11 29.51 3.41
-2 14 10 9.35 2.39
2 -14 -10 10.24 2.31
2 -14 -9 46.25 3.98
-2 14 9 46.25 4
-2 14 8 11.75 2.32
-2 14 8 9.12 1.71
2 -14 -8 14.82 2.58
2 -14 -7 22.93 2.57
-2 14 7 21.04 2.62
-2 14 7 16.17 2.13
2 -14 -7 20.84 2.86
2 -14 -6 13.4 1.98
-2 14 6 13.4 2.27
-2 14 6 13.57 1.98
2 -14 -6 15.93 2.52
2 -14 -5 12.3 1.97
-2 14 5 11.07 1.96
-2 14 5 12.2 1.95
2 -14 -5 9.88 2.05
-2 14 4 58.74 3.78
-2 14 4 56.75 4.07
2 -14 -4 61.3 4.28
2 -14 -4 54.27 3.81
-2 14 3 92.04 4.75
2 -14 -3 88.81 4.89
-2 14 3 92.71 5.07
2 -14 -3 89.65 5.21
2 -14 -2 8.49 1.81
-2 14 2 1.96 1.46
2 -14 -2 6.76 1.75
-2 14 2 8.01 1.73
2 -14 -1 42.38 3.47
-2 14 1 39.53 3.33
2 -14 -1 38.76 3.36
-2 14 1 40.93 3.32
2 -14 0 37.15 3.23
-2 14 0 32.64 2.9
2 -14 0 34.98 3.24
-2 14 0 37.41 3.18
2 -14 1 72.55 4.54
-2 14 -1 77.52 4.44
-2 14 -1 71.23 4.51
2 -14 1 73.34 4.53
2 -14 2 3.67 1.21
-2 14 -2 4.75 1.63
-2 14 -2 4.35 1.39
2 -14 2 3.83 1.33
2 -14 3 4.3 1.58
-2 14 -3 4.02 1.45
-2 14 -3 1.11 1.57
2 -14 3 5.03 1.41
2 -14 4 28.36 3.11
-2 14 -4 27.02 2.76
-2 14 -4 27.16 2.99
2 -14 4 32.16 3.23
2 -14 5 22.22 2.92
-2 14 -5 23.98 2.67
-2 14 -5 18.04 2.71
2 -14 5 23.91 2.86
2 -14 6 53.81 3.99
-2 14 -6 51.97 4.22
2 -14 6 53.9 4.43
2 -14 7 -2.36 1.72
2 -14 7 2.85 1.91
-2 14 -8 17.74 2.89
2 -14 8 11.74 2.35
-2 14 -9 0.79 1.77
2 -14 9 0.01 1.45
-2 14 -10 6.06 2.03
2 -14 10 4.83 1.88
-2 14 -11 1.12 2.08
2 -14 11 -0.57 1.77
-2 14 -12 2.34 2.14
2 -14 12 1.93 2.21
-2 14 -13 12.76 3.33
-2 13 16 4.81 2.27
-2 13 15 30.47 3.74
-2 13 14 2.22 1.54
-2 13 13 17.23 2.79
2 -13 -13 16.63 2.65
-2 13 12 3.81 1.8
2 -13 -12 2.56 1.57
-2 13 11 44.85 3.83
2 -13 -11 46.88 3.91
2 -13 -10 29.1 3.13
-2 13 10 26.49 3.08
-2 13 9 -0.08 1.14
2 -13 -9 -0.24 1.19
-2 13 9 0.82 1.32
2 -13 -9 -0.26 1.69
-2 13 8 18.45 2.12
2 -13 -8 17.05 2.46
-2 13 8 19.7 2.38
-2 13 7 33.34 3.2
-2 13 7 37.25 2.84
2 -13 -7 34.9 2.91
2 -13 -7 42.54 3.66
-2 13 6 186.3 6.48
2 -13 -6 185.41 6.69
2 -13 -6 191.83 7.52
-2 13 6 207.6 7.64
-2 13 5 22.98 2.34
2 -13 -5 25.68 2.79
2 -13 -5 25.46 2.56
-2 13 5 25.92 2.9
-2 13 4 4.24 1.31
2 -13 -4 6.82 1.7
2 -13 -4 6.08 1.44
-2 13 4 4.52 1.53
-2 13 3 7.72 1.47
2 -13 -3 8.77 1.64
2 -13 -3 7.65 1.52
-2 13 3 6.53 1.52
-2 13 2 55.1 3.52
2 -13 -2 56 3.83
2 -13 -2 55.52 3.69
-2 13 2 58.14 3.74
-2 13 1 46.38 3.32
2 -13 -1 40.77 3.31
2 -13 -1 39.37 3.22
-2 13 1 44 3.18
-2 13 0 47.37 3.56
2 -13 0 40.04 3.3
2 -13 0 39.77 3.23
-2 13 0 47.9 3.4
-2 13 -1 160.65 6.42
2 -13 1 160.42 6.5
2 -13 1 165.12 6.61
-2 13 -1 169.58 6.34
-2 13 -2 125.24 5.73
2 -13 2 131.02 5.99
2 -13 2 124.71 5.72
-2 13 -2 122.45 5.37
-2 13 -3 5.5 1.31
2 -13 3 3.25 1.31
2 -13 3 8.47 1.66
-2 13 -3 7.6 1.71
2 -13 4 3.51 1.44
2 -13 4 0.02 1.67
-2 13 -4 -1.93 1.72
-2 13 -4 -0.26 1.48
2 -13 5 6.48 1.9
2 -13 5 4.28 1.53
2 -13 6 43.17 3.45
-2 13 -6 48.13 3.87
2 -13 7 59.42 4
2 -13 7 68.69 4.73
-2 13 -7 70.75 4.82
2 -13 8 -1.57 1.63
-2 13 -8 1.91 1.87
2 -13 8 -1.04 1.86
-2 13 -9 11.69 2.53
2 -13 9 9.87 2.24
-2 13 -10 2.9 1.63
2 -13 10 0.29 1.68
-2 13 -11 10.05 2.62
2 -13 11 10.31 2.46
-2 13 -12 -1.97 2.15
2 -13 12 2.12 1.98
-2 13 -13 3.42 2.33
-2 13 -14 11.24 3.2
-2 12 17 9.84 3.08
-2 12 16 0.71 2.29
-2 12 15 1.27 1.98
-2 12 14 8.48 2.32
-2 12 13 8.32 2.11
2 -12 -13 10.4 2.08
-2 12 12 31.5 3.46
2 -12 -12 36.24 3.44
-2 12 11 2.7 1.38
2 -12 -11 2.01 1.29
-2 12 10 38.16 3.48
2 -12 -10 33.03 3.12
-2 12 9 52.07 3.85
2 -12 -9 43.76 3.56
2 -12 -9 42.3 2.96
-2 12 9 48.15 3.07
-2 12 8 -0.1 1.05
2 -12 -8 0.74 1.03
2 -12 -8 -1.03 1.11
-2 12 8 -1.4 1.58
-2 12 7 9.33 1.41
2 -12 -7 12.32 2.03
2 -12 -7 9.78 1.65
-2 12 7 10.59 1.88
-2 12 6 17.45 1.97
2 -12 -6 16.31 2.35
-2 12 6 16.66 2.36
2 -12 -6 19.31 2.23
2 -12 -5 253.31 8.15
2 -12 -5 236.12 7.41
-2 12 5 253.76 8.03
-2 12 5 236.03 7.08
2 -12 -4 96.44 4.91
-2 12 4 96.12 4.78
2 -12 -4 107.09 4.79
-2 12 4 100.52 4.42
-2 12 4 91.84 3.75
2 -12 -3 11.56 1.85
-2 12 3 8.31 1.28
2 -12 -3 12.98 1.9
-2 12 3 12.84 1.51
-2 12 3 10.95 1.7
2 -12 -2 120.74 5.41
-2 12 2 111.59 4.78
2 -12 -2 118.59 5.19
-2 12 2 122.72 5.21
2 -12 -1 1.8 1.3
-2 12 1 2.1 0.98
2 -12 -1 1.56 1.1
-2 12 1 0.94 0.9
-2 12 1 1.39 1.18
2 -12 0 201.08 7.11
-2 12 0 223.43 7.14
2 -12 0 213.68 7.19
-2 12 0 214.39 6.95
-2 12 0 206.54 5.9
-2 12 -1 6.53 1.59
2 -12 1 5.91 1.65
-2 12 -1 5.54 1.56
2 -12 1 5.59 1.77
-2 12 -2 267.59 8.19
2 -12 2 262.39 8.17
2 -12 2 255.9 8.23
-2 12 -2 273.1 7.87
2 -12 3 0.82 1.23
-2 12 -3 1.09 1.27
-2 12 -3 0.68 1.14
2 -12 3 -1.36 1.64
-2 12 -4 32.18 2.95
2 -12 4 32.92 2.98
2 -12 4 36.26 3.01
2 -12 5 3.48 1.36
-2 12 -5 3.91 1.36
2 -12 6 -2.79 1.52
2 -12 6 -1.56 1.8
-2 12 -6 1.15 1.1
-2 12 -7 47.16 3.23
2 -12 7 41.48 3.53
-2 12 -7 49.24 3.89
2 -12 7 42.99 3.26
-2 12 -8 45.37 3.23
-2 12 -8 47.68 3.97
2 -12 8 42.11 3.31
2 -12 8 49.59 3.9
-2 12 -9 16.63 2.72
2 -12 9 18.09 2.63
-2 12 -10 23.13 3.01
2 -12 10 23.68 3.08
-2 12 -11 6.46 1.95
2 -12 11 10.99 2.36
-2 12 -12 16.06 2.82
2 -12 12 15.77 2.74
-2 12 -13 -0.49 2.15
2 -12 13 3.59 1.99
-2 12 -14 5.6 2.57
-2 11 17 25.01 3.71
-2 11 16 21.63 3.33
-2 11 15 12.6 2.62
2 -11 -14 9.73 2.06
-2 11 14 10.12 2.02
2 -11 -13 4.43 1.63
-2 11 13 3.27 1.52
2 -11 -13 5.58 1.83
2 -11 -13 5.85 1.67
2 -11 -12 63.24 3.97
-2 11 12 65.52 4.56
2 -11 -12 67.51 4.36
2 -11 -12 63.14 4.03
2 -11 -11 39.81 3.03
-2 11 11 36.4 3.42
2 -11 -11 40.57 3.07
2 -11 -11 38.41 3.17
2 -11 -10 7.06 1.45
2 -11 -10 9.25 1.81
2 -11 -10 7.49 1.31
2 -11 -10 9.9 1.69
-2 11 10 8.96 1.98
-2 11 10 7.75 1.38
-2 11 9 93.23 4.13
-2 11 9 93.48 4.93
2 -11 -9 91.35 4.09
2 -11 -9 90.23 4.11
2 -11 -9 86.86 4.71
2 -11 -9 79.89 3.89
-2 11 9 93.31 4.01
-2 11 8 -0.15 0.92
-2 11 8 0.09 1.47
2 -11 -8 -0.36 1
2 -11 -8 0.4 0.84
2 -11 -8 -0.59 0.9
2 -11 -8 -0.75 1.1
-2 11 8 -0.85 0.93
2 -11 -7 5.37 1.05
-2 11 7 4.62 1.1
-2 11 7 5.74 1.12
2 -11 -7 7.61 1.79
-2 11 7 6.9 1.54
-2 11 6 262.03 6.99
-2 11 6 242.45 6.49
-2 11 6 251.41 7.91
2 -11 -6 266.57 8.12
2 -11 -6 266.54 7.43
-2 11 5 68.73 3.54
-2 11 5 78.69 4.27
-2 11 5 70.57 3.22
2 -11 -5 77.54 4.22
2 -11 -5 70.99 3.73
2 -11 -4 674.08 13.43
-2 11 4 672.66 12.98
2 -11 -4 700.27 14.33
-2 11 4 705.78 14.11
-2 11 4 682.83 12.07
2 -11 -3 8.54 1.69
-2 11 3 2.41 0.98
2 -11 -3 8.11 1.94
-2 11 3 6.83 1.57
-2 11 3 5.15 1.05
2 -11 -2 150.96 5.63
-2 11 2 143.64 5.24
2 -11 -2 153.76 5.91
-2 11 2 150.02 5.53
-2 11 2 144.46 4.61
2 -11 -1 7.15 1.43
-2 11 1 5.26 1.19
2 -11 -1 4.34 1.13
-2 11 1 5.8 1.36
-2 11 1 4.59 0.8
-2 11 0 33.12 2.44
-2 11 0 39.38 2.87
2 -11 0 35.46 2.79
2 -11 0 35.02 2.8
-2 11 -1 215.81 6.86
2 -11 1 230.55 7.3
2 -11 1 230.05 7.17
-2 11 -1 232.3 6.94
-2 11 -2 21.11 2.21
2 -11 2 20.1 2.13
2 -11 2 21.93 2.36
2 -11 3 390.56 9.83
-2 11 -3 395.35 9.95
2 -11 3 381.5 10.07
-2 11 -4 0.24 1.24
2 -11 4 0.02 1.15
-2 11 -4 0.92 1.21
2 -11 4 0.08 1.24
-2 11 -5 94.16 4.8
2 -11 5 93.83 4.85
-2 11 -5 103.84 4.5
2 -11 5 103.97 4.71
2 -11 6 2.19 1.24
-2 11 -6 0.95 1.38
2 -11 6 -0.35 1.53
-2 11 -6 2.16 1.19
-2 11 -7 1.93 1.19
2 -11 7 -1.87 1.75
2 -11 7 2.59 1.02
-2 11 -7 0.7 1.22
-2 11 -7 0.94 0.82
-2 11 -7 0.29 0.83
-2 11 -8 33.03 2.46
2 -11 8 31.81 2.69
-2 11 -8 32.14 2.65
-2 11 -8 35.36 3.31
2 -11 8 35.87 3.21
2 -11 9 57.79 4.15
2 -11 9 52.17 3.43
-2 11 -9 48.5 3.16
-2 11 -9 51.71 3.38
-2 11 -9 51.79 3.24
-2 11 -9 54.35 4.18
2 -11 10 92.3 5.31
-2 11 -10 107.24 5.87
-2 11 -11 8.96 2.31
2 -11 11 3.26 1.49
2 -11 12 61.15 4.55
-2 11 -12 60.56 4.71
-2 11 -13 15.16 2.84
2 -11 13 9.73 2.28
-2 11 -14 -0.37 1.9
-2 11 -15 3.01 2.02
-2 10 18 2.51 2.24
-2 10 17 -0.07 1.98
-2 10 16 21.91 3.24
-2 10 15 20.91 2.86
2 -10 -14 -1.56 1.64
2 -10 -14 -2.65 1.76
-2 10 14 -2.52 1.91
2 -10 -14 -0.65 1.27
2 -10 -13 60.43 4.06
-2 10 13 51.83 4.06
2 -10 -13 48.9 3.61
2 -10 -13 54.5 3.87
2 -10 -12 -1.2 1.41
-2 10 12 1.35 1.4
2 -10 -12 0.25 1.28
2 -10 -12 0.55 1.2
-2 10 11 117.88 5.68
2 -10 -11 114.25 5.05
2 -10 -11 111.72 5.22
2 -10 -11 121.81 5.17
2 -10 -10 79.79 4.34
2 -10 -10 74.46 3.51
2 -10 -10 77.94 3.96
-2 10 10 80.38 3.61
2 -10 -10 82.33 4.04
-2 10 10 84.35 4.65
-2 10 9 4.37 0.98
-2 10 9 4.12 1.1
2 -10 -9 3.3 1.14
-2 10 9 5.01 1.48
2 -10 -9 3.11 1.09
2 -10 -9 2.79 0.93
2 -10 -9 5.78 1.42
2 -10 -8 198.94 5.86
-2 10 8 196.75 5.7
2 -10 -8 201.41 5.99
-2 10 8 198.59 6.94
2 -10 -8 200.6 6.82
2 -10 -8 202.18 5.91
-2 10 8 194.74 5.88
2 -10 -7 17.68 1.78
-2 10 7 18.12 2.19
-2 10 7 18.06 1.7
2 -10 -7 16.41 1.97
2 -10 -7 17.91 1.7
-2 10 7 14.83 1.62
2 -10 -7 17.49 1.64
2 -10 -6 220.71 6.35
-2 10 6 221.39 6.94
2 -10 -6 203.28 5.43
2 -10 -6 204.62 5.44
-2 10 6 211.36 5.89
-2 10 6 217.48 5.86
2 -10 -6 218.26 7.02
2 -10 -5 19.14 1.49
2 -10 -5 23.69 2.15
-2 10 5 23.02 1.86
2 -10 -5 19.65 1.52
-2 10 5 27.98 2.65
-2 10 5 18.84 1.67
2 -10 -5 23.56 2.47
-2 10 4 495.4 10.87
2 -10 -4 482.35 11.08
2 -10 -4 498.76 10.47
-2 10 4 483.94 9.47
-2 10 4 496.11 9.96
-2 10 3 378.53 9.06
2 -10 -3 383.42 9.36
2 -10 -3 369.38 8.83
-2 10 3 368.43 7.78
-2 10 3 370.21 8.41
-2 10 2 3.56 1.02
2 -10 -2 4.88 1.14
2 -10 -2 4.62 1.06
-2 10 2 -0.09 0.97
-2 10 2 1.04 0.9
-2 10 1 207.61 6.28
2 -10 -1 205.27 6.45
2 -10 -1 189.42 6.16
-2 10 1 192 5.87
-2 10 1 196.42 5.3
2 -10 0 0.67 0.95
2 -10 0 0.52 1.02
-2 10 0 0.83 0.99
-2 10 0 -0.99 1.11
-2 10 -1 85.46 2.68
-2 10 -1 81.63 2.62
-2 10 -1 87.7 3.96
2 -10 1 83.87 4.09
2 -10 1 84.5 3.96
-2 10 -1 82.87 3.82
2 -10 2 120.24 4.85
2 -10 2 128.36 5.08
-2 10 -2 123.44 4.86
-2 10 -3 3.92 0.72
-2 10 -3 2.92 0.67
2 -10 3 7.33 1.36
2 -10 3 5.2 1.31
-2 10 -3 5.38 1.2
-2 10 -3 4.96 1.4
2 -10 4 169.79 6.18
-2 10 -4 170.91 6.17
-2 10 -4 179.06 4.6
-2 10 -4 170.7 4.51
2 -10 4 174.93 5.92
-2 10 -4 181.96 5.76
2 -10 5 7.6 1.32
-2 10 -5 6.76 1.32
2 -10 5 5.65 1.17
-2 10 -5 7.91 1.57
2 -10 6 118.77 5.23
-2 10 -6 118.72 5.3
2 -10 6 126.14 4.9
-2 10 -6 121.42 4.17
-2 10 -6 120.77 4.13
-2 10 -6 131.38 4.89
-2 10 -7 2.73 1.11
-2 10 -7 2.64 1.29
-2 10 -7 3.55 0.96
2 -10 7 1.43 1.27
-2 10 -7 4.69 1.06
2 -10 7 2.83 1.27
2 -10 8 2.63 1.37
-2 10 -8 4.87 1.27
-2 10 -8 3 0.98
-2 10 -8 4.55 1.09
-2 10 -8 4.46 1.5
2 -10 8 4.02 1.03
-2 10 -9 41.41 2.95
2 -10 9 41.57 2.93
-2 10 -9 44.51 2.91
-2 10 -9 42.31 3.46
2 -10 9 44.57 3.48
-2 10 -9 43.67 2.87
-2 10 -10 -1.99 1.31
-2 10 -10 -0.13 1.5
-2 10 -10 -0.59 1.18
2 -10 10 1.71 1.37
-2 10 -10 -2.09 1.36
-2 10 -11 47.92 3.39
2 -10 11 59.28 4.18
-2 10 -11 55.69 3.68
-2 10 -11 60.43 4.33
-2 10 -12 2.37 1.44
-2 10 -12 1.77 1.78
-2 10 -12 1.43 1.34
2 -10 12 -3.08 2
2 -10 13 41.3 3.74
-2 10 -13 43.19 4.09
-2 10 -14 5.52 1.95
-2 10 -15 -4.98 2.49
-2 10 -16 0.71 2.12
-2 9 18 3.19 1.94
2 -9 -17 40.88 4.12
-2 9 17 42.54 4.2
2 -9 -17 43.39 4.14
2 -9 -16 -1.05 1.48
-2 9 16 -1.22 1.8
2 -9 -16 1.13 1.67
2 -9 -15 12.15 2.09
2 -9 -15 12.44 2.12
-2 9 15 9.95 2.05
2 -9 -14 12.31 2
-2 9 14 12.77 2.07
2 -9 -13 13.66 2.16
2 -9 -13 12.16 1.95
-2 9 13 15.36 2.39
2 -9 -13 12.28 2.02
2 -9 -12 114.85 5.26
2 -9 -12 122.21 5.3
2 -9 -12 118.25 5.34
-2 9 12 125.06 5.86
-2 9 11 3.28 1.07
2 -9 -11 5.07 1.17
2 -9 -11 1.84 1.28
2 -9 -11 0.38 1.28
-2 9 11 6.43 1.79
2 -9 -11 1.32 1.18
2 -9 -10 83.51 4.07
-2 9 10 87.6 4.59
2 -9 -10 86.91 3.69
2 -9 -10 87.55 4.38
-2 9 10 87.03 3.58
2 -9 -10 79.98 3.98
-2 9 9 1.17 0.75
2 -9 -9 1.46 0.98
-2 9 9 0.18 0.92
-2 9 9 0.64 1.31
2 -9 -9 0.32 0.78
2 -9 -9 0.43 0.96
2 -9 -9 0.01 1.11
2 -9 -8 164.78 5.22
-2 9 8 166.02 5.3
-2 9 8 159.7 5.9
-2 9 8 171.59 4.96
2 -9 -8 169.25 5.96
2 -9 -8 157.92 5.06
2 -9 -8 166.72 5.26
-2 9 7 24.54 1.93
2 -9 -7 22.81 1.86
2 -9 -7 25.17 2.34
-2 9 7 23.98 1.8
2 -9 -7 25.02 1.92
2 -9 -7 24.23 1.93
-2 9 7 19.7 2.19
-2 9 6 2.61 0.8
-2 9 6 1.73 0.99
-2 9 6 2.87 0.81
2 -9 -6 2.58 0.79
2 -9 -6 3.62 1.03
2 -9 -6 1.54 0.72
2 -9 -6 3.68 1.15
-2 9 5 430.09 9.76
-2 9 5 420.18 8.48
2 -9 -5 426.83 9.8
2 -9 -5 414.85 7.91
-2 9 5 411.05 8.5
2 -9 -5 425.37 7.99
2 -9 -5 435.72 9.19
2 -9 -4 121.86 4.42
-2 9 4 124.34 3.95
-2 9 4 119.14 4.05
2 -9 -4 120.63 4.71
-2 9 4 121.13 4.67
2 -9 -4 115.74 3.41
2 -9 -4 115.92 3.42
2 -9 -3 248.96 6.6
-2 9 3 242.65 5.82
-2 9 3 251.43 6.21
2 -9 -3 253.11 6.98
-2 9 3 250.37 6.76
2 -9 -3 234.81 4.98
2 -9 -3 233.76 4.97
2 -9 -2 20.58 1.87
2 -9 -2 21.6 1.97
-2 9 2 21.26 1.77
-2 9 2 21.99 1.99
-2 9 2 23.12 1.62
2 -9 -1 510.85 10.63
2 -9 -1 536.35 10.9
-2 9 1 509.43 10.14
-2 9 1 542.54 10.62
-2 9 1 515.04 9.48
-2 9 0 93.68 2.64
-2 9 0 93.72 3.88
-2 9 0 93.35 2.63
-2 9 0 91.31 3.79
2 -9 0 96.82 4.04
2 -9 0 91.8 4
-2 9 -1 15.08 1.02
-2 9 -1 15.74 1.05
-2 9 -1 15.14 1.62
2 -9 1 13.4 1.51
2 -9 1 16.75 1.73
-2 9 -2 168.43 5.21
2 -9 2 167.54 5.61
-2 9 -2 164.17 3.83
-2 9 -2 166.33 5.43
2 -9 2 165.79 5.39
-2 9 -2 161.07 3.81
-2 9 -3 106.93 3.15
2 -9 3 106.22 4.44
-2 9 -3 105.22 4.42
-2 9 -3 110.7 3.19
2 -9 3 110.29 4.4
-2 9 -3 108.76 4.11
-2 9 -4 66.89 3.59
-2 9 -4 59.28 3.07
2 -9 4 61.91 3.4
2 -9 4 67.41 3.32
2 -9 5 104.2 4.28
-2 9 -5 120.86 4.43
-2 9 -5 111.57 4.8
-2 9 -5 120.43 3.76
2 -9 5 109.07 4.7
2 -9 6 30.66 2.28
2 -9 6 30.99 2.52
-2 9 -6 25.96 2.28
-2 9 -6 29.1 1.95
-2 9 -6 29.16 1.93
-2 9 -6 28.27 2.22
2 -9 7 148.23 5.77
-2 9 -7 149.58 5.23
-2 9 -7 158.06 4.93
-2 9 -7 159.34 4.96
2 -9 7 151.21 5.25
-2 9 -7 157.84 6.01
-2 9 -8 4.59 1.47
-2 9 -8 4.12 1
2 -9 8 4.9 1.19
-2 9 -8 2.92 1.05
-2 9 -8 6.4 1.28
2 -9 8 5.61 1.39
-2 9 -9 5.06 1.17
2 -9 9 4.2 1.36
2 -9 9 6.87 1.33
-2 9 -9 7.35 1.36
-2 9 -9 7.57 1.36
-2 9 -9 3.83 1.39
-2 9 -10 -1.14 1.08
-2 9 -10 0.69 0.93
2 -9 10 1.4 1.23
-2 9 -10 -1.66 1.32
-2 9 -11 17.22 2.41
-2 9 -11 16.44 2.06
-2 9 -11 15.26 1.88
2 -9 11 14.95 2.19
-2 9 -11 12.14 1.85
-2 9 -12 107.5 5.75
2 -9 12 96.47 5.17
-2 9 -12 89.92 4.76
-2 9 -12 89.26 4.75
-2 9 -13 4.61 1.69
-2 9 -13 5.68 1.77
2 -9 13 5.49 1.67
-2 9 -13 5.86 2.23
-2 9 -14 16.3 2.58
-2 9 -14 20.75 2.8
2 -9 14 21.01 2.73
-2 9 -14 18.91 2.67
-2 9 -15 -0.44 2.11
-2 9 -16 7.59 2.35
2 -8 -18 -1.36 1.87
-2 8 18 -2.53 2.19
2 -8 -18 0.7 1.98
-2 8 17 32.28 3.63
2 -8 -17 34.54 3.74
2 -8 -17 33.89 3.69
-2 8 16 30.5 3.43
2 -8 -16 33.2 3.54
2 -8 -16 33.19 3.55
-2 8 15 1.78 1.49
2 -8 -15 0.89 1.49
2 -8 -15 2.16 1.36
-2 8 14 7.01 1.67
2 -8 -14 7.44 1.67
-2 8 13 15.35 2.17
2 -8 -13 16.13 2.05
2 -8 -13 18.32 2.43
2 -8 -13 16.88 2.29
-2 8 12 209.57 7.35
2 -8 -12 203.9 6.68
2 -8 -12 196.15 6.91
2 -8 -12 204.38 7.06
2 -8 -11 28.39 2.47
-2 8 11 32.23 2.12
-2 8 11 34.72 2.97
2 -8 -11 30.06 2.54
2 -8 -11 32.34 2.15
2 -8 -11 33 2.67
-2 8 10 43.66 3.09
2 -8 -10 47.64 3.04
-2 8 10 43.71 2.44
2 -8 -10 44.46 2.96
2 -8 -10 47.49 3.06
-2 8 9 335.53 8.89
2 -8 -9 332.52 7.52
-2 8 9 324.88 7.14
2 -8 -9 334.21 8.49
2 -8 -9 339.61 8.19
2 -8 -9 341.74 8.2
-2 8 8 -0.99 0.9
2 -8 -8 0.45 0.86
-2 8 8 2.15 1.11
2 -8 -8 -0.8 1.08
-2 8 8 0.93 0.97
2 -8 -8 -2.06 1.27
2 -8 -8 -0.27 0.85
2 -8 -7 43.57 2.43
2 -8 -7 48.83 2.54
2 -8 -7 48.14 2.53
-2 8 7 46.15 2.9
-2 8 7 45.93 2.27
2 -8 -7 49.02 2.94
-2 8 7 47.58 2.59
-2 8 6 19.79 1.55
2 -8 -6 22.76 1.69
-2 8 6 26.5 2.28
2 -8 -6 23.38 2.06
-2 8 6 19.09 1.63
2 -8 -6 20.59 1.71
2 -8 -6 22.17 1.68
2 -8 -5 340.64 7.59
-2 8 5 345.3 8.25
2 -8 -5 344.65 8.24
2 -8 -5 339.02 6.74
2 -8 -5 334.26 6.71
-2 8 5 338.37 7.22
-2 8 5 346.1 7.1
-2 8 4 536.39 9.68
2 -8 -4 558.15 10.98
-2 8 4 557.02 9.8
-2 8 4 548.73 10.8
2 -8 -4 542.14 8.91
2 -8 -4 549.81 10.41
2 -8 -4 539.97 8.9
-2 8 3 38.31 2.08
2 -8 -3 38.96 2.43
-2 8 3 41.28 2.12
-2 8 3 40.75 2.53
2 -8 -3 39.2 1.7
2 -8 -3 41.94 2.4
2 -8 -3 37.44 1.66
-2 8 2 319.16 6.91
2 -8 -2 325.52 7.67
-2 8 2 323.33 6.64
2 -8 -2 304.42 5.47
2 -8 -2 305.93 5.47
-2 8 2 324.24 7.49
2 -8 -2 327.52 7.44
2 -8 -1 6.35 1.16
2 -8 -1 6.16 1.13
-2 8 1 6.96 1.26
-2 8 1 4.26 0.79
-2 8 0 680.66 9.7
-2 8 0 684.46 9.71
2 -8 0 674.98 12.42
2 -8 0 683.66 12.41
-2 8 -1 182.7 3.79
-2 8 -1 181.11 5.28
2 -8 1 189.48 5.55
-2 8 -1 182.13 3.79
2 -8 1 193.31 5.59
-2 8 -1 185.49 5.31
-2 8 -2 7.51 0.72
2 -8 2 6.26 1.02
-2 8 -2 10.18 1.36
-2 8 -2 8.12 0.74
-2 8 -2 9.7 1.22
2 -8 3 46.22 2.73
2 -8 3 55.07 2.9
-2 8 -3 57.36 2.11
-2 8 -3 53.79 2.96
-2 8 -3 50.3 2.65
-2 8 -3 53.16 2.04
-2 8 -4 0.3 1.35
2 -8 4 0.53 1.09
-2 8 -4 1.53 0.75
-2 8 -4 2.79 0.64
-2 8 -5 243.36 5.55
-2 8 -5 256.73 6.45
2 -8 5 245.87 6.94
2 -8 5 246.01 6.38
-2 8 -5 230.17 6.78
-2 8 -5 239.31 5.52
-2 8 -6 78.87 3.12
-2 8 -6 80.92 3.53
2 -8 6 80.73 3.84
2 -8 6 82.03 3.57
-2 8 -6 75.87 3.82
-2 8 -6 76.96 3.09
-2 8 -7 94.62 3.68
-2 8 -7 99.55 3.96
-2 8 -7 90.29 4.38
2 -8 7 89.67 4.18
2 -8 7 100.07 3.87
-2 8 -7 91.44 3.61
-2 8 -8 193.18 5.69
2 -8 8 182 6.38
-2 8 -8 194.39 5.69
-2 8 -8 187.11 6.6
2 -8 8 199.85 5.73
-2 8 -8 193.05 5.91
2 -8 9 1.54 1.24
-2 8 -9 -0.56 1.05
-2 8 -9 -0.72 0.94
-2 8 -9 -0.24 1.2
-2 8 -9 -0.88 0.97
2 -8 9 2.64 1.03
-2 8 -10 15.89 1.87
-2 8 -10 13.44 1.67
-2 8 -10 14.71 1.8
-2 8 -10 14.11 2.03
2 -8 10 16.37 2.12
-2 8 -11 0.04 0.99
-2 8 -11 -0.19 1.03
2 -8 11 -2.66 1.49
-2 8 -11 -2.4 1.36
-2 8 -11 -0.93 1.65
-2 8 -12 54.11 3.67
-2 8 -12 57.84 3.84
-2 8 -12 58.95 3.56
2 -8 12 62.47 4.02
-2 8 -12 59.35 4.14
-2 8 -13 82.71 4.72
-2 8 -13 88.44 4.84
-2 8 -13 91.07 5.36
2 -8 13 92.1 5.01
-2 8 -14 1.36 1.31
2 -8 14 0.94 1.5
-2 8 -14 3.5 1.47
-2 8 -14 1.19 1.72
-2 8 -15 8.8 2.09
-2 8 -15 9.98 2.18
-2 8 -15 4.79 1.84
-2 8 -16 3.09 1.79
-2 8 -16 3.86 1.97
-2 8 -16 0.78 1.76
-2 8 -17 12.66 2.93
2 -7 -18 21 3.14
2 -7 -18 16.85 2.81
2 -7 -17 1.43 1.64
-2 7 17 0.68 1.62
2 -7 -17 1.62 1.84
2 -7 -16 121.56 6.38
-2 7 16 113.99 6
2 -7 -16 119.19 6.3
2 -7 -15 3.02 1.53
-2 7 15 1.8 1.47
2 -7 -15 2.14 1.77
2 -7 -14 70.15 4.44
2 -7 -14 59.85 4.11
-2 7 14 71.21 4.39
2 -7 -14 60.71 3.56
-2 7 13 0.47 1.4
2 -7 -13 0.4 1.01
2 -7 -12 -1.87 1.52
2 -7 -12 -1.14 1.46
2 -7 -12 0.66 0.87
-2 7 12 1.31 1.07
2 -7 -11 77.73 3.21
2 -7 -11 83.74 4.15
2 -7 -11 77.71 3.99
-2 7 11 74.06 3.09
2 -7 -11 81.51 3.88
-2 7 11 76.87 4.11
2 -7 -10 234.37 6.96
2 -7 -10 234.75 6.97
2 -7 -10 237.11 5.94
2 -7 -10 241.35 6.9
-2 7 10 250.01 7.36
2 -7 -9 411.96 8.44
2 -7 -9 431.45 9.41
2 -7 -9 431.25 9.43
-2 7 9 426.34 8.13
-2 7 9 438.67 9.98
2 -7 -9 435.75 9.56
2 -7 -8 134.71 4.81
2 -7 -8 139.29 4.29
2 -7 -8 145.98 4.72
2 -7 -8 143.85 4.71
-2 7 8 145.7 4.8
-2 7 8 134.62 5.05
-2 7 8 137.37 3.99
-2 7 7 372.49 8.05
2 -7 -7 378.89 7.79
-2 7 7 375.43 7.26
2 -7 -7 377.89 7.91
2 -7 -7 376.96 8.6
2 -7 -7 377.23 7.92
-2 7 7 399.43 8.86
2 -7 -6 551.89 9.7
-2 7 6 550.9 10.89
2 -7 -6 566.18 10.94
2 -7 -6 560.07 9.72
-2 7 6 553.64 10.03
-2 7 6 531.4 9.22
2 -7 -6 551.32 10.01
2 -7 -5 28.48 1.64
2 -7 -5 29.9 1.69
-2 7 5 28.44 2.18
-2 7 5 28.51 1.8
2 -7 -5 28.16 1.85
2 -7 -5 27.31 1.98
-2 7 5 28.15 1.61
2 -7 -4 131.3 3.4
-2 7 4 129.75 4.36
2 -7 -4 132.45 3.4
-2 7 4 128.94 3.66
-2 7 4 129.43 3.82
2 -7 -4 128.62 4.37
2 -7 -4 127.55 4.06
2 -7 -3 377.64 6.44
-2 7 3 395.18 8.22
2 -7 -3 377.2 6.45
-2 7 3 394.25 7.36
-2 7 3 396.01 7.42
2 -7 -3 394.16 8.35
2 -7 -3 406.9 8.08
2 -7 -2 228.62 4.31
-2 7 2 242.5 5.36
-2 7 2 243.38 5.48
2 -7 -2 234.33 4.34
2 -7 -2 246.6 5.96
2 -7 -2 248.71 6.19
-2 7 2 251.24 6.07
-2 7 1 1148.42 17.35
2 -7 -1 1157.73 17.61
2 -7 -1 1162.05 17.45
-2 7 1 1148.01 16.79
-2 7 0 672.41 11.04
-2 7 0 634.1 8.91
2 -7 0 650.9 11.48
2 -7 0 670.72 11.54
-2 7 0 633.78 8.9
-2 7 -1 254.96 4.45
-2 7 -1 256.26 4.46
2 -7 1 264.61 6.4
-2 7 -1 248.89 6.02
2 -7 1 260.96 6.29
-2 7 -1 251.49 6.04
-2 7 -2 80.2 3.26
2 -7 2 81.43 3.26
-2 7 -2 76.11 2.19
2 -7 2 68.89 3.11
-2 7 -2 74.02 2.17
-2 7 -2 78.09 3.1
2 -7 3 -1.3 1.26
-2 7 -3 0.06 0.8
-2 7 -3 0.57 0.75
-2 7 -3 1.68 0.5
2 -7 3 2.67 0.83
-2 7 -4 222.95 5.74
2 -7 4 231.88 5.88
-2 7 -4 226.31 4.87
-2 7 -4 219.21 6.12
2 -7 4 222.37 6.15
-2 7 -4 227.58 4.88
-2 7 -5 45.15 2.47
-2 7 -5 48.02 2.16
-2 7 -5 44.82 2.12
2 -7 5 47.38 2.5
-2 7 -5 50.72 2.85
2 -7 5 44.47 2.66
-2 7 -6 479.48 9.5
-2 7 -6 487.23 8.95
-2 7 -6 485.72 8.93
2 -7 6 480.34 9.33
-2 7 -6 481.36 10.34
2 -7 6 483.49 10.28
-2 7 -7 46.13 2.63
-2 7 -7 44.69 2.44
-2 7 -7 46.03 2.49
-2 7 -7 44.7 2.99
2 -7 7 44.99 2.82
2 -7 7 45.19 2.46
-2 7 -8 214.5 6.04
2 -7 8 216.95 5.63
-2 7 -8 217.06 5.99
-2 7 -8 217.56 6.81
-2 7 -8 210.89 5.93
2 -7 8 231.33 6.75
-2 7 -9 41.07 2.59
-2 7 -9 41.76 2.63
2 -7 9 45.88 2.54
2 -7 9 45.81 3.03
-2 7 -9 44.09 2.73
-2 7 -9 43.99 3.14
-2 7 -10 17.74 1.93
-2 7 -10 16.43 1.91
-2 7 -10 19.3 2.29
2 -7 10 17.05 1.98
-2 7 -10 19.28 1.91
-2 7 -11 44.37 3.16
-2 7 -11 46.25 2.93
2 -7 11 41.69 3.09
-2 7 -11 49.58 3.33
-2 7 -11 43.07 3.33
-2 7 -12 3.96 1.55
-2 7 -12 3.66 1.52
-2 7 -12 2.03 1.52
2 -7 12 0.72 1.16
-2 7 -12 3.28 1.41
-2 7 -13 76.26 4.45
-2 7 -13 80.64 4.84
-2 7 -13 78.86 4.12
-2 7 -13 72.47 4.41
2 -7 13 74.44 4.29
-2 7 -14 6.3 1.69
-2 7 -14 8.6 2.06
-2 7 -14 6.13 1.6
2 -7 14 12.48 2.08
-2 7 -15 24.15 2.89
-2 7 -15 23.93 2.83
-2 7 -15 22.49 2.81
-2 7 -16 18.55 2.95
-2 7 -16 15.94 2.57
-2 7 -16 16.44 2.74
-2 7 -17 11.18 2.79
-2 7 -17 11.8 2.61
-2 7 -17 10.23 2.67
2 -6 -19 -0.8 1.94
2 -6 -19 -3.53 2.19
2 -6 -18 10.52 2.53
-2 6 18 14.02 2.6
2 -6 -18 11.11 2.67
-2 6 17 68.72 4.71
2 -6 -17 52.98 4.5
2 -6 -17 59.7 4.78
2 -6 -16 5 2.08
2 -6 -16 3.44 1.75
-2 6 16 1.85 1.53
2 -6 -15 66.93 4.54
2 -6 -15 70.53 4.68
-2 6 15 59.92 4.06
2 -6 -14 15.58 1.87
-2 6 14 11.88 1.98
2 -6 -14 16.98 2.49
2 -6 -14 17.72 2.65
2 -6 -13 9.64 1.48
-2 6 13 9.67 1.62
2 -6 -12 13.83 1.65
-2 6 12 12.95 1.88
2 -6 -12 14.22 1.83
2 -6 -12 11.1 1.63
2 -6 -11 64.64 2.84
2 -6 -11 66.35 3.7
2 -6 -11 69.2 3.42
2 -6 -11 65.87 3.7
-2 6 11 67.49 2.82
-2 6 11 70.39 3.77
2 -6 -10 599.01 10.55
2 -6 -10 603.06 12.21
2 -6 -10 594.23 11.56
2 -6 -10 602.46 12.16
-2 6 10 601.9 10.19
-2 6 10 618.64 12.28
2 -6 -9 256.33 5.98
2 -6 -9 253.25 6.8
2 -6 -9 256.93 6.7
2 -6 -9 254.58 6.83
-2 6 9 259.73 5.64
-2 6 9 253.64 7.03
2 -6 -8 38.54 2.12
2 -6 -8 37.4 2.35
2 -6 -8 36.38 2.34
2 -6 -8 36.54 2.33
-2 6 8 37.93 2.43
-2 6 8 38.2 1.88
-2 6 7 30.73 1.68
2 -6 -7 28.62 1.84
-2 6 7 30.09 2.03
2 -6 -7 27.96 2.06
2 -6 -7 31.99 2.04
2 -6 -7 33.6 2.07
-2 6 7 29.54 2.21
2 -6 -6 1348.89 18.94
-2 6 6 1360.99 19.96
-2 6 6 1324.92 17.98
2 -6 -6 1323.36 19.78
2 -6 -6 1322.84 18.79
-2 6 6 1340.64 19.25
2 -6 -6 1332.9 18.82
2 -6 -5 364.9 6.84
-2 6 5 382.99 7.97
-2 6 5 369.44 6.6
2 -6 -5 362.92 7.29
2 -6 -5 359.34 6.81
2 -6 -5 378.08 7.99
-2 6 5 368.95 7.36
-2 6 4 41.6 2.03
2 -6 -4 46.76 1.88
-2 6 4 44.97 2.34
2 -6 -4 47.3 2.24
2 -6 -4 45.29 1.84
2 -6 -4 44.27 2.38
-2 6 4 41.17 1.83
2 -6 -3 454.73 8.35
-2 6 3 430.98 7.49
-2 6 3 454.26 8.55
2 -6 -3 438.2 6.91
2 -6 -3 436.5 6.91
-2 6 3 438.23 7.83
2 -6 -3 439.4 8.65
2 -6 -2 377.86 7.38
-2 6 2 365.62 6.65
-2 6 2 367.91 7.41
2 -6 -2 352.5 5.59
2 -6 -2 351.79 5.58
-2 6 2 366.1 6.78
2 -6 -2 369.36 7.54
2 -6 -1 98.99 2.16
2 -6 -1 103.27 3.49
2 -6 -1 103.5 3.5
-2 6 1 103.52 3.13
-2 6 1 107.8 3.51
2 -6 -1 98.19 2.15
2 -6 0 807.41 13.01
2 -6 0 820.32 12.99
-2 6 0 825.47 12.5
-2 6 0 804.06 10.47
-2 6 0 833.19 12.82
-2 6 0 808.22 10.47
2 -6 1 45.61 2.32
2 -6 1 43.98 2.22
-2 6 -1 45.33 1.37
-2 6 -1 48.28 2.28
-2 6 -1 43.7 1.36
-2 6 -1 46.09 2.21
-2 6 -2 693.73 9.61
2 -6 2 717.32 11.53
-2 6 -2 691.13 9.6
-2 6 -2 702.16 11.58
-2 6 -2 696.21 11.36
2 -6 2 695.02 11.86
-2 6 -3 156.27 3.46
2 -6 3 158.11 4.38
-2 6 -3 160.2 3.49
-2 6 -3 156.97 4.62
-2 6 -3 157.71 4.36
2 -6 3 164.05 4.76
-2 6 -4 232.31 4.84
2 -6 4 246.63 5.64
-2 6 -4 241.94 4.91
-2 6 -4 229.83 5.99
-2 6 -4 233.9 5.61
2 -6 4 241.52 6.1
-2 6 -5 100 3.12
-2 6 -5 97.68 3.81
-2 6 -5 97.24 3.07
2 -6 5 99.26 3.41
2 -6 5 98.78 3.76
-2 6 -5 95.67 3.44
-2 6 -6 384.28 8.74
-2 6 -6 386.7 7.56
-2 6 -6 388.11 7.98
2 -6 6 393.96 7.68
2 -6 6 390.82 8.54
-2 6 -6 380.62 7.52
-2 6 -7 635.45 12.46
-2 6 -7 633.1 11.45
-2 6 -7 651.56 11.37
2 -6 7 660.78 12.24
2 -6 7 653.72 10.88
-2 6 -7 652.14 11.35
-2 6 -8 0.33 0.75
2 -6 8 1.5 0.76
-2 6 -8 2.02 0.99
-2 6 -8 0.03 0.83
-2 6 -8 -0.03 0.82
-2 6 -9 125.26 4.6
-2 6 -9 125.22 4.47
-2 6 -9 121.9 4.95
-2 6 -9 124.1 4.59
2 -6 9 119.91 3.83
-2 6 -10 31.49 2.45
2 -6 10 35.42 2.44
-2 6 -10 30.44 2.37
-2 6 -10 34.13 2.4
-2 6 -10 37.87 2.96
-2 6 -11 96.87 4.47
2 -6 11 95.01 4.19
-2 6 -11 98.5 4.48
-2 6 -11 101.12 4.29
-2 6 -11 96.19 4.85
-2 6 -12 139.84 6
-2 6 -12 123.15 5.46
-2 6 -12 123.99 5.42
-2 6 -12 134.7 5.15
2 -6 12 137.88 5.51
2 -6 12 130.46 5.16
-2 6 -13 3.94 1.37
-2 6 -13 5.6 1.65
-2 6 -13 5.34 1.67
2 -6 13 7.54 1.68
-2 6 -13 2.15 1.12
2 -6 13 4.19 1.42
2 -6 14 35.48 2.93
-2 6 -14 33.4 3.12
-2 6 -14 38.14 3.44
-2 6 -14 28.16 2.57
-2 6 -14 30.93 3.12
2 -6 14 40.29 3.17
-2 6 -15 0.21 1.71
2 -6 15 3.5 1.47
-2 6 -15 -0.15 1.66
-2 6 -15 -2.23 1.76
-2 6 -16 73.31 4.99
-2 6 -16 84.69 5.33
-2 6 -16 77.42 5.08
-2 6 -17 7.34 2.43
-2 6 -17 5.73 2.19
-2 6 -17 3.86 1.92
-2 6 -18 3.17 1.93
-2 6 -18 1.94 2.1
2 -5 -20 -0.16 2.31
2 -5 -20 -0.14 2.33
2 -5 -19 -1.46 2.14
2 -5 -19 -2.36 2.03
2 -5 -18 1.62 1.9
-2 5 18 4.29 1.98
2 -5 -18 1.35 1.93
2 -5 -17 16.49 2.81
-2 5 17 15.97 2.48
2 -5 -17 14.36 2.74
2 -5 -16 38.03 3.65
-2 5 16 29.77 2.99
2 -5 -16 39.07 3.93
2 -5 -15 4.53 1.69
2 -5 -15 3.81 1.68
-2 5 15 0.69 1.38
2 -5 -14 201.71 7.57
2 -5 -14 188.88 5.91
-2 5 14 187.41 6.8
2 -5 -14 198.87 7.56
2 -5 -13 4.25 1.11
-2 5 13 2.91 1.14
2 -5 -13 3.62 1.31
2 -5 -13 5.94 1.53
-2 5 12 72.73 3.88
2 -5 -12 77.13 3.49
2 -5 -11 19.94 1.77
-2 5 11 19.67 1.49
2 -5 -11 24.35 2.23
-2 5 11 20.98 2.04
2 -5 -11 21.16 2.14
2 -5 -10 96.77 3.81
2 -5 -10 90.01 3.03
-2 5 10 88.32 3.12
2 -5 -10 97.52 4.24
2 -5 -10 94.12 4.15
-2 5 10 97.59 4.13
2 -5 -10 92.61 3.29
2 -5 -9 165.46 4.46
2 -5 -9 153.92 5.13
2 -5 -9 158.78 5.22
2 -5 -9 162.26 4.92
-2 5 9 154.93 5.09
-2 5 9 162.98 4.08
-2 5 8 14.81 1.4
2 -5 -8 15.92 1.31
-2 5 8 15.03 1.43
2 -5 -8 16.68 1.58
-2 5 8 15.12 1.11
2 -5 -8 19.09 1.63
2 -5 -8 14.65 1.49
-2 5 7 524.85 9.78
-2 5 7 545.65 10.11
-2 5 7 519.41 8.36
2 -5 -7 524.82 9.65
2 -5 -7 523.82 9.13
2 -5 -7 533.11 9.7
2 -5 -7 532.55 9.85
-2 5 6 1.11 0.88
2 -5 -6 1.83 0.59
2 -5 -6 1.39 0.66
2 -5 -6 1.03 0.59
-2 5 6 1.57 0.51
2 -5 -6 1.19 0.6
2 -5 -5 1161.87 16.35
-2 5 5 1161.72 17.04
2 -5 -5 1147.96 16.04
2 -5 -5 1127.96 17.04
-2 5 5 1155.72 15.26
2 -5 -5 1135.34 16.02
-2 5 5 1154.94 16.59
-2 5 4 351.46 7.24
2 -5 -4 366.3 6.89
2 -5 -4 375.68 7.4
-2 5 4 356.3 6.82
2 -5 -4 357.61 6.24
2 -5 -4 359.28 6.26
-2 5 4 360.17 6.09
2 -5 -3 295.28 5.07
-2 5 3 293.26 5.83
2 -5 -3 295.74 5.07
2 -5 -3 298.21 6.36
-2 5 3 307.9 5.39
-2 5 3 300.31 6.33
2 -5 -3 300.96 6.08
2 -5 -2 60.69 1.64
-2 5 2 61.88 2.25
2 -5 -2 62.46 2.57
-2 5 2 59.54 2.45
2 -5 -2 62.11 2.41
-2 5 2 60.64 2.06
2 -5 -2 57.88 1.61
2 -5 -1 10.25 1.02
2 -5 -1 8.56 0.51
2 -5 -1 8.29 0.87
-2 5 1 9.79 0.89
2 -5 -1 8.7 0.51
-2 5 0 599.48 7.73
-2 5 0 622.39 9.91
2 -5 0 610.56 10.02
-2 5 0 598.77 7.73
2 -5 0 614.13 10.01
-2 5 0 617.54 9.53
2 -5 1 1060.88 15.37
2 -5 1 1049.14 15.09
-2 5 -1 1049.57 15.06
-2 5 -1 1031.07 12.9
-2 5 -1 1072.56 14.96
2 -5 2 784.68 12.61
2 -5 2 804.43 12.25
-2 5 -2 812.64 10.6
-2 5 -2 792.48 12.24
-2 5 -2 807.08 12.39
-2 5 -2 811.95 10.6
-2 5 -3 83.9 2.28
2 -5 3 82.18 2.82
-2 5 -3 82.02 2.92
2 -5 3 85.29 3.11
-2 5 -3 82.62 2.27
-2 5 -3 81.62 3
-2 5 -4 431.27 7.21
-2 5 -4 449.54 8.12
2 -5 4 429.27 7.73
2 -5 4 439.2 8.43
-2 5 -4 442.16 7.25
-2 5 -4 433.7 8.43
-2 5 -5 431.15 7.6
2 -5 5 441.94 7.73
-2 5 -5 430.07 8.17
2 -5 5 444.44 8.61
-2 5 -5 430.33 7.61
-2 5 -5 412.61 8.55
2 -5 6 22.58 1.49
-2 5 -6 19.51 1.46
-2 5 -6 21.83 1.61
2 -5 6 21.48 1.67
-2 5 -6 20.75 1.78
-2 5 -6 20 1.48
2 -5 7 279.51 6.63
-2 5 -7 282.76 6.46
2 -5 7 291.79 5.89
-2 5 -7 289.29 6.57
-2 5 -7 283.51 7.1
-2 5 -7 288.36 6.51
2 -5 8 357.51 7.78
2 -5 8 339.5 6.62
-2 5 -8 341.83 7.68
-2 5 -8 352.06 8.38
-2 5 -8 358.33 7.8
-2 5 -8 359.45 7.8
2 -5 9 4.87 0.78
-2 5 -9 4.16 1.02
-2 5 -9 3.14 0.86
-2 5 -9 4.27 1.01
-2 5 -9 4.01 0.93
2 -5 10 31.63 2.32
-2 5 -10 38.52 2.64
-2 5 -10 33 2.5
-2 5 -10 32.84 2.69
2 -5 11 64.14 3.45
-2 5 -11 64.04 3.61
-2 5 -11 64.19 3.61
-2 5 -11 67.79 3.88
2 -5 12 285.7 7.78
-2 5 -12 291.14 8.62
-2 5 -12 260 8.02
-2 5 -12 268.47 8.12
2 -5 13 37.4 2.76
2 -5 13 36.68 2.83
-2 5 -13 36.23 3.13
-2 5 -13 39.25 3.18
-2 5 -13 32.44 2.98
-2 5 -14 0.73 1.28
2 -5 14 2.61 1.17
-2 5 -14 1.32 1.26
-2 5 -14 -1.36 1.71
-2 5 -15 15.11 2.34
2 -5 15 15.79 2.18
-2 5 -15 16.75 2.39
-2 5 -15 15.02 2.43
-2 5 -16 -3.29 2.17
-2 5 -16 -3.18 1.88
-2 5 -16 -0.71 1.65
2 -5 16 -0.88 1.32
-2 5 -17 41.57 4.05
-2 5 -17 49.63 4.35
-2 5 -17 55.08 4.57
-2 5 -18 -2.53 2.29
-2 5 -18 1.21 2
2 -4 -20 -0.34 2.38
2 -4 -20 -1.95 2.4
2 -4 -19 20.24 3.26
2 -4 -19 23.53 3.48
-2 4 18 3.92 1.88
2 -4 -18 5.34 1.89
2 -4 -18 4.02 1.87
-2 4 17 -1.65 1.68
2 -4 -17 -0.43 1.61
2 -4 -17 0.62 1.64
-2 4 16 2.31 1.35
2 -4 -16 7.67 2.17
2 -4 -16 7.11 2.1
2 -4 -15 46.66 3.88
-2 4 15 39.32 3.11
2 -4 -15 41.55 3.72
2 -4 -14 57.19 3.03
2 -4 -14 67.26 4.34
-2 4 14 58.14 3.63
2 -4 -14 61.61 4.23
2 -4 -13 47.92 3.51
2 -4 -13 52.29 2.85
-2 4 13 51.83 3.26
2 -4 -13 49.03 3.47
2 -4 -12 234.6 7.47
2 -4 -12 219.51 6.07
-2 4 12 219.27 6.71
2 -4 -12 243.51 7.58
2 -4 -11 295.26 7.08
-2 4 11 292.04 7.62
-2 4 11 289.58 6.36
-2 4 10 0.18 0.73
2 -4 -10 2 0.77
2 -4 -10 0.7 0.61
-2 4 10 1.66 0.84
2 -4 -9 67.44 3.27
-2 4 9 66.51 2.56
2 -4 -9 62.5 2.26
2 -4 -9 67.65 2.93
-2 4 9 63.56 3.02
2 -4 -9 68.34 3.26
2 -4 -9 65.86 2.66
2 -4 -8 6.23 1.02
-2 4 8 4.27 0.72
2 -4 -8 5.73 0.97
2 -4 -8 6.8 0.98
-2 4 8 6.15 0.73
2 -4 -8 6.71 0.73
2 -4 -8 5.96 0.82
2 -4 -7 190.3 4.57
2 -4 -7 196.13 5.11
2 -4 -7 194.2 5.11
-2 4 7 190.77 5.09
2 -4 -7 190.95 4.99
2 -4 -6 1368.82 19.14
2 -4 -6 1377.39 18.74
-2 4 6 1361.86 19.33
2 -4 -6 1352.09 19.09
-2 4 6 1379.7 17.58
-2 4 6 1405.99 19.51
2 -4 -6 1368.82 19.33
2 -4 -5 220.24 4.77
2 -4 -5 210.31 4.75
-2 4 5 218.57 5.05
-2 4 5 217.27 5.14
-2 4 5 218.52 3.99
2 -4 -5 217.3 4.75
2 -4 -5 214.79 5.1
2 -4 -4 1937.53 24.72
-2 4 4 1845.04 24.23
2 -4 -4 1879.62 24.11
2 -4 -4 1852.07 23.54
-2 4 4 1886.18 24.57
-2 4 4 1858.9 22.86
2 -4 -4 1852.58 23.55
2 -4 -3 3.92 0.52
-2 4 3 2.95 0.66
2 -4 -3 3.68 0.65
2 -4 -3 4.06 0.52
-2 4 3 2.17 0.56
2 -4 -3 2.32 0.62
-2 4 3 2.84 0.42
2 -4 -2 835.19 10.82
2 -4 -2 848.71 12.55
2 -4 -2 872.82 12.39
-2 4 2 867.21 12.45
-2 4 2 850.89 12.09
-2 4 2 847.94 11.38
2 -4 -2 834.26 10.81
-2 4 1 38.22 1.75
2 -4 -1 37.29 1.73
2 -4 -1 33.76 1.66
2 -4 -1 34.86 0.91
2 -4 -1 35.24 0.91
-2 4 1 37.47 1.47
2 -4 0 384.93 6.82
-2 4 0 385.61 6.43
2 -4 0 385.51 6.91
-2 4 0 384.02 6.81
-2 4 -1 2259.92 26.76
-2 4 -1 2320.98 28.95
-2 4 -1 2306.72 28.75
2 -4 1 2316.27 29.18
-2 4 -1 2260.26 26.76
2 -4 1 2295.12 28.85
2 -4 2 40.62 1.78
-2 4 -2 40.47 1.84
-2 4 -2 43.65 1.92
-2 4 -2 44.24 1.29
2 -4 2 45.02 2.01
-2 4 -2 43.67 1.28
-2 4 -3 286.03 4.85
-2 4 -3 287.32 5.72
-2 4 -3 289.99 4.87
2 -4 3 284.71 5.47
-2 4 -3 291.38 5.93
2 -4 3 286.53 5.93
2 -4 4 56.13 2.38
2 -4 4 57.04 2.08
-2 4 -4 56.53 2.31
-2 4 -4 56.17 1.96
-2 4 -4 58.86 2.48
-2 4 -4 56.87 1.97
2 -4 5 91.07 3.09
2 -4 5 98.68 3.27
2 -4 5 92.93 2.72
-2 4 -5 90.81 3.05
-2 4 -5 93.8 2.87
-2 4 -5 92.2 2.85
-2 4 -5 90.93 3.3
2 -4 6 193.49 4.2
-2 4 -6 192.91 4.76
-2 4 -6 190.45 4.73
2 -4 6 198.72 5.03
-2 4 -6 193.77 5.24
2 -4 7 19.93 1.64
2 -4 7 22.16 1.33
2 -4 7 18.94 1.55
-2 4 -7 16.74 1.48
-2 4 -7 19.42 1.87
-2 4 -7 17.75 1.51
-2 4 -8 58.18 2.89
-2 4 -8 56.82 2.82
2 -4 8 62.3 2.86
-2 4 -8 61.75 3.16
2 -4 8 66.27 2.92
2 -4 9 0.86 0.74
-2 4 -9 1.45 0.92
-2 4 -9 1.73 1.04
-2 4 -9 1.09 0.86
2 -4 10 522.78 10.27
-2 4 -10 527.33 10.92
-2 4 -10 531.29 11.14
2 -4 10 505.78 10.37
-2 4 -10 521.81 10.88
2 -4 11 106.47 4.21
2 -4 11 99.47 4.18
-2 4 -11 106.8 4.62
-2 4 -11 101.81 4.67
-2 4 -11 107.94 4.65
2 -4 12 -1.42 1.1
-2 4 -12 -0.27 1.14
-2 4 -12 0.5 1.23
-2 4 -12 -1.61 1.24
2 -4 13 43.11 2.96
-2 4 -13 48.39 3.49
-2 4 -13 43.42 3.31
-2 4 -13 48.57 3.53
2 -4 14 2.36 1.18
-2 4 -14 -0.14 1.3
-2 4 -14 -0.69 1.38
-2 4 -14 -0.28 1.35
2 -4 15 9.8 1.7
-2 4 -15 12.14 2.04
-2 4 -15 7.92 1.9
-2 4 -15 10.33 2
2 -4 16 13.46 2.05
-2 4 -16 10.98 2.22
-2 4 -16 8.4 1.99
-2 4 -16 12.66 2.3
-2 4 -17 18.16 2.94
-2 4 -17 15.04 2.7
-2 4 -18 33.67 3.76
-2 4 -18 36.94 3.93
-2 4 -19 -0.67 2.09
-2 4 -19 -0.64 2.16
2 -3 -20 6.7 2.55
2 -3 -20 8.9 2.66
2 -3 -19 3.31 2.11
2 -3 -19 1.88 2.14
2 -3 -18 51.59 4.62
2 -3 -18 47.29 4.47
-2 3 17 6.53 1.67
2 -3 -17 7.21 1.99
2 -3 -17 5.97 1.93
-2 3 16 25.31 2.54
2 -3 -16 26.6 3.33
2 -3 -16 28.98 3.45
-2 3 15 62.96 3.77
2 -3 -15 69.51 4.65
2 -3 -15 67.55 4.5
-2 3 14 18.55 2.2
2 -3 -14 19.19 2.45
2 -3 -14 18.74 2.42
2 -3 -13 140.71 4.62
-2 3 13 157.06 5.54
2 -3 -13 148.82 6.1
2 -3 -13 151.3 6.14
-2 3 12 1.03 0.7
2 -3 -12 4.89 1.68
2 -3 -12 4.6 1.68
-2 3 12 2.67 1.13
2 -3 -12 -1.24 1.09
2 -3 -11 419.02 8.48
2 -3 -11 439.14 10.18
-2 3 11 404.48 7.93
2 -3 -11 429.99 10.07
2 -3 -11 403.09 7.67
-2 3 11 419.92 9.16
-2 3 10 270.82 6.89
2 -3 -10 297.76 7.67
2 -3 -10 275.22 5.68
2 -3 -10 298.57 7.65
2 -3 -10 287.81 6.53
-2 3 10 279.73 6.05
-2 3 9 32.19 1.76
-2 3 9 32.81 2.06
2 -3 -9 32.29 1.97
2 -3 -8 83.84 2.9
2 -3 -8 84.03 3.08
2 -3 -8 79.69 2.39
-2 3 8 86.4 3.22
-2 3 8 83.57 2.79
-2 3 7 -0.3 0.69
2 -3 -7 0.07 0.52
2 -3 -7 0.01 0.41
2 -3 -7 -0.82 0.78
2 -3 -7 -0.87 0.61
2 -3 -7 -0.64 0.85
2 -3 -6 1177.89 16.56
-2 3 6 1156.55 14.87
-2 3 6 1167.49 16.58
2 -3 -6 1159.01 16.62
2 -3 -6 1155.52 16.1
2 -3 -6 1163.37 16.65
-2 3 6 1172.05 16.85
2 -3 -5 508.11 8.58
-2 3 5 515.21 7.11
-2 3 5 500.44 8.5
2 -3 -5 495.62 8.24
2 -3 -5 495.56 8.34
2 -3 -5 498.12 8.35
2 -3 -4 82.37 2.54
2 -3 -4 84.28 2.74
2 -3 -4 85.59 2.48
-2 3 4 84.18 2.68
2 -3 -4 90.77 2.55
-2 3 4 88.02 1.91
-2 3 4 82.83 2.68
-2 3 3 5.56 0.76
-2 3 3 6.88 0.47
2 -3 -3 5.51 0.69
2 -3 -3 6.25 0.62
2 -3 -3 6.52 0.62
-2 3 3 5.05 0.63
2 -3 -2 259.08 4.07
-2 3 2 270.79 4.16
-2 3 2 274.14 5.07
2 -3 -2 256.21 4.06
2 -3 -2 266.41 5.02
2 -3 -2 274.41 5.19
2 -3 -1 4590.22 53.33
-2 3 1 4960.59 55.38
2 -3 -1 4765.21 55.37
2 -3 -1 4572.83 53.32
-2 3 1 4891.11 54.39
2 -3 -1 4855.54 55.46
-2 3 0 143.63 3.03
2 -3 0 149.79 3.46
-2 3 0 141.28 3.31
2 -3 0 149.44 3.39
-2 3 -1 63.21 2.1
2 -3 1 63.74 2.02
-2 3 -1 64.44 2.01
2 -3 1 64.53 2.16
-2 3 -2 489.92 7.83
2 -3 2 489.85 7.51
-2 3 -2 493.25 6.65
-2 3 -2 487.85 6.64
2 -3 2 494.23 7.96
-2 3 -2 489.83 7.79
-2 3 -3 63.57 2.3
-2 3 -3 63.95 2.23
-2 3 -3 62.04 1.78
2 -3 3 62.3 1.96
-2 3 -3 64.57 1.81
2 -3 3 65.96 2.27
2 -3 3 60.54 2.22
2 -3 4 130.52 3.49
-2 3 -4 128.87 3.09
-2 3 -4 126.18 3.56
-2 3 -4 129.89 3.1
2 -3 4 127.94 2.94
2 -3 4 129.45 3.48
2 -3 5 220.82 5.02
-2 3 -5 227.36 4.8
2 -3 5 222.25 4.19
-2 3 -5 235.6 5.3
-2 3 -5 228.34 4.81
2 -3 5 230.2 5.06
-2 3 -6 443.79 7.9
-2 3 -6 424.7 8.3
2 -3 6 419.96 6.66
2 -3 6 439.82 8.08
-2 3 -6 445.85 7.92
2 -3 7 527.05 9.19
-2 3 -7 523.86 9.36
-2 3 -7 530.03 9.81
-2 3 -7 510.4 9.3
2 -3 7 507.96 9.31
2 -3 7 491.6 7.56
-2 3 -8 78.76 3.41
-2 3 -8 75.02 3.19
2 -3 8 77.22 3.18
2 -3 8 77.47 2.96
-2 3 -8 70.87 3.06
-2 3 -9 72.36 3.4
-2 3 -9 80.55 3.5
2 -3 9 74.43 3.25
2 -3 9 76.06 3.11
-2 3 -9 78.43 3.5
-2 3 -10 151.02 5.26
-2 3 -10 148.96 5.22
2 -3 10 146.15 4.9
2 -3 10 152.68 4.68
-2 3 -10 145.14 5.15
2 -3 11 420.12 8.77
-2 3 -11 431.3 9.8
-2 3 -11 410.55 9.74
2 -3 11 412.15 9.27
-2 3 -11 419.56 9.83
-2 3 -12 19.67 2.28
2 -3 12 19.67 1.79
-2 3 -12 17.08 2.13
-2 3 -12 18.26 2.08
2 -3 12 19.36 1.97
2 -3 13 67.33 3.69
-2 3 -13 68.31 3.99
-2 3 -13 67.56 4.03
-2 3 -13 66.32 4
2 -3 14 36.11 2.84
-2 3 -14 37.3 3.09
-2 3 -14 35.5 3.09
-2 3 -14 41.44 3.38
2 -3 15 0.58 1.14
-2 3 -15 0.78 1.43
-2 3 -15 1.21 1.28
-2 3 -15 2.32 1.31
2 -3 16 36.94 3.19
-2 3 -16 40.44 3.79
-2 3 -16 38.39 3.65
2 -3 17 4.2 1.68
-2 3 -17 4.53 2.05
-2 3 -17 2.36 1.7
-2 3 -17 2.5 1.75
-2 3 -18 24.62 3.12
-2 3 -18 18.48 3.06
-2 3 -18 17.33 2.87
-2 3 -19 3.74 2.22
-2 3 -19 7.74 2.66
-2 3 -20 -0.02 2.14
2 -2 -20 -3.54 2.49
2 -2 -20 -0.93 2.18
2 -2 -19 26.67 3.62
2 -2 -19 23.62 3.44
2 -2 -18 3.8 1.92
2 -2 -18 -0.25 2.01
-2 2 17 107.85 5.25
2 -2 -17 108.04 6.31
2 -2 -17 116.21 6.45
2 -2 -16 -1.27 1.69
2 -2 -16 2.05 1.74
-2 2 16 -0.93 1.31
2 -2 -15 0.96 1.39
2 -2 -15 1.71 1.51
-2 2 15 -2.42 1.37
2 -2 -14 1.58 1.18
2 -2 -14 0.05 1.22
-2 2 14 1.03 0.94
2 -2 -13 12.44 1.88
2 -2 -13 13.64 1.99
2 -2 -13 12.02 1.39
-2 2 12 542.31 10.85
2 -2 -12 542.08 9.97
2 -2 -12 569.9 12.36
-2 2 12 511.36 9.67
2 -2 -12 583.17 12.46
2 -2 -12 504.72 9.5
2 -2 -11 1.52 1.28
2 -2 -11 -1.32 0.95
-2 2 11 -0.58 1
-2 2 11 1.02 0.78
2 -2 -11 0.37 0.67
2 -2 -11 1.27 1.31
2 -2 -10 537.3 9.04
2 -2 -10 556.85 11.37
2 -2 -10 556.19 11.32
-2 2 10 550.85 10.27
2 -2 -10 544.87 9.74
2 -2 -9 -0.93 0.67
2 -2 -9 -1.89 0.81
2 -2 -9 0.55 0.93
2 -2 -9 1.69 0.97
-2 2 9 0.55 0.52
-2 2 9 0.17 0.73
2 -2 -8 77.31 2.3
2 -2 -8 78.2 2.86
2 -2 -8 77.57 3.27
-2 2 8 74.12 2.61
2 -2 -8 76.05 3.27
-2 2 8 77.59 2.92
2 -2 -7 271.15 4.8
2 -2 -7 290.99 5.92
2 -2 -7 287.96 6.42
-2 2 7 277.53 5.53
2 -2 -7 284.76 6.39
-2 2 7 287.92 5.95
2 -2 -6 10.26 1.07
-2 2 6 8.49 0.85
2 -2 -6 9.46 1.03
2 -2 -6 9.77 0.94
2 -2 -6 9.59 0.91
2 -2 -6 10.59 0.67
2 -2 -5 1027.89 14.27
-2 2 5 1025.24 14.06
2 -2 -5 1020.37 13.99
2 -2 -5 979.52 12.48
-2 2 5 1018.5 14.51
2 -2 -4 11.15 0.9
2 -2 -4 9.51 0.9
-2 2 4 9.28 0.9
-2 2 4 10.79 0.96
2 -2 -4 10.91 0.89
2 -2 -4 10.02 0.82
2 -2 -3 820.84 11.37
-2 2 3 800.73 9.8
-2 2 3 815.05 11.28
2 -2 -3 841.58 11.6
-2 2 3 816.4 11.49
2 -2 -3 813.32 10.96
2 -2 -3 809.42 10.95
2 -2 -2 5.22 0.61
-2 2 2 6.14 0.69
2 -2 -2 4.76 0.53
-2 2 2 5.73 0.63
2 -2 -2 5.64 0.5
-2 2 2 6.05 0.35
2 -2 -2 5.83 0.48
-2 2 1 3525.41 40.03
-2 2 1 3430.4 41
2 -2 -1 3626.05 41.23
2 -2 -1 3669.86 41.26
-2 2 1 3578.57 41.04
2 -2 -1 3371.38 39.64
2 -2 -1 3372.85 39.64
2 -2 0 40.32 1.46
2 -2 0 37.72 1.44
-2 2 0 38.02 1.21
2 -2 1 1958.16 24.14
-2 2 -1 1966.99 24.1
-2 2 -1 1989.25 23.8
2 -2 1 1953.06 23.8
-2 2 -2 729.11 9.34
2 -2 2 736.04 10.4
-2 2 -2 719.44 10.3
2 -2 2 740.36 10.33
2 -2 2 736.65 9.79
-2 2 -2 722.75 9.34
-2 2 -2 728.47 10.23
-2 2 -3 1726.75 21.96
2 -2 3 1705.55 21.76
2 -2 3 1718.31 22
2 -2 3 1678.29 20.92
-2 2 -3 1737.21 21.19
-2 2 -3 1730.12 21.18
-2 2 -4 9.17 0.85
-2 2 -4 8.69 0.92
2 -2 4 8.93 0.6
2 -2 4 8.04 0.79
2 -2 4 11.48 0.86
-2 2 -4 8.53 0.81
-2 2 -5 363.96 6.76
-2 2 -5 351.45 6.37
-2 2 -5 355.11 6.39
2 -2 5 343.46 6.23
2 -2 5 358.11 6.63
2 -2 5 340 5.17
2 -2 6 326.36 6.5
2 -2 6 331.41 6.13
-2 2 -6 321.19 6.61
-2 2 -6 307.86 6.31
-2 2 -6 306.11 6.31
2 -2 7 208.65 5.18
-2 2 -7 200.04 5.22
2 -2 7 213 4.76
-2 2 -7 213.62 5.24
-2 2 -7 214.53 5.24
2 -2 8 48.27 2.13
2 -2 8 44.71 2.3
-2 2 -8 45.48 2.48
-2 2 -9 26.81 2.05
2 -2 9 29.27 1.79
-2 2 -9 25.17 1.91
2 -2 9 27.21 1.96
-2 2 -9 25.4 1.97
-2 2 -10 1325.09 20.65
2 -2 10 1340.05 19.14
-2 2 -10 1367.06 21.03
2 -2 10 1334.4 20.43
-2 2 -10 1359.19 20.99
-2 2 -11 100.86 4.27
2 -2 11 100.83 3.66
2 -2 11 97.56 4.08
-2 2 -11 97.87 4.46
-2 2 -11 91.42 4.32
2 -2 12 192.5 5.35
-2 2 -12 204.45 6.73
-2 2 -12 196 6.63
2 -2 12 192.31 6.14
-2 2 -12 195.99 6.45
-2 2 -13 35.56 2.99
-2 2 -13 41.94 3.23
2 -2 13 39.91 2.83
-2 2 -13 41.22 3.1
-2 2 -14 60.23 4.08
-2 2 -14 56.15 3.95
-2 2 -14 58.65 3.69
2 -2 15 -3.11 1.56
-2 2 -15 0.87 1.4
-2 2 -15 -3.65 1.83
-2 2 -15 -0.6 1.31
2 -2 16 12.01 2.07
-2 2 -16 15.14 2.46
-2 2 -16 11.31 2.02
-2 2 -16 15.09 2.43
-2 2 -17 66.95 4.88
2 -2 17 73.02 4.53
-2 2 -17 66.16 4.91
-2 2 -17 83.08 5.06
-2 2 -18 -2.17 2.08
-2 2 -18 -2.45 1.89
-2 2 -18 0.17 1.72
-2 2 -19 12.93 2.99
-2 2 -19 13.87 3.02
-2 2 -20 -2.88 2.6
-2 2 -20 -1.31 2.37
2 -1 -20 -2.08 2.53
2 -1 -20 -3.3 2.61
2 -1 -19 6.07 2.03
2 -1 -19 4.24 1.92
2 -1 -18 9.98 2.57
2 -1 -18 15.4 2.85
2 -1 -17 27.27 3.18
-2 1 17 21.98 2.52
2 -1 -17 24.03 3.1
2 -1 -16 104.29 5.86
2 -1 -16 99.81 5.75
-2 1 16 88.18 4.49
2 -1 -15 2.12 1.17
2 -1 -15 4.2 1.6
-2 1 15 2.21 1.08
2 -1 -14 -0.31 1.32
2 -1 -14 0.69 1.19
-2 1 14 -0.83 1.05
2 -1 -13 4.52 1.15
-2 1 13 3.5 1.04
-2 1 13 2.45 0.92
2 -1 -13 2.17 1.41
2 -1 -13 2.65 0.79
2 -1 -13 2.53 1.3
2 -1 -12 200.65 5.26
-2 1 12 193.01 5.77
2 -1 -12 198.82 6.87
-2 1 12 202.3 5.4
2 -1 -12 211.86 7.07
2 -1 -12 199.85 5.3
-2 1 11 269.5 6.18
2 -1 -11 267.82 6.13
2 -1 -11 268.64 7.76
2 -1 -11 271.71 7.76
2 -1 -11 263.42 5.93
-2 1 11 265.38 6.56
-2 1 10 122.45 3.77
2 -1 -10 117.23 3.67
2 -1 -10 117.14 4.64
2 -1 -10 112.62 4.6
2 -1 -10 116.15 3.43
-2 1 10 120.18 3.93
2 -1 -9 384.57 6.94
2 -1 -9 411.04 8.92
-2 1 9 396.28 7.46
-2 1 9 393.46 7.69
2 -1 -9 388.45 7.48
2 -1 -9 400.76 8.82
-2 1 8 7.79 1.03
2 -1 -8 7.29 0.82
2 -1 -8 8.76 1.21
-2 1 8 7.83 0.96
2 -1 -8 6.68 1.17
2 -1 -8 7.78 0.77
2 -1 -7 1291.75 18.8
-2 1 7 1307.39 17.61
2 -1 -7 1257.16 16.62
-2 1 7 1320.34 17.69
2 -1 -7 1290.92 18.79
2 -1 -7 1314.67 17.81
2 -1 -6 376.56 7.3
-2 1 6 376.33 6.62
2 -1 -6 381.56 6.81
-2 1 6 396.73 6.65
2 -1 -6 370.26 5.73
2 -1 -6 374.99 7.29
2 -1 -5 169.94 3.91
2 -1 -5 165.24 2.91
2 -1 -5 175.87 4.16
-2 1 5 168.38 3.74
-2 1 5 171.79 3.71
2 -1 -5 175.42 3.9
2 -1 -5 177.95 4.18
-2 1 4 457.06 7.49
2 -1 -4 462.38 7.34
2 -1 -4 453.56 7.35
2 -1 -4 447.28 7.21
-2 1 4 465.45 6.94
2 -1 -4 437.03 5.79
2 -1 -4 456.27 7.36
2 -1 -3 218.17 4.06
2 -1 -3 215.03 4.15
2 -1 -3 213.95 4.2
-2 1 3 218.76 4.26
-2 1 3 217.16 3.87
2 -1 -3 219.82 4.06
-2 1 2 1247.93 16.22
2 -1 -2 1259.92 15.74
2 -1 -2 1233.43 15.72
-2 1 2 1324.67 15.9
2 -1 -2 1289.49 16.27
2 -1 -2 1283.58 16.35
2 -1 -1 4571.93 51.29
2 -1 -1 4596 51.27
2 -1 -1 4290.98 50.29
-2 1 1 4216.57 51.05
-2 1 1 4666.43 50.95
-2 1 0 121.71 2.12
2 -1 0 117.62 1.86
2 -1 0 116.3 1.86
-2 1 0 123.71 2.49
2 -1 0 123.09 2.58
2 -1 0 121.11 2.51
-2 1 -1 60.77 1.25
-2 1 -1 60.43 1.58
2 -1 1 63.21 1.71
2 -1 1 58.31 1.53
-2 1 -1 62.94 1.27
-2 1 -1 60.57 1.71
2 -1 1 62.14 1.75
2 -1 2 1218.26 15.39
-2 1 -2 1176.78 14.62
2 -1 2 1188.2 14.51
-2 1 -2 1182.75 15.16
2 -1 2 1187.71 15
-2 1 -2 1188.16 14.62
2 -1 3 884.98 11.77
-2 1 -3 903.68 11.81
-2 1 -3 907.91 11.82
-2 1 -3 918.8 12.3
2 -1 3 899.47 12.32
2 -1 3 878.99 11
2 -1 4 1009.81 12.99
-2 1 -4 997.02 13.38
-2 1 -4 1016.33 13.42
-2 1 -4 995.92 13.68
2 -1 4 1023.92 13.76
2 -1 5 980.79 13.74
-2 1 -5 963.29 13.75
-2 1 -5 943.97 13.52
2 -1 5 937.79 12.78
-2 1 -5 948.78 13.54
-2 1 -6 5763 66.95
2 -1 6 5734.29 66.88
-2 1 -6 5520.93 66.79
-2 1 -6 5409.91 66.72
-2 1 -7 389.96 7.71
2 -1 7 391.99 7.61
-2 1 -7 388.64 7.63
-2 1 -7 384.15 7.66
2 -1 7 388.98 6.67
-2 1 -8 25.84 1.89
2 -1 8 28.76 1.53
-2 1 -8 24.38 1.85
2 -1 8 27.43 1.89
-2 1 -8 29.63 1.94
-2 1 -9 85.65 3.58
2 -1 9 86.84 2.82
-2 1 -9 84.47 3.56
2 -1 9 87.06 3.49
-2 1 -9 83.85 3.46
-2 1 -10 48.21 2.89
2 -1 10 46.38 2.16
2 -1 10 42.35 2.55
-2 1 -10 44.78 2.55
-2 1 -10 47.08 2.85
2 -1 11 211.36 5.07
2 -1 11 212.46 6.24
-2 1 -11 214.18 6.24
-2 1 -12 16.48 1.99
-2 1 -12 15.97 1.78
-2 1 -12 15.59 2.01
2 -1 12 18.01 1.91
-2 1 -13 203.89 7.07
-2 1 -13 210.53 7.13
2 -1 13 186.59 6.39
-2 1 -13 192.32 6.54
-2 1 -14 104.97 5.28
-2 1 -14 101.91 5.2
2 -1 14 102.55 4.73
-2 1 -14 98.17 4.77
-2 1 -15 48.14 3.87
-2 1 -15 40.94 3.19
-2 1 -15 45.32 3.85
2 -1 15 44.88 3.33
-2 1 -16 -0.38 1.53
2 -1 16 2.88 1.29
-2 1 -16 4.45 1.82
-2 1 -16 1.48 1.58
-2 1 -17 1.72 1.43
2 -1 17 -2.2 1.72
-2 1 -17 1.03 1.63
-2 1 -17 3.86 1.72
-2 1 -18 28.7 3.25
-2 1 -18 29.99 3.47
-2 1 -18 28.63 3.52
2 -1 18 28.86 3.2
-2 1 -19 -0.71 1.83
-2 1 -19 -2.1 2.02
-2 1 -20 9.99 2.69
-2 1 -20 15.23 3.2
2 0 -21 0.92 2.33
2 0 -21 -2.03 2.55
2 0 -20 2.64 2.14
2 0 -20 1.6 2.28
2 0 -19 1.64 1.77
2 0 -19 3.03 1.85
2 0 -18 18.38 3.16
2 0 -18 23.15 3.29
2 0 -17 13.62 2.56
2 0 -17 17.37 2.89
2 0 -16 53.57 4.31
2 0 -16 66.72 4.64
-2 0 16 59.26 3.62
2 0 -15 28.5 3.06
2 0 -15 31.92 3.17
-2 0 15 31.18 2.53
2 0 -14 48.11 3.7
2 0 -14 48.12 3.69
-2 0 14 44.66 2.89
2 0 -13 24.76 2.57
2 0 -13 23.24 2.51
2 0 -13 24.1 1.98
-2 0 13 24.05 2.04
-2 0 13 25.21 2.02
-2 0 12 -2.83 1.05
2 0 -12 0.86 1.29
-2 0 12 -0.15 0.88
-2 0 12 0.98 0.81
2 0 -12 1.28 1.38
2 0 -12 -2.69 1.09
2 0 -12 1.34 0.82
-2 0 11 51.44 2.62
2 0 -11 57.42 3.43
-2 0 11 56.26 2.71
2 0 -11 53.58 2.53
2 0 -11 58.84 3.5
2 0 -11 52.82 2.47
-2 0 10 413.17 8.13
2 0 -10 412.68 7.81
-2 0 10 429.58 8.23
2 0 -10 418.56 8
2 0 -10 444.88 9.84
2 0 -10 434.06 9.76
2 0 -9 314.37 7.71
2 0 -9 312.85 6.12
2 0 -9 312.06 7.69
-2 0 9 310.84 6.49
-2 0 9 308.6 6.41
2 0 -9 307.43 6.33
2 0 -8 404.55 8.67
2 0 -8 412.27 7.08
2 0 -8 399.78 8.62
-2 0 8 420.71 7.61
2 0 -8 416.54 7.54
-2 0 8 409.8 7.38
2 0 -7 359.52 6.11
2 0 -7 346.95 7.51
2 0 -7 367.48 6.72
-2 0 7 367.27 6.44
2 0 -7 355.18 7.57
2 0 -6 501.62 8.85
2 0 -6 485.13 8.07
2 0 -6 477.63 7.24
2 0 -6 492.04 8.81
-2 0 6 499.11 7.67
-2 0 6 484.29 8.05
2 0 -5 964.3 13.93
2 0 -5 976.98 13.39
2 0 -5 937.6 13.87
-2 0 5 971.13 12.68
-2 0 5 953.65 13.24
2 0 -5 936.96 12.23
2 0 -4 4.95 0.67
2 0 -4 5.59 0.43
2 0 -4 4.91 0.61
2 0 -4 5.04 0.67
-2 0 4 5.44 0.61
-2 0 4 5.09 0.51
-2 0 3 324.59 4.75
2 0 -3 326.13 5.46
2 0 -3 323.25 5.47
2 0 -3 316.29 5.41
-2 0 3 321.7 5.33
2 0 -3 322.27 5.47
2 0 -3 313.47 4.25
-2 0 2 46.25 1.2
2 0 -2 46.65 1.54
2 0 -2 47.98 1.5
2 0 -2 45.31 1.53
2 0 -2 48.47 1.51
-2 0 2 47.16 1.52
2 0 -1 2159.1 26.41
2 0 -1 2343.93 26.87
-2 0 1 2378.59 26.73
2 0 -1 2172.97 26.42
-2 0 1 2186.17 26.14
2 0 0 20.6 0.89
2 0 0 21.33 0.88
-2 0 0 21.65 0.81
2 0 0 22.75 0.8
2 0 0 22.63 0.84
-2 0 -1 5.77 0.44
2 0 1 6.38 0.47
2 0 1 5.93 0.47
2 0 1 6.46 0.46
2 0 1 6.1 0.46
-2 0 -1 5.81 0.44
2 0 1 6.37 0.51
2 0 1 5.67 0.43
-2 0 -2 1614.29 19.76
2 0 2 1576.5 18.85
-2 0 -2 1559.86 19.45
-2 0 -2 1533.35 19.45
2 0 2 1614.96 19.83
2 0 2 1594.44 19.81
2 0 2 1551.86 19.16
2 0 3 482.79 7.42
-2 0 -3 485.54 7.22
-2 0 -3 473.35 7.34
2 0 3 493.92 6.61
-2 0 -4 919.1 12.75
-2 0 -4 947.38 12.7
2 0 4 893.43 12.75
-2 0 -4 943.94 12.68
2 0 4 889.31 11.57
-2 0 -5 1.93 0.59
2 0 5 3.3 0.78
-2 0 -5 2.8 0.61
2 0 5 1.84 0.28
-2 0 -5 2.42 0.5
-2 0 -6 2767.69 35.06
2 0 6 2840.4 35.07
-2 0 -6 2798.34 34.95
-2 0 -6 2762.75 35.07
-2 0 -7 45.37 2.23
-2 0 -7 49.11 2.37
2 0 7 51.22 2.4
-2 0 -7 50.16 2.38
2 0 7 48.78 1.66
-2 0 -8 710.16 12.12
-2 0 -8 709.67 11.74
2 0 8 696.31 11.76
2 0 8 684.85 10
-2 0 -8 697.48 12.07
-2 0 -9 4.88 0.98
-2 0 -9 6.36 1.23
-2 0 -9 2.17 0.92
2 0 9 5 0.73
2 0 9 2.18 0.76
-2 0 -10 145.87 5.17
2 0 10 153.32 4.92
-2 0 -10 142.84 5.11
-2 0 -10 147.07 4.76
-2 0 -11 16.96 1.9
2 0 11 19.32 1.89
-2 0 -11 17.35 1.47
-2 0 -12 105.43 4.77
2 0 12 109.97 4.5
-2 0 -12 102.12 4.33
-2 0 -12 107.15 4.78
2 0 13 9.11 1.63
-2 0 -13 8.21 1.43
-2 0 -14 31.24 2.95
2 0 14 37.07 2.91
-2 0 -14 37 2.85
-2 0 -14 38.12 3.33
-2 0 -15 138.35 6.41
-2 0 -15 121.4 6.02
2 0 15 132.63 5.74
-2 0 -15 125.12 5.5
-2 0 -16 12.77 2.04
-2 0 -16 18.07 2.64
2 0 16 16.88 2.38
-2 0 -16 18.83 2.73
-2 0 -17 0.43 1.67
-2 0 -17 0.23 1.58
2 0 17 -0.7 1.6
-2 0 -17 -5.05 2.01
-2 0 -18 7.64 2.25
2 0 18 4.6 1.66
-2 0 -18 7.1 2.21
-2 0 -19 6.43 2.4
-2 0 -19 6 2.38
-2 0 -20 -0.2 2.09
-2 0 -20 0.43 2.12
2 1 -20 8.34 2.91
2 1 -20 5.34 2.53
2 1 -19 0.74 2.12
2 1 -19 1.86 1.97
2 1 -18 7.14 2.06
2 1 -18 10.54 2.44
2 1 -17 63.03 4.89
2 1 -17 63.56 4.91
2 1 -16 0.32 1.84
2 1 -16 -1.09 1.96
2 1 -15 38.23 3.58
2 1 -15 36.87 3.44
-2 -1 15 35.73 2.6
2 1 -14 3.43 1.24
-2 -1 14 3.15 1.14
2 1 -14 1.24 1.12
2 1 -14 5.47 1.66
-2 -1 14 3.61 1.11
2 1 -13 116.32 5.5
2 1 -13 113.96 4.31
-2 -1 13 109.53 4.24
-2 -1 13 112.44 4.21
2 1 -13 115.56 5.48
2 1 -12 342.28 9.28
2 1 -12 325.26 7.52
2 1 -12 341.26 9.24
-2 -1 12 335.5 7.73
-2 -1 12 331.91 7.46
2 1 -11 4.82 1.18
2 1 -11 0.41 1.03
-2 -1 11 3.47 1.03
-2 -1 11 2.78 0.79
-2 -1 11 2.69 0.76
2 1 -11 3.11 1.03
2 1 -10 39.65 2.13
2 1 -10 32.75 2.45
-2 -1 10 32.63 2.02
2 1 -10 36.74 2.53
-2 -1 10 34.57 1.94
2 1 -9 0.76 0.61
-2 -1 9 1.23 0.55
2 1 -9 0.74 0.85
-2 -1 9 0.94 0.69
2 1 -9 -0.56 0.67
-2 -1 9 0 0.67
2 1 -9 0.33 0.97
2 1 -8 941.05 13.74
-2 -1 8 940.55 13.53
2 1 -8 949.81 13.93
2 1 -8 951.65 15.56
-2 -1 8 975.06 14.33
2 1 -8 956.24 15.58
2 1 -7 93.57 3.56
2 1 -7 93.42 3.58
-2 -1 7 92.92 3.01
2 1 -7 97.89 2.8
2 1 -7 97.06 2.97
2 1 -6 587.31 10.12
2 1 -6 582.71 10.1
-2 -1 6 593.51 8.5
2 1 -6 589.47 9.23
2 1 -6 573.97 8.71
-2 -1 6 566.16 9.3
2 1 -5 1232.12 17.36
2 1 -5 1208.07 15.87
-2 -1 5 1245.52 16.71
2 1 -5 1256.27 16.62
2 1 -5 1236.8 17.38
-2 -1 5 1264.2 15.61
2 1 -4 26.5 1.44
2 1 -4 28.09 1.37
2 1 -4 27.26 1.46
-2 -1 4 27.98 1.37
2 1 -4 29.51 1.12
-2 -1 4 29.15 0.97
2 1 -3 196.29 4.05
2 1 -3 199.71 3.29
2 1 -3 193.2 3.85
2 1 -3 196.66 4.05
-2 -1 3 199.48 2.91
-2 -1 2 308.74 4.99
2 1 -2 296.53 4.32
2 1 -2 297.32 5.1
2 1 -2 295.72 5.09
2 1 -2 308.31 5.03
2 1 -1 960.98 12.55
2 1 -1 940.53 12.5
-2 -1 1 999.77 12.21
2 1 -1 999.67 11.94
-2 -1 1 981.22 12.46
2 1 -1 925.94 12.5
2 1 0 835.04 10.57
-2 -1 0 867.58 10.96
2 1 0 872.25 11.05
2 1 0 889.45 10.89
2 1 0 871.6 11.11
2 1 0 847.17 11.14
-2 -1 0 876.45 10.76
2 1 1 413.82 5.68
2 1 1 421.06 6.12
-2 -1 -1 413.03 5.72
2 1 1 416.44 6.09
2 1 1 416.05 6.03
2 1 1 416.32 5.9
2 1 1 424.46 5.78
-2 -1 -2 230.08 3.99
-2 -1 -2 227.38 3.34
-2 -1 -2 227.46 3.98
2 1 2 222.64 3.27
2 1 2 229.22 3.99
2 1 2 224.51 4.02
2 1 3 258.57 4.71
-2 -1 -3 270.03 4.74
2 1 3 264.8 4.78
-2 -1 -3 264.73 4.72
2 1 3 257.4 3.55
-2 -1 -3 260.58 3.53
-2 -1 -4 5444.08 62.8
2 1 4 5634.94 62.92
-2 -1 -4 5408.8 62.83
2 1 4 5710.5 62.95
2 1 5 38.6 1.82
-2 -1 -5 41 1.9
2 1 5 43.29 1.9
-2 -1 -5 42.88 1.93
2 1 6 5.37 0.78
-2 -1 -6 5.06 0.75
-2 -1 -6 7.19 1.08
-2 -1 -6 7.24 1.06
-2 -1 -7 60.11 2.65
-2 -1 -7 55.18 2.39
2 1 7 52.86 2.41
-2 -1 -7 60.29 2.65
-2 -1 -8 33.49 2.14
-2 -1 -8 34.91 2.04
2 1 8 34.43 2.08
-2 -1 -8 33.49 2.16
-2 -1 -9 591.03 11.25
-2 -1 -9 590.64 11.24
2 1 9 581.92 10.86
2 1 10 0.68 0.86
-2 -1 -10 1.65 0.8
-2 -1 -10 0.04 1.04
-2 -1 -10 2.14 1.05
-2 -1 -11 255.92 6.76
2 1 11 254.44 6.96
-2 -1 -11 261.9 7.42
-2 -1 -11 261.04 7.42
-2 -1 -12 50.06 3.34
-2 -1 -12 52.09 3.43
2 1 12 49.86 3.02
-2 -1 -12 47.25 2.81
-2 -1 -13 7.53 1.24
-2 -1 -13 3.03 1.23
-2 -1 -13 4.44 1.42
2 1 13 8.95 1.48
2 1 14 41.92 3.12
-2 -1 -14 33.07 2.76
-2 -1 -15 16.23 2.16
-2 -1 -15 20.6 2.72
2 1 15 18.54 2.42
-2 -1 -15 16.75 2.62
-2 -1 -16 119.56 6.19
-2 -1 -16 120.22 6.17
2 1 16 120.73 5.72
-2 -1 -16 120.51 5.47
-2 -1 -17 29.49 2.99
-2 -1 -17 30.51 3.49
-2 -1 -17 28.52 3.47
2 1 17 30.34 3.05
-2 -1 -18 10.02 2.58
-2 -1 -18 10.08 2.45
2 1 18 5.21 1.75
-2 -1 -19 -1.62 1.7
2 1 19 -1.61 1.89
-2 -1 -19 2.03 1.85
-2 -1 -20 0.02 1.66
-2 -1 -20 -0.51 1.71
-2 -1 -21 7.02 2.88
-2 -1 -21 7.77 2.96
2 2 -20 4.15 2.14
2 2 -20 2.39 1.8
2 2 -19 16.74 3.35
2 2 -19 16.89 3.27
2 2 -18 0.24 2.09
2 2 -18 -0.17 1.92
2 2 -17 23.37 3.18
2 2 -17 26.68 3.31
2 2 -16 62.88 4.67
2 2 -16 58.82 4.47
2 2 -15 1.12 1.44
2 2 -15 -1.89 1.63
2 2 -14 53.99 4.01
2 2 -14 54.63 3.95
-2 -2 14 52.9 3.16
2 2 -14 58.59 3.3
-2 -2 14 54.01 2.97
2 2 -13 15.02 2.18
-2 -2 13 13.51 1.68
2 2 -13 12.9 1.64
-2 -2 13 13.85 1.53
2 2 -13 16.1 2.23
2 2 -12 246.17 7.83
-2 -2 12 234.86 5.77
2 2 -12 247.71 6.55
-2 -2 12 242.44 6.58
-2 -2 12 250.49 6.13
2 2 -12 233.97 7.72
2 2 -11 59.7 3.52
-2 -2 11 58.29 2.59
2 2 -11 58.82 2.94
2 2 -11 62.44 3.5
-2 -2 11 60.63 2.67
-2 -2 11 59.37 2.95
2 2 -10 5.74 1.22
-2 -2 10 3.39 0.75
2 2 -10 4.58 1.03
-2 -2 10 3.27 0.86
-2 -2 10 3.12 0.65
2 2 -10 3.89 1.04
2 2 -9 325.22 7.99
2 2 -9 312.68 6.74
-2 -2 9 322.91 6.52
2 2 -9 329.29 8.04
-2 -2 9 316.16 6.23
-2 -2 9 325.29 7.07
2 2 -8 114.16 4.3
2 2 -8 113.18 3.52
-2 -2 8 118.31 3.45
2 2 -8 109.06 4.22
-2 -2 8 113.2 3.05
-2 -2 8 112.4 3.68
2 2 -7 1713.48 24.24
2 2 -7 1709.51 24.25
-2 -2 7 1720.03 22.61
-2 -2 7 1743.81 23.2
-2 -2 7 1708.52 21.72
2 2 -7 1743.94 22.68
-2 -2 6 113.15 2.56
2 2 -6 106.8 3.04
-2 -2 6 109.68 3.1
-2 -2 6 108.68 3.32
2 2 -6 113.56 3.7
2 2 -6 109.33 3.63
2 2 -5 670.02 10.08
-2 -2 5 680.15 10.55
-2 -2 5 696.58 9.13
-2 -2 5 710.9 10.38
2 2 -5 697 11.15
2 2 -5 700.62 11.16
2 2 -4 52.24 1.77
-2 -2 4 51.29 1.2
2 2 -4 52.51 2.15
2 2 -4 52.2 2.13
-2 -2 4 53.25 1.91
-2 -2 4 49.58 1.93
2 2 -3 10.29 0.9
-2 -2 3 10.57 0.87
-2 -2 3 9.96 0.83
2 2 -3 11.41 0.93
2 2 -3 10.63 0.75
2 2 -2 2198.57 27.45
-2 -2 2 2266.12 27.23
2 2 -2 2199.46 26.75
2 2 -2 2200.95 27.45
-2 -2 2 2244.68 27.19
2 2 -1 19.54 0.91
-2 -2 1 19.74 0.96
-2 -2 1 19.44 0.99
2 2 -1 18.93 1
-2 -2 1 19.99 0.78
2 2 -1 18.35 0.99
2 2 0 7802.62 92.55
-2 -2 0 8273.25 92.37
-2 -2 -1 1432.07 17.44
2 2 1 1430.72 17.35
2 2 1 1388.09 17.9
2 2 1 1376.25 17.88
2 2 1 1462.45 17.77
-2 -2 -2 31.85 1.35
-2 -2 -2 34.28 0.87
2 2 2 31.01 1.33
-2 -2 -2 32.33 1.34
2 2 2 31.36 1.32
2 2 2 29.51 1.27
-2 -2 -2 28.9 1.03
2 2 2 32.39 1.27
2 2 3 170.92 3.6
-2 -2 -3 171.3 3.7
-2 -2 -3 176.5 2.94
-2 -2 -3 166.97 3.68
2 2 3 171.28 3.67
2 2 4 36.15 1.65
-2 -2 -4 38.72 1.09
-2 -2 -4 35.09 1.67
-2 -2 -4 34.94 1.64
2 2 5 161.31 3.95
-2 -2 -5 160.3 2.65
-2 -2 -5 165.42 4.1
-2 -2 -5 168.11 4.12
2 2 6 637.68 10.26
-2 -2 -6 643.72 10.51
2 2 6 629.45 10.35
-2 -2 -6 617.64 7.92
-2 -2 -6 646.05 10.53
-2 -2 -7 197.56 5.11
-2 -2 -7 191.99 4.78
2 2 7 198.1 4.93
2 2 7 185.32 4.89
-2 -2 -7 192.47 5.05
2 2 8 188.64 5.15
-2 -2 -8 187.91 5.29
-2 -2 -8 186.37 4.9
-2 -2 -8 179.38 5.23
2 2 9 92.1 3.68
-2 -2 -9 102.74 4.01
-2 -2 -9 92.18 3.48
-2 -2 -9 100.48 3.99
2 2 10 451.43 9.6
-2 -2 -10 438.07 9.9
-2 -2 -10 448.51 10.01
-2 -2 -10 462.07 9.28
2 2 11 5.28 1.13
-2 -2 -11 6.22 1.36
-2 -2 -11 8.21 1.57
-2 -2 -12 119.06 4.57
2 2 12 112.53 4.69
-2 -2 -12 128.92 5.34
-2 -2 -12 119.21 5.17
-2 -2 -13 56.43 3.26
2 2 13 57.43 3.47
-2 -2 -13 53.17 3.61
-2 -2 -13 62.77 3.85
-2 -2 -14 3.24 1.3
-2 -2 -14 1.38 1.23
-2 -2 -14 2.33 1.18
2 2 14 3.39 1.32
-2 -2 -15 95.85 5.29
-2 -2 -15 86.89 4.49
2 2 15 95.49 4.94
-2 -2 -15 103.33 5.5
-2 -2 -16 2.53 1.51
2 2 16 1.9 1.41
-2 -2 -16 1.86 1.29
-2 -2 -16 1.02 1.53
-2 -2 -17 84.43 5.5
-2 -2 -17 84.09 4.73
2 2 17 74.94 4.76
-2 -2 -17 77.39 5.4
2 2 18 5.16 1.84
-2 -2 -18 6.15 2.27
-2 -2 -18 10.08 2.55
2 2 19 -1.19 2.04
-2 -2 -19 4.69 2.3
-2 -2 -19 3.46 2.19
-2 -2 -20 -0.79 1.87
-2 -2 -20 0.36 1.68
-2 -2 -21 1.65 2.17
-2 -2 -21 -0.39 2.25
2 3 -20 -2.82 2.4
2 3 -20 2.13 2.19
2 3 -19 21.1 3.41
2 3 -19 17.1 3.1
2 3 -18 13.92 2.73
2 3 -18 10.55 2.6
2 3 -17 -0.69 1.65
2 3 -17 2.96 1.64
2 3 -16 16.02 2.56
2 3 -16 16.05 2.49
-2 -3 15 12.6 1.93
2 3 -15 9.38 1.66
2 3 -15 12.52 1.9
2 3 -15 9.45 1.74
2 3 -14 92.71 5.18
-2 -3 14 91.97 4.3
2 3 -14 96.45 4.47
2 3 -14 96.8 5.31
2 3 -13 136.14 6.03
-2 -3 13 129.41 4.97
2 3 -13 130.5 4.95
-2 -3 13 124.64 4.33
2 3 -13 131.57 5.94
2 3 -12 24.43 2.58
-2 -3 12 29.3 1.96
2 3 -12 26.84 2.56
2 3 -12 32.05 2.41
-2 -3 12 25.53 1.83
-2 -3 11 216.46 5.29
-2 -3 11 225.8 6.23
2 3 -11 209.69 6.9
2 3 -11 230.36 6.2
-2 -3 11 220.49 5.51
2 3 -11 213.7 6.99
-2 -3 10 3.77 0.72
-2 -3 10 2.88 0.87
2 3 -10 1.61 1.2
-2 -3 10 4.18 0.91
2 3 -10 1.67 1.11
2 3 -10 5.34 1.11
-2 -3 9 105.83 3.09
-2 -3 9 109.91 3.91
2 3 -9 110.06 4.38
2 3 -9 103.72 4.25
2 3 -9 104.89 3.71
-2 -3 9 98.96 3.34
-2 -3 8 221.21 4.51
-2 -3 8 222.36 5.59
2 3 -8 222.66 6.2
2 3 -8 216.9 6.11
2 3 -8 219.89 5.41
-2 -3 8 216.54 5.11
-2 -3 7 255.81 4.65
-2 -3 7 267.88 5.95
2 3 -7 253.24 6.44
2 3 -7 256.03 6.48
2 3 -7 257.49 5.71
-2 -3 7 251.47 5.46
-2 -3 6 1167.38 14.89
-2 -3 6 1157.36 16.81
2 3 -6 1177.42 17.49
-2 -3 6 1193.83 16.37
2 3 -6 1186.55 17.51
2 3 -6 1151.97 16.4
2 3 -5 0.67 0.48
-2 -3 5 1.76 0.65
-2 -3 5 1.45 0.29
2 3 -5 0.76 0.58
-2 -3 5 1.38 0.64
2 3 -5 0.45 0.59
-2 -3 4 1236.36 16.8
-2 -3 4 1269.67 17.13
2 3 -4 1259.29 17.51
-2 -3 4 1249.19 14.97
2 3 -4 1255.27 16.74
2 3 -4 1252.94 17.5
-2 -3 3 110.1 3
2 3 -3 108.65 3.11
2 3 -3 104.14 2.77
-2 -3 3 108.38 2.92
2 3 -3 109.07 3.13
-2 -3 2 54.99 1.93
2 3 -2 56.65 2.04
2 3 -2 55.14 1.87
-2 -3 2 54.35 1.89
2 3 -2 54.15 1.99
2 3 -1 753.52 10.55
2 3 -1 764.85 10.86
2 3 -1 735.49 9.24
-2 -3 1 787.55 10.58
-2 -3 1 789.73 10.69
2 3 -1 773.37 10.87
2 3 0 757.64 10.61
2 3 0 726.31 9.48
2 3 0 760.65 10.61
2 3 0 753.54 10.39
-2 -3 0 740.12 10.06
-2 -3 0 750.89 10.36
2 3 1 3048.6 37.99
2 3 1 3217.09 37.28
-2 -3 -1 3179.64 37.6
-2 -3 -1 3185.71 37.12
2 3 1 3059.26 38
2 3 1 3256.76 37.92
2 3 2 2302.27 27.12
2 3 2 2152.91 27.13
-2 -3 -2 2230.46 25.76
-2 -3 -2 2123.57 27.01
-2 -3 -2 2202.38 26.46
2 3 2 2249.79 26.7
-2 -3 -2 2121.81 27
2 3 2 2142.09 27.12
2 3 3 579.34 8.79
-2 -3 -3 577.06 8.96
-2 -3 -3 578.93 7.28
-2 -3 -3 578.2 8.19
2 3 3 582.57 8.9
-2 -3 -3 577.66 8.96
-2 -3 -4 658.49 10.12
-2 -3 -4 648.81 8.96
2 3 4 647.04 10.02
-2 -3 -4 656.07 10.13
2 3 4 646.66 10
-2 -3 -5 87.99 2.95
-2 -3 -5 89.35 2.14
2 3 5 86.24 2.84
-2 -3 -5 87.73 2.95
2 3 5 84.82 2.85
2 3 6 173.38 4.44
-2 -3 -6 176.21 3.27
2 3 6 174.13 4.53
-2 -3 -6 182.07 4.69
2 3 7 131.33 3.94
-2 -3 -7 132.05 4.18
-2 -3 -7 128.37 2.64
-2 -3 -7 122.52 4.04
2 3 7 128.96 4.03
2 3 8 195.58 5.17
-2 -3 -8 194.38 5.47
-2 -3 -8 188.15 3.41
-2 -3 -8 193.6 5.03
-2 -3 -8 195.45 5.48
2 3 9 391.41 8.65
-2 -3 -9 403.05 8.94
-2 -3 -9 396.85 8.26
2 3 9 401.09 8.4
-2 -3 -9 410.32 8.98
-2 -3 -10 162.44 5.47
2 3 10 152.96 5.14
-2 -3 -10 154.49 5.36
-2 -3 -10 150.92 4.85
-2 -3 -11 169.85 5.89
2 3 11 162.81 5.56
-2 -3 -11 165.78 5.24
-2 -3 -11 160.24 5.75
-2 -3 -12 10.46 1.47
2 3 12 8.46 1.47
-2 -3 -12 13.04 1.9
-2 -3 -12 11.83 1.84
-2 -3 -13 59.81 3.89
2 3 13 56.69 3.53
-2 -3 -13 62.32 3.39
-2 -3 -13 60.47 3.89
2 3 14 0.15 1.25
-2 -3 -14 2.49 1.14
-2 -3 -14 0.49 1.53
-2 -3 -14 3.05 1.28
2 3 15 27.97 2.84
-2 -3 -15 24.99 2.82
-2 -3 -15 24.84 2.33
-2 -3 -15 30.83 3.13
-2 -3 -16 73.16 4.26
-2 -3 -16 78.46 5.1
2 3 16 77.7 4.67
-2 -3 -16 77.9 5.03
-2 -3 -17 2.92 1.59
-2 -3 -17 0.05 1.5
-2 -3 -17 0.69 1.57
2 3 17 3.52 1.74
2 3 18 22.25 2.92
-2 -3 -18 32.5 3.73
-2 -3 -18 25.17 3.39
2 3 19 -1.39 1.94
-2 -3 -19 1.36 2.01
-2 -3 -19 -0.73 1.88
-2 -3 -20 3.98 2.25
-2 -3 -20 4.59 2.2
-2 -3 -21 -0.77 2.36
-2 -3 -21 2.67 2.48
2 4 -20 2.84 2.57
2 4 -20 5.62 2.74
2 4 -19 8.08 2.81
2 4 -19 4.05 2.49
2 4 -18 28.43 3.86
2 4 -18 27.92 3.86
2 4 -17 6.09 2.38
2 4 -17 4.2 1.98
2 4 -16 13.49 2.53
2 4 -16 9.74 2.4
-2 -4 15 24.62 2.5
2 4 -15 19.51 2.36
2 4 -15 21.11 2.74
2 4 -15 19.58 2.69
-2 -4 14 -0.55 1.11
2 4 -14 -2.13 1.75
2 4 -14 -0.11 1.11
2 4 -14 -2.07 1.73
2 4 -13 232.51 8.18
-2 -4 13 249.06 7.3
2 4 -13 239.87 8.25
2 4 -13 235.37 7.19
2 4 -12 59.13 3.31
2 4 -12 54.29 3.72
-2 -4 12 51.08 2.56
-2 -4 12 59.26 3.32
-2 -4 12 46.89 2.55
2 4 -12 54.18 3.72
2 4 -11 125.92 5.38
-2 -4 11 130.16 3.87
2 4 -11 129.08 5.43
2 4 -11 137.99 4.88
-2 -4 11 126.98 4.14
2 4 -10 73.58 3.83
2 4 -10 74.52 3.88
2 4 -10 71.04 3.35
-2 -4 10 68.03 2.62
-2 -4 10 66.66 2.86
2 4 -9 7.9 1.17
-2 -4 9 9.7 1.36
2 4 -9 7.74 1.3
-2 -4 9 10.18 0.94
2 4 -9 7.34 1.29
-2 -4 9 10.18 1.12
2 4 -8 267.54 7.09
2 4 -8 269.25 6.44
-2 -4 8 277.03 6.62
-2 -4 8 268.64 5.12
-2 -4 8 273.52 6.02
2 4 -8 259.93 7.01
2 4 -7 154.83 4.98
-2 -4 7 159.81 3.41
2 4 -7 160.55 5.03
-2 -4 7 154.94 4.24
-2 -4 7 159.65 4.65
2 4 -7 159.16 4.48
2 4 -6 463.87 9.01
-2 -4 6 452.96 8.59
-2 -4 6 445.14 8.06
2 4 -6 468.48 9.05
2 4 -6 444.17 8.33
-2 -4 6 445.55 6.67
-2 -4 5 33.53 1.93
-2 -4 5 31.65 1.68
2 4 -5 33.84 1.84
2 4 -5 32.54 1.98
2 4 -5 31.9 1.98
-2 -4 4 268.45 5.64
-2 -4 4 263.81 5.45
2 4 -4 264.64 5.5
2 4 -4 265.78 5.82
2 4 -4 269.59 5.86
-2 -4 3 122.2 3.36
-2 -4 3 122.79 3.29
2 4 -3 115.9 3.23
2 4 -3 118.95 3.45
2 4 -3 121.13 3.47
2 4 -2 172.18 2.81
-2 -4 2 175.53 4.06
2 4 -2 183.97 4.08
-2 -4 2 182.76 4.07
2 4 -2 185.6 4.25
2 4 -1 147.05 3.62
-2 -4 1 149.49 3.52
2 4 -1 142 3.49
2 4 -1 148.52 3.63
-2 -4 1 152.6 3.47
2 4 -1 142.23 2.59
2 4 0 101.86 2.86
2 4 0 104.71 2.86
2 4 0 100.58 2.85
-2 -4 0 108.17 2.69
-2 -4 0 106.65 2.83
2 4 0 102.61 2.25
-2 -4 -1 14.99 1.03
2 4 1 13.78 1.07
2 4 1 12.35 0.99
2 4 1 12.2 0.82
2 4 1 12.31 1
2 4 2 2265.63 28.15
2 4 2 2175.14 28.16
-2 -4 -2 2212.68 26.9
-2 -4 -2 2291.6 27.76
2 4 2 2173.41 28.16
2 4 2 2303.33 27.67
2 4 3 145.96 3.54
2 4 3 148.52 3.69
-2 -4 -3 147.77 2.74
-2 -4 -3 144.03 3.69
-2 -4 -3 145.42 3.72
-2 -4 -3 152.73 3.4
2 4 4 1608.74 21.17
-2 -4 -4 1554.45 21.18
2 4 4 1627.36 21.24
-2 -4 -4 1545.36 18.93
-2 -4 -4 1579.48 21.24
-2 -4 -4 1606.68 20.32
2 4 5 215.49 5.03
2 4 5 214.45 5.06
-2 -4 -5 224.45 5.23
-2 -4 -5 222.4 4.33
-2 -4 -5 225.15 5.23
2 4 6 8.27 1.04
-2 -4 -6 7.04 1.04
2 4 6 6.66 0.91
-2 -4 -6 8.11 0.77
-2 -4 -6 7.27 1.02
-2 -4 -7 120.61 4.02
-2 -4 -7 119.89 2.9
2 4 7 123.69 3.87
-2 -4 -7 120.7 4
2 4 7 112.04 3.81
2 4 8 -0.26 0.81
-2 -4 -8 1.11 0.44
-2 -4 -8 0.96 0.75
2 4 8 -0.37 0.8
2 4 9 383.69 8.19
-2 -4 -9 391.12 8.76
-2 -4 -9 389.74 8.73
2 4 9 378.89 8.47
-2 -4 -9 369.81 6.17
-2 -4 -10 69.65 3.54
-2 -4 -10 67.71 3.51
2 4 10 63.04 3.16
-2 -4 -10 66.34 3.11
-2 -4 -11 368.96 8.42
-2 -4 -11 368.2 9.33
2 4 11 354.53 8.9
-2 -4 -11 357.92 9.16
-2 -4 -12 136.56 4.96
-2 -4 -12 132.58 5.59
-2 -4 -12 136.31 5.67
2 4 12 130.03 5.23
-2 -4 -13 32.15 2.51
2 4 13 35.18 2.91
-2 -4 -13 36.46 3.11
-2 -4 -13 36.84 3.07
-2 -4 -14 2.57 1.44
-2 -4 -14 0.08 1.16
2 4 14 -0.34 1.24
-2 -4 -15 11.3 1.72
2 4 15 11.06 1.81
-2 -4 -15 13.16 2.27
-2 -4 -15 12.63 2.24
-2 -4 -16 71.48 4.95
2 4 16 65.48 4.3
-2 -4 -16 61.72 3.87
-2 -4 -16 72.44 4.87
2 4 17 55.2 4.24
-2 -4 -17 47.15 3.6
2 4 18 -0.14 1.42
-2 -4 -18 3.67 1.94
-2 -4 -18 -0.43 1.78
2 4 19 8.45 2.29
-2 -4 -19 8.85 2.65
-2 -4 -19 6.31 2.33
-2 -4 -20 7.07 2.58
-2 -4 -20 3.32 2.11
-2 -4 -21 10.71 3.21
-2 -4 -21 11.13 3.37
2 5 -19 16.01 3.27
2 5 -19 15.97 3.3
2 5 -18 4.72 2.29
2 5 -18 0.91 1.87
2 5 -17 9.74 2.6
2 5 -17 9.05 2.51
2 5 -16 0.2 1.64
2 5 -16 0.38 1.53
-2 -5 15 15.29 2.14
2 5 -15 15.62 2.54
2 5 -15 11.98 2.01
2 5 -15 15.18 2.51
-2 -5 14 16.42 2.09
2 5 -14 17.28 2.44
2 5 -14 16.51 2.18
2 5 -14 12.51 2.18
-2 -5 13 1.77 1.23
2 5 -13 1.56 1.32
2 5 -13 1.16 1.36
2 5 -13 -0.64 1.27
2 5 -12 188.66 6.29
2 5 -12 194.5 7.1
-2 -5 12 184.13 5.42
-2 -5 12 198.28 6.47
2 5 -12 205.12 7.3
2 5 -11 -2.85 1.25
-2 -5 11 -0.34 0.66
-2 -5 11 -0.58 0.89
2 5 -11 0.53 1.1
2 5 -11 2.51 1.47
-2 -5 11 -1.71 1.25
-2 -5 10 217.29 5.69
2 5 -10 217.02 6.91
-2 -5 10 201.13 4.76
2 5 -10 210.56 6.2
-2 -5 10 211.02 6.32
2 5 -10 211.63 6.85
-2 -5 9 17.69 1.56
2 5 -9 18.4 1.79
-2 -5 9 20.35 1.9
-2 -5 9 18.31 1.26
2 5 -9 16.1 1.83
2 5 -9 16.67 1.86
2 5 -8 181.73 5.75
-2 -5 8 178.75 4.91
2 5 -8 186.41 5.43
2 5 -8 184.42 5.79
-2 -5 8 178.42 3.96
2 5 -7 277.11 6.56
2 5 -7 268.17 6.91
2 5 -7 265.81 6.89
-2 -5 7 263.38 6.1
2 5 -6 65.91 2.89
2 5 -6 67.41 3.07
-2 -5 6 65.1 2.68
2 5 -6 63.91 3.01
-2 -5 6 68.87 2.95
2 5 -5 43.19 2.22
2 5 -5 43.05 2.3
-2 -5 5 38.99 2
2 5 -5 40.34 2.24
-2 -5 5 40.58 2.21
2 5 -4 550.6 9.38
2 5 -4 555.79 9.69
-2 -5 4 560.44 9.28
2 5 -4 533.95 9.6
-2 -5 4 533.2 9.41
2 5 -3 760.93 11.78
-2 -5 3 747.38 11.43
2 5 -3 746.73 11.71
-2 -5 3 755.5 11.6
2 5 -2 897.25 11.74
2 5 -2 937.11 13.67
2 5 -2 917.11 13.6
-2 -5 2 938.44 13.51
2 5 -2 927.85 13.59
-2 -5 1 513.78 8.38
-2 -5 1 520.47 8.54
2 5 -1 504.73 8.54
2 5 -1 494.67 7.24
2 5 -1 505.37 8.54
2 5 -1 506.67 8.58
2 5 0 606.99 9.58
-2 -5 0 599.63 9.47
2 5 0 592.29 9.51
-2 -5 0 609.69 9.21
2 5 0 572.64 8.48
2 5 0 589.25 9.55
2 5 1 797.29 11.99
-2 -5 -1 817.23 11.88
2 5 1 795.14 11.98
-2 -5 -1 799.46 11.32
2 5 1 791.8 11.19
2 5 1 803.59 12
2 5 2 399.74 7.19
2 5 2 397.16 7.18
-2 -5 -2 391.67 6.92
2 5 2 372.44 6.58
-2 -5 -2 386.96 6.26
2 5 3 477.39 8.07
2 5 3 471.51 8.27
-2 -5 -3 479.75 7.16
-2 -5 -3 476.6 8.31
-2 -5 -3 490.48 8.05
-2 -5 -3 471.42 8.27
-2 -5 -4 763.19 11.89
2 5 4 751.92 11.84
2 5 4 763.74 11.73
-2 -5 -4 749.16 11.26
-2 -5 -4 776.62 11.94
-2 -5 -4 749.63 10.09
-2 -5 -5 1688.16 23.07
2 5 5 1687.9 22.97
-2 -5 -5 1725.3 22.03
-2 -5 -5 1673.6 23.08
-2 -5 -5 1654.39 20.26
2 5 6 45.6 2.33
2 5 6 45.89 2.34
-2 -5 -6 47.98 1.97
-2 -5 -6 48.61 2.45
-2 -5 -6 47.39 2.42
2 5 7 362.43 7.66
2 5 7 357.57 7.89
-2 -5 -7 371.07 6.64
-2 -5 -7 383.39 8.07
-2 -5 -7 381.58 8.04
2 5 8 85.78 3.44
2 5 8 88.48 3.68
-2 -5 -8 88.56 2.76
-2 -5 -8 91.78 3.76
-2 -5 -8 87.78 3.68
-2 -5 -9 194.46 5.95
-2 -5 -9 191.86 4.3
-2 -5 -9 193.88 5.91
2 5 9 200.57 5.95
-2 -5 -10 220.5 6.65
-2 -5 -10 210.93 4.59
2 5 10 218.58 6.57
2 5 10 214.43 6.17
-2 -5 -10 230.58 6.78
-2 -5 -11 3.42 1.04
-2 -5 -11 2.88 1.33
-2 -5 -11 4.69 1.52
2 5 11 2.91 1.01
2 5 11 5.34 1.17
-2 -5 -12 97 4.75
-2 -5 -12 100.9 4.85
-2 -5 -12 93.02 4.1
-2 -5 -13 13.54 1.78
-2 -5 -13 16.43 2.29
2 5 13 14.21 2.02
-2 -5 -13 14.58 2.18
2 5 14 52.33 3.71
-2 -5 -14 48.78 3.82
-2 -5 -14 56.32 3.98
-2 -5 -14 51.75 3.32
2 5 15 3.34 1.26
-2 -5 -15 6.72 1.91
-2 -5 -15 5.73 1.81
-2 -5 -16 6.83 1.71
-2 -5 -16 3.01 1.7
2 5 16 3.98 1.46
-2 -5 -16 3.34 1.72
-2 -5 -17 60.45 4.68
2 5 17 57.59 4.39
-2 -5 -17 59.47 4.62
2 5 18 5.3 1.78
-2 -5 -19 2.41 1.86
2 5 19 3.15 2.04
-2 -5 -19 2.4 1.93
-2 -5 -20 5.63 2.72
-2 -5 -20 5.12 2.69
2 6 -19 8.36 2.57
2 6 -19 7.71 2.56
2 6 -18 28.48 3.84
2 6 -18 28.14 3.79
2 6 -17 3.65 2.37
2 6 -17 4.66 2.26
2 6 -16 4.85 1.81
2 6 -16 2.5 1.53
2 6 -15 9.05 2.15
2 6 -15 8.66 1.99
2 6 -15 10.52 2.18
-2 -6 15 9.48 1.96
2 6 -14 26.42 2.91
2 6 -14 22.78 2.61
2 6 -14 25.91 2.98
-2 -6 14 30.52 2.85
2 6 -13 19.32 2.62
-2 -6 13 19.47 2.26
2 6 -13 25.65 2.6
2 6 -13 21.41 2.58
-2 -6 12 26.43 2.11
2 6 -12 27.61 2.75
2 6 -12 28.38 2.55
2 6 -12 24.15 2.66
-2 -6 12 25.59 2.57
-2 -6 11 163.19 5.18
2 6 -11 162.92 5.84
2 6 -11 161.19 6.26
-2 -6 11 176.34 6.09
2 6 -11 155.66 6.21
2 6 -10 8 1.6
-2 -6 10 7.26 1.52
-2 -6 10 7.9 1.31
2 6 -10 10.13 1.8
2 6 -10 5.8 1.31
2 6 -9 174.78 6.02
2 6 -9 166.25 5.91
2 6 -9 165.04 5.5
-2 -6 9 164.7 4.99
-2 -6 9 163.76 5.66
2 6 -8 138.36 4.82
2 6 -8 129.43 4.94
-2 -6 8 135.38 4.41
2 6 -8 138.87 5.09
-2 -6 8 134.89 4.88
2 6 -7 261.37 6.73
2 6 -7 255.9 6.91
-2 -6 7 247.58 6.22
2 6 -7 262.49 6.99
-2 -6 7 269.58 6.86
2 6 -6 345.01 7.74
2 6 -6 352.83 7.98
-2 -6 6 346.28 7.36
2 6 -6 349.87 7.98
-2 -6 6 343.02 7.85
2 6 -5 102.41 3.68
2 6 -5 98.27 3.66
-2 -6 5 99.95 3.5
2 6 -5 98.24 3.7
-2 -6 5 101.39 3.77
2 6 -4 827.58 13.48
2 6 -4 840.17 13.56
-2 -6 4 832.83 13.21
2 6 -4 838.96 13.56
-2 -6 4 838.26 13.51
2 6 -3 62.92 2.66
-2 -6 3 64.77 2.67
2 6 -3 62.2 1.82
2 6 -3 62.64 2.67
-2 -6 3 62.71 2.73
2 6 -2 1154.38 15.2
-2 -6 2 1216.18 17.06
2 6 -2 1206.37 17.2
-2 -6 2 1152.79 16.91
-2 -6 1 825.46 12.46
-2 -6 1 822.79 12.64
2 6 -1 803.35 12.51
2 6 -1 795.66 11.18
2 6 -1 797.29 12.51
2 6 -1 826.89 12.74
2 6 0 399.51 7.42
-2 -6 0 402.94 7.53
2 6 0 399.46 7.42
-2 -6 0 396.49 7.18
2 6 0 382.17 6.5
2 6 0 387.36 7.48
2 6 1 1088.8 15.49
-2 -6 -1 1072.08 15.47
2 6 1 1085.18 15.48
-2 -6 -1 1047.72 14.79
2 6 1 1031.12 14.54
2 6 1 1049.24 15.5
2 6 2 16.42 1.3
2 6 2 16.02 1.25
-2 -6 -2 15.24 1.25
-2 -6 -2 15.82 1.11
2 6 2 14.24 1.11
2 6 2 12.93 1.2
-2 -6 -3 932.09 13.02
-2 -6 -3 949.25 14.02
2 6 3 939.71 13.87
2 6 3 929.93 14.24
-2 -6 -3 947.03 14.15
2 6 3 948.49 14.34
2 6 3 942.2 14.32
-2 -6 -3 927.67 14.1
2 6 4 393.91 7.8
-2 -6 -4 401.75 7.55
-2 -6 -4 408.7 7.84
-2 -6 -4 403.82 7.81
2 6 4 407.99 7.71
-2 -6 -4 405.46 6.52
2 6 5 399.15 8
-2 -6 -5 407.09 7.55
-2 -6 -5 406.13 8.05
-2 -6 -5 416.76 8.13
2 6 5 400 8
-2 -6 -5 403.86 6.28
2 6 6 935.55 14.39
-2 -6 -6 929.8 13.57
-2 -6 -6 894.39 14.44
-2 -6 -6 899.85 14.46
2 6 6 915.7 14.49
-2 -6 -7 169.28 5.14
-2 -6 -7 172.13 5.18
-2 -6 -7 173.73 4.4
2 6 7 157.63 4.85
2 6 7 175.03 5.19
-2 -6 -8 215.85 6.23
-2 -6 -8 222.16 6.22
-2 -6 -8 228.02 5.15
2 6 8 214.64 5.88
2 6 8 219.04 6.19
-2 -6 -9 38.63 2.66
2 6 9 35.73 2.43
-2 -6 -9 37.52 1.92
2 6 9 36.1 2.57
-2 -6 -9 38.3 2.71
-2 -6 -10 280.83 7.69
2 6 10 266.19 7.5
-2 -6 -10 276.87 7.67
-2 -6 -10 263.4 5.71
-2 -6 -11 212.08 6.95
-2 -6 -11 216.65 7.05
2 6 11 227.42 7.06
2 6 11 212.26 6.41
-2 -6 -12 3.26 1.33
-2 -6 -12 6.33 1.68
2 6 12 3.03 1.05
2 6 12 2.06 0.93
-2 -6 -12 6.87 1.34
-2 -6 -13 29.16 2.83
-2 -6 -13 36.37 2.68
-2 -6 -13 32.19 3.02
-2 -6 -14 25.5 2.97
-2 -6 -14 27.79 2.98
-2 -6 -14 28.33 2.53
2 6 14 27.34 2.84
-2 -6 -15 84.21 5.1
2 6 15 81.36 4.8
-2 -6 -15 71.67 4.81
-2 -6 -15 73.44 4.12
2 6 16 1.86 1.66
-2 -6 -16 4.55 1.89
-2 -6 -16 6.62 1.9
2 6 17 -1.07 1.54
-2 -6 -17 1.5 1.78
-2 -6 -17 2.82 1.93
2 6 18 18.66 2.95
-2 -6 -18 12.35 2.64
-2 -6 -18 15.53 2.72
2 6 19 -0.24 1.67
-2 -6 -20 21.12 3.46
-2 -6 -20 24.18 3.85
2 7 -18 15.77 3.12
2 7 -18 19.95 3.33
2 7 -17 12.72 2.95
2 7 -17 16.15 3.05
2 7 -16 10.78 2.35
2 7 -16 8.98 2.18
2 7 -15 7.63 1.99
2 7 -15 8.35 2.11
2 7 -15 6.63 2.05
-2 -7 15 8.59 2.02
2 7 -14 17.27 2.78
2 7 -14 22.82 2.67
2 7 -14 23.26 2.99
-2 -7 14 22.02 2.62
2 7 -13 17.84 2.47
2 7 -13 16.23 2.25
-2 -7 13 10.35 1.83
2 7 -13 12.62 2.15
2 7 -12 31.77 3.03
-2 -7 12 31.42 2.73
2 7 -12 38.17 3.3
2 7 -12 40.58 3.16
-2 -7 11 10.14 1.74
2 7 -11 8.38 1.69
-2 -7 11 9.46 1.47
2 7 -11 10.26 1.87
2 7 -11 8.59 1.73
-2 -7 10 163.91 5.91
2 7 -10 160.48 5.79
2 7 -10 148.62 5.86
-2 -7 10 152.72 5.1
2 7 -10 148.16 5.86
-2 -7 9 116.79 4.82
2 7 -9 113.96 4.74
2 7 -9 103.54 4.75
-2 -7 9 114.66 4.28
2 7 -9 105.86 4.81
-2 -7 8 187.06 6.1
2 7 -8 186.59 5.99
2 7 -8 191.84 6.23
-2 -7 8 196.76 5.65
2 7 -8 185.96 6.14
-2 -7 7 48.8 2.89
2 7 -7 52.05 3.03
2 7 -7 48.79 2.97
-2 -7 7 48.72 2.71
2 7 -7 49.74 3.03
-2 -7 6 284.41 7.26
2 7 -6 293.72 7.28
2 7 -6 284.37 7.27
-2 -7 6 291.54 6.9
2 7 -6 280.13 7.24
-2 -7 5 297.57 7.15
2 7 -5 290.21 7.08
2 7 -5 290.24 7.09
-2 -7 5 278.48 6.77
2 7 -5 278.06 6.96
2 7 -4 17.57 1.1
-2 -7 4 18.6 1.65
-2 -7 4 17.59 1.68
2 7 -4 18.01 1.44
2 7 -3 461 9.12
-2 -7 3 475.94 9.1
2 7 -3 449.87 7.3
2 7 -3 463.9 8.97
-2 -7 3 472.07 9
2 7 -3 468.78 8.99
2 7 -2 178.32 5.06
-2 -7 2 180.72 4.94
2 7 -2 176.85 3.88
2 7 -2 179.32 4.87
2 7 -2 178.21 4.85
-2 -7 2 186.52 5.02
2 7 -1 1828.47 25.09
2 7 -1 1787.58 23.2
2 7 -1 1842.59 24.76
-2 -7 1 1817.57 24.62
2 7 -1 1863.84 24.8
-2 -7 1 1814.82 24.9
2 7 0 242.36 5.99
2 7 0 249.18 5.14
2 7 0 252.57 5.79
-2 -7 0 250.17 5.68
2 7 0 257.2 5.83
-2 -7 0 259.86 6.06
2 7 1 4.98 0.84
2 7 1 3.09 0.66
-2 -7 -1 5.52 1.06
2 7 1 3.69 0.63
2 7 1 4.35 0.67
2 7 2 88.61 3.24
2 7 2 90.35 3.27
-2 -7 -2 94.05 3.38
2 7 2 87.2 2.97
2 7 2 83.77 3.22
-2 -7 -2 92.42 2.95
-2 -7 -3 393.9 7.76
2 7 3 402.87 7.96
-2 -7 -3 384.77 7.71
-2 -7 -3 382.34 6.99
-2 -7 -3 392.7 7.81
2 7 3 379.07 7.53
2 7 3 400.2 7.94
-2 -7 -4 821.65 12.08
2 7 4 850.9 13.4
-2 -7 -4 828.65 13.44
2 7 4 837.1 13.55
-2 -7 -4 854.94 13.4
-2 -7 -4 835.28 13.46
-2 -7 -5 68 2.2
2 7 5 65.03 2.93
-2 -7 -5 70.56 3.07
2 7 5 66.22 2.96
-2 -7 -5 70.62 2.92
-2 -7 -5 66.11 2.97
-2 -7 -6 579.61 8.73
2 7 6 591.99 10.93
2 7 6 598.48 11.1
-2 -7 -6 624.53 11.18
-2 -7 -6 612.75 11.1
-2 -7 -6 594.13 10.43
-2 -7 -7 8.08 1.34
-2 -7 -7 10.09 1.47
2 7 7 8.84 1.34
2 7 7 9.67 1.35
-2 -7 -7 7.76 1.07
2 7 8 56.05 3.1
-2 -7 -8 57.43 2.61
-2 -7 -8 55.07 3.04
2 7 8 53.98 2.87
2 7 9 45.38 2.9
-2 -7 -9 53.47 3.17
-2 -7 -9 49.04 2.41
-2 -7 -9 52.44 3.12
2 7 9 46.51 2.74
2 7 10 -0.76 1.01
-2 -7 -10 0.39 0.67
2 7 10 -0.4 0.93
-2 -7 -10 -0.23 1.12
-2 -7 -10 0.15 1.19
-2 -7 -11 209.33 6.93
2 7 11 206.2 6.86
2 7 11 202.16 6.33
-2 -7 -11 199.04 6.78
-2 -7 -11 201.6 5.21
2 7 12 80.98 4.01
-2 -7 -12 84.51 4.53
2 7 12 76.93 4.29
-2 -7 -12 79.4 4.43
2 7 13 44.81 3.16
-2 -7 -13 48.76 3.64
-2 -7 -13 44.75 3.06
2 7 13 46.39 3.48
-2 -7 -13 49.88 3.77
-2 -7 -14 34.16 3.35
-2 -7 -14 30.76 3.12
-2 -7 -14 32.27 2.76
-2 -7 -15 32.33 3.36
-2 -7 -15 32.64 2.87
2 7 15 34.64 3.33
-2 -7 -15 32.09 3.38
2 7 16 22.02 2.75
-2 -7 -16 23.85 2.93
-2 -7 -16 20.68 2.86
2 7 17 13.42 2.43
-2 -7 -17 16.58 2.7
-2 -7 -17 17.38 2.73
-2 -7 -18 13.92 2.92
-2 -7 -18 8.71 2.47
2 7 18 12.01 2.65
2 7 19 -0.18 2.11
-2 -7 -20 6.11 2.57
-2 -7 -20 9.66 2.94
2 8 -18 -0.48 2.14
2 8 -17 19.22 3.42
2 8 -17 17.52 3.12
2 8 -16 0.23 1.82
2 8 -16 -1.67 2.1
-2 -8 15 21.85 2.94
2 8 -15 14.7 2.54
2 8 -15 14.26 2.47
2 8 -15 16.98 2.65
-2 -8 14 0.37 1.56
2 8 -14 0.66 1.43
2 8 -14 -1.74 1.58
2 8 -14 0.09 1.43
2 8 -13 28.64 3.08
2 8 -13 32.83 3.42
-2 -8 13 28.67 3.06
2 8 -12 31.77 3.1
2 8 -12 30.75 3.05
-2 -8 12 24.81 2.58
2 8 -12 32.4 3.04
-2 -8 11 36.91 2.78
2 8 -11 30.36 2.95
2 8 -11 31.27 2.9
-2 -8 11 37.28 3.04
2 8 -11 37.22 3.21
2 8 -10 0.12 1.36
2 8 -10 -3.22 1.65
-2 -8 10 0.52 1.15
-2 -8 10 1.95 1.1
2 8 -10 0.06 1.13
2 8 -9 35.75 2.91
-2 -8 9 38.54 2.93
-2 -8 9 41.7 2.76
2 8 -9 37.08 2.95
2 8 -9 42.67 3.08
2 8 -8 247.64 7.48
-2 -8 8 270.18 7.72
-2 -8 8 270.07 7.19
2 8 -8 253.79 7.6
2 8 -8 279.02 7.81
2 8 -7 105.2 4.45
-2 -8 7 95.16 4.36
-2 -8 7 104.99 4.19
2 8 -7 101.89 4.36
2 8 -7 105.26 4.5
2 8 -6 93.57 4.05
-2 -8 6 88.55 4.03
2 8 -6 98.24 4.12
-2 -8 6 94.12 3.96
2 8 -6 94.48 4.17
-2 -8 5 147.49 5.08
2 8 -5 153.43 5.02
-2 -8 5 150.19 4.9
2 8 -4 6.93 1.02
-2 -8 4 10.22 1.43
2 8 -4 7.84 0.84
2 8 -4 7.18 1.08
2 8 -4 7.83 1.14
-2 -8 4 7.39 1.15
2 8 -3 145.48 4.58
-2 -8 3 145.5 4.77
2 8 -3 133.81 3.52
2 8 -3 147.94 4.6
2 8 -3 146.88 4.83
-2 -8 3 136.28 4.65
2 8 -2 309.72 7.07
-2 -8 2 324.25 7.38
2 8 -2 305.07 5.98
2 8 -2 305.69 7.04
2 8 -2 310 7.38
-2 -8 2 317.46 7.21
2 8 -1 377.53 7.83
-2 -8 1 380.57 8.15
2 8 -1 373 6.89
2 8 -1 380.44 7.84
2 8 -1 353.26 8.11
-2 -8 1 370.36 7.85
2 8 0 550.92 9.93
-2 -8 0 539.04 10.24
2 8 0 541.42 9.12
2 8 0 547.71 9.92
2 8 0 524.06 10.27
-2 -8 0 540.34 9.87
2 8 1 16.06 1.3
-2 -8 -1 22.28 1.78
-2 -8 -1 23.52 1.67
2 8 1 18.8 1.45
2 8 1 18.66 1.4
2 8 1 15.92 1.47
2 8 2 455.32 8.83
2 8 2 436.72 8.94
2 8 2 460.71 8.86
2 8 2 428.6 8.33
-2 -8 -2 454.87 9.02
-2 -8 -2 440.47 8.3
-2 -8 -3 1.85 0.56
2 8 3 1.74 0.64
-2 -8 -3 0.17 0.83
2 8 3 1.97 0.74
-2 -8 -3 1.88 0.73
-2 -8 -3 1.64 0.83
2 8 3 0.75 0.86
2 8 3 1.42 0.68
2 8 4 168.57 5.07
-2 -8 -4 174.75 5
-2 -8 -4 173.77 4.3
2 8 4 172.78 4.96
-2 -8 -4 166.88 4.99
-2 -8 -4 172.66 4.97
2 8 5 215.74 5.93
-2 -8 -5 220.85 5.96
-2 -8 -5 233.2 4.93
2 8 5 217.73 5.96
-2 -8 -5 228.22 5.91
-2 -8 -5 220.61 5.94
2 8 6 32.59 2.24
-2 -8 -6 32.22 2.31
-2 -8 -6 33.87 1.62
2 8 6 33.18 2.41
-2 -8 -6 39.45 2.38
-2 -8 -6 35.68 2.41
2 8 7 245.94 6.64
-2 -8 -7 262.92 6.91
-2 -8 -7 248.1 4.82
2 8 7 258.42 6.95
-2 -8 -7 263.45 6.87
-2 -8 -7 244.23 6.28
-2 -8 -8 41.25 2.36
2 8 8 34.02 2.57
-2 -8 -8 36.41 2.57
-2 -8 -8 37.89 2.58
2 8 8 34.12 2.38
-2 -8 -9 250.72 6.33
2 8 9 243.35 7.27
-2 -8 -9 251.46 7.34
-2 -8 -9 249.84 7.27
2 8 9 248.31 6.96
-2 -8 -10 105.4 3.85
2 8 10 100.16 4.67
-2 -8 -10 93.79 4.54
-2 -8 -10 90.68 4.49
2 8 10 100.8 4.41
-2 -8 -11 1.02 0.73
2 8 11 0.61 1.13
2 8 11 0.08 1.42
-2 -8 -11 -0.94 1.46
-2 -8 -11 -0.36 1.48
2 8 12 20.29 2.06
2 8 12 20.65 2.23
-2 -8 -12 23.5 2.44
-2 -8 -12 21.53 2.39
2 8 13 5.65 1.45
-2 -8 -13 2.91 1.29
2 8 13 1.61 1.33
-2 -8 -13 3.03 1.28
-2 -8 -14 131.95 5.55
-2 -8 -14 149.49 6.72
2 8 14 143.58 6.54
-2 -8 -14 139.15 6.52
2 8 14 145.85 5.98
-2 -8 -15 23.94 2.87
-2 -8 -15 18.33 2.29
-2 -8 -15 19.8 2.73
2 8 16 20.45 2.75
-2 -8 -16 23.44 3.05
-2 -8 -16 25.58 3.11
2 8 17 14.5 2.67
-2 -8 -17 13.41 2.83
-2 -8 -17 14.27 2.78
2 8 18 4.51 1.99
-2 -8 -18 0.83 2.03
-2 -8 -19 -0.61 1.93
-2 -8 -19 1.34 2.04
2 8 19 -1.48 2.09
2 9 -17 2.33 1.99
2 9 -17 -2.12 1.95
2 9 -16 10.08 2.65
2 9 -16 5.57 2.21
2 9 -15 -2.94 2.12
2 9 -15 -3.44 2.18
-2 -9 15 1.2 1.77
2 9 -15 -1.63 1.7
2 9 -14 33.26 3.55
2 9 -14 36.23 3.76
-2 -9 14 37.67 3.64
2 9 -14 38.47 3.61
2 9 -13 0.08 1.41
2 9 -13 4.71 2.05
2 9 -13 0.87 1.48
-2 -9 13 -0.5 1.53
2 9 -12 50.36 3.95
2 9 -12 55.45 4.02
2 9 -12 49.49 3.87
-2 -9 12 46.54 3.68
2 9 -11 1.43 1.13
-2 -9 11 3.9 1.39
2 9 -11 1.06 1.19
2 9 -11 0.91 1.2
-2 -9 11 -1.48 1.66
2 9 -10 0.61 1.24
-2 -9 10 1.64 1.1
2 9 -10 -1.45 1.39
2 9 -10 -0.64 1.33
2 9 -9 39.84 3.13
-2 -9 9 43.65 2.99
2 9 -9 38.67 3.1
2 9 -9 41.9 3.17
-2 -9 9 34.18 2.84
2 9 -8 1.64 1.28
-2 -9 8 0.35 1.22
2 9 -8 6.19 1.62
-2 -9 8 3.56 1.4
2 9 -8 4.41 1.51
-2 -9 7 347.24 8.64
2 9 -7 347.47 9.17
2 9 -7 342.73 8.88
2 9 -7 344.59 8.88
-2 -9 7 367.28 9.28
2 9 -6 24.11 2.12
-2 -9 6 23.39 2.17
-2 -9 6 26.99 2.22
-2 -9 5 158.8 5.29
2 9 -5 156.08 5.45
2 9 -5 146.03 5.16
2 9 -5 151.29 5.24
-2 -9 5 150.53 5.48
2 9 -4 0.85 1.13
2 9 -4 1.72 0.61
-2 -9 4 2.46 1.09
-2 -9 4 1.1 1.16
2 9 -3 37.05 2.37
2 9 -3 36.32 2.51
-2 -9 3 34.96 2.25
2 9 -3 31.17 1.79
2 9 -3 36.91 2.32
-2 -9 3 37.58 2.56
-2 -9 2 240.75 6.49
2 9 -2 222.71 6.5
2 9 -2 240.58 6.21
2 9 -2 226.06 5.2
-2 -9 2 243.11 6.58
2 9 -2 236.24 6.17
2 9 -1 117.5 3.61
2 9 -1 117.99 4.12
2 9 -1 114.6 4.07
-2 -9 1 113.22 4.17
2 9 -1 110.52 4.37
-2 -9 1 115.52 4.35
2 9 0 171.27 5.4
-2 -9 0 178.01 5.42
2 9 0 176.13 4.63
-2 -9 0 164.53 4.99
2 9 1 63.91 2.77
2 9 1 59.1 2.98
2 9 1 62.17 2.84
2 9 1 62.01 2.85
-2 -9 -1 60.57 2.9
-2 -9 -1 68.76 3.27
2 9 2 157.5 5.06
2 9 2 155.54 4.8
2 9 2 158.08 4.83
-2 -9 -2 155.67 5.02
2 9 2 150.91 4.55
-2 -9 -2 153.39 4.56
2 9 3 448.97 9.02
2 9 3 436.73 9.41
-2 -9 -3 448.5 8.62
-2 -9 -3 451.19 9.09
2 9 3 455.12 9.26
2 9 3 449.2 9.23
-2 -9 -3 456.47 9.47
-2 -9 -3 456.52 9.13
-2 -9 -4 105.15 3.94
-2 -9 -4 108.91 4.15
-2 -9 -4 103.1 3.47
2 9 4 100.37 4.01
2 9 4 106.86 4
-2 -9 -4 101.94 3.88
-2 -9 -5 161.46 5.11
-2 -9 -5 172.12 5.33
-2 -9 -5 166.72 4.36
2 9 5 154.08 5.17
2 9 5 157.65 5.15
-2 -9 -5 158.19 5.04
-2 -9 -6 440.14 9.46
-2 -9 -6 440.86 9.4
-2 -9 -6 424.26 7.78
2 9 6 427.65 9.44
2 9 6 451.66 9.68
-2 -9 -6 423.89 9.33
-2 -9 -7 78.59 3.71
-2 -9 -7 75.96 3.48
-2 -9 -7 69.06 2.49
2 9 7 68.81 3.52
2 9 7 77 3.82
-2 -9 -7 75.68 3.64
-2 -9 -8 8 1.33
-2 -9 -8 7.91 1.37
2 9 8 5.7 1.08
2 9 8 6.67 1.38
-2 -9 -8 6.47 1.09
-2 -9 -9 92.32 4.38
-2 -9 -9 95.36 4.47
2 9 9 88.76 4.12
2 9 9 88.61 4.46
-2 -9 -9 89.29 3.81
-2 -9 -10 308.09 8.72
-2 -9 -10 318.03 8.8
2 9 10 313.58 8.41
2 9 10 298.49 8.76
-2 -9 -10 307.2 7.65
-2 -9 -11 12.49 1.93
-2 -9 -11 11.58 1.7
2 9 11 11.77 1.64
2 9 11 7.74 1.73
-2 -9 -11 16.18 1.74
-2 -9 -12 -1.33 1.51
-2 -9 -12 -0.63 1.43
2 9 12 -5.71 1.8
2 9 12 -2.62 1.84
-2 -9 -12 0.01 0.83
-2 -9 -13 17.73 2.36
2 9 13 16.61 2.24
-2 -9 -13 20.07 2.55
2 9 13 18.37 2.14
2 9 14 1.5 1.36
2 9 14 1.33 1.85
-2 -9 -14 -0.66 1.68
-2 -9 -14 -1.47 1.59
-2 -9 -14 -3.71 1.77
2 9 15 89.11 4.96
2 9 15 87.91 5.42
-2 -9 -15 87.45 5.47
-2 -9 -15 83.17 4.68
-2 -9 -15 93.58 5.61
-2 -9 -16 1.26 1.85
-2 -9 -16 2.61 1.76
-2 -9 -17 10.35 2.64
2 9 17 11.91 2.5
-2 -9 -17 9.14 2.43
-2 -9 -18 1.23 2.03
2 9 18 3.19 2.12
-2 -9 -18 1.67 2.14
2 9 19 4.93 2.23
-2 -9 -19 4.51 2.14
-2 -9 -19 2.07 2.04
2 10 -16 1.9 1.92
2 10 -16 1.7 1.85
2 10 -15 -1.36 1.83
2 10 -15 -0.4 1.8
2 10 -14 5.83 2.1
2 10 -14 3.85 1.86
2 10 -14 3.82 2.02
-2 -10 14 6.02 2.1
2 10 -13 70.19 4.9
2 10 -13 74.17 5.07
2 10 -13 81.8 5.14
-2 -10 13 79.38 5.18
2 10 -12 -1.21 1.66
2 10 -12 0.2 1.49
-2 -10 12 1.69 1.8
2 10 -12 1.84 1.76
2 10 -11 36.95 3.28
-2 -10 11 50.03 3.43
2 10 -11 41.65 3.54
2 10 -11 48.01 3.77
-2 -10 11 48.02 3.83
2 10 -10 6.53 1.46
-2 -10 10 10.93 1.84
2 10 -10 6.01 1.56
2 10 -10 6.66 1.75
-2 -10 10 9.17 1.92
2 10 -9 31.02 2.79
-2 -10 9 35.3 2.86
2 10 -9 32.38 2.83
2 10 -9 33.95 3.11
-2 -10 9 42.95 3.45
-2 -10 8 79.55 4.06
2 10 -8 70.95 4.02
2 10 -8 76.21 4.11
2 10 -8 72.17 4.28
-2 -10 8 75.66 4.29
2 10 -7 5.87 1.44
-2 -10 7 6.81 1.5
-2 -10 7 5.28 1.36
-2 -10 6 209.96 6.71
2 10 -6 215.3 6.69
2 10 -6 222.74 6.76
-2 -10 6 205.68 6.92
2 10 -6 215.6 7.07
2 10 -5 3.02 1.11
-2 -10 5 6.42 1.5
-2 -10 5 7.46 1.76
2 10 -4 340.87 8.26
-2 -10 4 339.34 8.85
-2 -10 4 349.85 8.7
2 10 -4 332.31 8.18
2 10 -4 345.08 8.88
2 10 -4 324.56 6.75
-2 -10 3 119.23 4.87
2 10 -3 114.41 4.39
-2 -10 3 124.47 4.85
2 10 -3 117.83 4.42
2 10 -3 110.61 3.59
2 10 -3 112.72 4.76
2 10 -2 1.32 0.69
2 10 -2 1.76 0.89
2 10 -2 -0.84 1.14
-2 -10 2 7.69 1.6
2 10 -2 5.36 1.5
-2 -10 2 1.52 1.11
2 10 -1 218.51 6.11
2 10 -1 225.2 5.59
-2 -10 1 229.45 6.46
2 10 -1 215.01 6.56
2 10 -1 217.55 6.09
-2 -10 1 231.12 6.69
2 10 0 288.25 7.08
2 10 0 281.72 7.57
2 10 0 278.81 6.56
-2 -10 0 281.93 7.34
2 10 0 284.95 7.04
-2 -10 0 298.64 7.68
2 10 1 488.31 10.46
-2 -10 -1 489.39 10.52
2 10 1 488.62 9.47
2 10 1 484.06 9.89
-2 -10 -1 482.3 9.89
2 10 1 496.2 9.97
2 10 2 61.12 3.27
-2 -10 -2 62.47 2.99
-2 -10 -2 66.65 3.45
2 10 2 59.67 2.95
2 10 2 60.54 2.99
2 10 2 63.69 3.06
2 10 3 575.97 11.12
-2 -10 -3 562.2 11.44
2 10 3 550.97 10.87
-2 -10 -3 569.55 10.57
-2 -10 -3 577.88 10.98
-2 -10 -3 587.85 11.04
2 10 3 577.52 11.12
2 10 3 539.24 11.36
2 10 4 172.64 5.71
-2 -10 -4 173.51 5.79
-2 -10 -4 176.87 5.44
-2 -10 -4 178.77 5
2 10 4 176.27 5.54
-2 -10 -4 180.43 5.47
2 10 5 6.04 1.1
-2 -10 -5 6.33 1.15
2 10 5 3.04 1.01
-2 -10 -5 10.15 1.66
-2 -10 -5 5.05 0.94
-2 -10 -5 7.32 1.14
-2 -10 -6 15.86 1.72
-2 -10 -6 18.78 1.97
-2 -10 -6 16.49 1.42
2 10 6 13.67 1.65
-2 -10 -6 16.45 1.72
2 10 6 15.05 1.77
2 10 7 43.09 2.87
-2 -10 -7 47.92 3
-2 -10 -7 42.03 2.83
-2 -10 -7 43.08 2.79
2 10 7 47.79 3.03
-2 -10 -7 45.95 2.17
-2 -10 -8 144.72 5.46
2 10 8 136.16 5.28
-2 -10 -8 139.06 5.08
2 10 8 137.6 5.46
-2 -10 -8 145.49 5.47
2 10 9 140.94 5.47
2 10 9 140.34 5.75
-2 -10 -9 146.2 5.22
-2 -10 -9 139.01 5.62
-2 -10 -10 78.48 4.35
2 10 10 78.95 4.19
2 10 10 82.03 4.53
-2 -10 -10 82.23 3.88
-2 -10 -10 78.48 4.4
-2 -10 -11 46.46 3.36
2 10 11 42.44 3.21
2 10 11 46.62 3.54
-2 -10 -11 44.89 2.93
-2 -10 -11 45.19 3.38
-2 -10 -12 7.9 1.61
2 10 12 2.75 1.15
2 10 12 5.88 1.36
-2 -10 -12 6.44 1.38
-2 -10 -12 5.67 1.59
-2 -10 -13 -1.22 1.66
-2 -10 -13 -0.8 1.54
2 10 13 0.33 1.55
2 10 14 9.49 1.78
-2 -10 -14 9.61 2.01
-2 -10 -14 9.82 2.04
2 10 14 14.81 2.51
2 10 15 18.33 2.59
2 10 15 15.67 2.81
-2 -10 -15 13.09 2.52
-2 -10 -15 14.9 2.47
-2 -10 -16 95.44 5.95
-2 -10 -16 91.97 5.88
-2 -10 -17 -0.49 1.67
2 10 17 4.27 2.3
-2 -10 -17 -0.91 1.6
-2 -10 -18 16.68 3.34
-2 -10 -18 20.22 3.35
2 10 18 17.95 3.14
2 10 19 5.69 2.74
2 11 -15 4.05 2.16
2 11 -15 5.32 2.39
-2 -11 14 1.39 1.76
2 11 -14 -2.9 1.98
2 11 -14 -2.39 1.95
2 11 -14 1.01 1.6
-2 -11 13 31.58 3.39
2 11 -13 23.73 3.06
2 11 -13 23.27 3.19
2 11 -13 30.23 3.47
-2 -11 12 34.17 3.5
2 11 -12 38.31 3.72
2 11 -12 36.4 3.53
2 11 -12 38.41 3.64
-2 -11 11 -0.55 1.61
2 11 -11 0.29 1.41
2 11 -11 -1.51 1.79
-2 -11 11 -0.67 1.44
2 11 -11 -0.81 1.48
-2 -11 10 11.49 2.03
-2 -11 10 9.81 2.07
2 11 -10 9.89 1.85
2 11 -10 9.71 1.9
2 11 -9 21.26 2.43
-2 -11 9 17.94 2.44
-2 -11 9 23.1 2.52
-2 -11 8 83.17 4.47
2 11 -8 81.41 4.46
2 11 -8 82.66 4.8
-2 -11 8 84.51 4.8
2 11 -8 78.23 4.39
-2 -11 7 43.54 3.19
2 11 -7 44.54 3.21
2 11 -7 43.39 3.5
-2 -11 7 44.42 3.38
2 11 -7 45.31 3.25
2 11 -6 9.36 1.63
-2 -11 6 7.47 1.63
-2 -11 6 9.97 1.84
2 11 -5 61.72 3.82
-2 -11 5 62.34 3.79
2 11 -5 57.72 3.36
-2 -11 5 62.89 3.68
2 11 -5 59.86 3.4
2 11 -4 -0.28 1.44
-2 -11 4 1.36 1.17
2 11 -4 -0.12 0.99
-2 -11 4 0.13 1.24
2 11 -4 -1.46 1.17
-2 -11 3 144.67 5.55
-2 -11 3 143.83 5.52
2 11 -3 135.45 4.98
2 11 -3 137.81 5
2 11 -3 136.42 5.59
2 11 -3 131.01 4.21
-2 -11 2 93.89 4.36
2 11 -2 88.64 4.48
2 11 -2 92.09 3.97
-2 -11 2 93.66 4.34
2 11 -2 90.76 3.93
2 11 -2 97.5 3.61
-2 -11 1 150.08 5.55
2 11 -1 136.81 5.4
2 11 -1 145.14 4.59
-2 -11 1 149.46 5.38
-2 -11 0 308.87 7.97
2 11 0 298.22 7.57
2 11 0 304.64 7.13
2 11 0 303.04 7.64
-2 -11 0 305.79 8.23
2 11 0 294.7 8.13
2 11 1 30.59 2.2
2 11 1 28.81 2.19
2 11 1 26.09 2.06
2 11 1 27.41 2.43
-2 -11 -1 33.63 2.67
-2 -11 -2 282.67 7.26
2 11 2 287.03 7.38
2 11 2 280.3 7.22
-2 -11 -2 296.74 7.35
2 11 2 280.78 7.88
-2 -11 -2 284.13 7.9
2 11 2 278.39 7.29
-2 -11 -2 291.91 7.29
2 11 3 25.04 2.4
-2 -11 -3 21.18 1.97
2 11 3 22.22 2.08
-2 -11 -3 21.6 1.81
-2 -11 -3 21.61 2.16
-2 -11 -3 25.91 2.12
-2 -11 -4 416.84 9.36
-2 -11 -4 426.35 8.95
2 11 4 425.93 9.97
-2 -11 -4 420.77 9.4
2 11 4 397.08 9.45
-2 -11 -4 437.75 10.09
-2 -11 -5 47.03 2.84
2 11 5 45.6 3.06
-2 -11 -5 50.97 2.71
-2 -11 -5 44.06 2.78
2 11 5 42.74 2.82
-2 -11 -5 50.22 3.27
-2 -11 -6 -0.88 1.34
-2 -11 -6 -0.06 1.02
2 11 6 -4.11 1.81
2 11 6 -1.52 1.23
-2 -11 -6 -1.39 1.33
-2 -11 -6 0.36 0.68
-2 -11 -7 36.91 2.66
-2 -11 -7 36.08 2.65
-2 -11 -7 37.11 2.16
2 11 7 38.31 2.81
-2 -11 -7 36.2 2.75
2 11 7 32.98 2.65
-2 -11 -8 52.71 3.29
-2 -11 -8 48.09 3.16
2 11 8 52.67 3.4
-2 -11 -8 47.8 3.15
2 11 8 44.86 3.24
-2 -11 -9 133.22 5.3
2 11 9 130.62 5.45
-2 -11 -9 124.19 5.37
2 11 9 138.45 5.95
-2 -11 -10 86.71 4.6
-2 -11 -10 85.41 4.26
2 11 10 76.7 4.28
-2 -11 -10 84.02 4.52
2 11 10 85.82 4.72
-2 -11 -11 27.41 2.8
-2 -11 -11 23.48 2.37
2 11 11 25.16 2.57
-2 -11 -11 28.3 2.84
2 11 11 25.4 2.77
-2 -11 -12 29.85 2.94
-2 -11 -12 30.01 2.65
2 11 12 35.29 3.07
-2 -11 -12 31.59 3.07
2 11 12 32.18 3.26
2 11 13 7.65 1.66
-2 -11 -13 7.45 1.65
-2 -11 -13 7.81 1.88
2 11 13 6.96 1.99
2 11 14 26.58 2.88
-2 -11 -14 25.25 2.98
-2 -11 -14 21.68 2.89
2 11 14 27.21 3.25
2 11 15 -0.24 1.34
-2 -11 -15 -1.39 1.89
2 11 15 1.09 1.59
-2 -11 -15 -1.5 2.1
-2 -11 -16 13.8 2.92
2 11 16 15.94 3.14
-2 -11 -16 13.57 2.9
-2 -11 -17 13.25 2.87
-2 -11 -17 12.14 2.81
2 11 18 0.74 2.27
-2 -12 14 9.1 2.71
2 12 -13 0.25 1.81
-2 -12 13 0.36 2.1
2 12 -13 -1.52 1.84
-2 -12 12 42.21 4.14
2 12 -12 27.76 3.27
2 12 -11 0.21 1.58
2 12 -11 1.27 1.63
-2 -12 11 2.47 1.67
-2 -12 10 0.38 1.37
-2 -12 10 -0.14 1.73
2 12 -10 -3.51 2.18
2 12 -10 0.45 1.29
2 12 -10 0.77 1.23
-2 -12 9 12.88 2.06
-2 -12 9 13.48 2.37
2 12 -9 10.5 2.11
2 12 -9 10.45 1.85
2 12 -9 11.08 1.86
-2 -12 8 2 1.4
-2 -12 8 6.97 1.93
2 12 -8 6.21 1.96
2 12 -8 3.61 1.4
2 12 -8 2.09 1.22
-2 -12 7 59.05 3.83
-2 -12 7 52.88 3.91
2 12 -7 50.54 3.52
2 12 -7 52.01 3.89
2 12 -7 55.43 3.65
-2 -12 6 10.13 1.88
-2 -12 6 12.63 2.17
2 12 -6 13.36 1.94
2 12 -6 7.46 1.47
2 12 -6 7.79 1.53
-2 -12 5 5.72 1.66
2 12 -5 0.89 1.24
-2 -12 5 1.77 1.16
2 12 -5 2.11 1.09
2 12 -5 3.51 1.2
2 12 -4 105.83 4.63
2 12 -4 109.67 5.28
2 12 -4 110.11 4.72
-2 -12 4 95.35 4.86
-2 -12 4 109.3 5.02
-2 -12 3 139.91 5.69
-2 -12 3 134.42 5.6
2 12 -3 133.73 5.17
2 12 -3 128.95 5.77
2 12 -3 134.94 5.17
2 12 -3 118.4 4.23
2 12 -2 379.58 9.1
2 12 -2 371 9.03
-2 -12 2 397.81 10.03
-2 -12 2 381.81 9.76
2 12 -2 390.92 10.15
2 12 -2 381.32 8.37
-2 -12 1 7.03 1.52
2 12 -1 9.04 1.44
2 12 -1 7.45 1.3
2 12 -1 6.86 1.17
-2 -12 1 9.9 1.81
2 12 -1 8.98 1.88
2 12 0 41.69 2.7
2 12 0 37.56 2.51
2 12 0 40.99 2.56
2 12 0 34.84 2.84
-2 -12 0 42.87 3.07
2 12 1 2.56 0.85
-2 -12 -1 2.96 1
2 12 1 3.95 0.98
-2 -12 -1 6.75 1.25
2 12 1 3.94 0.95
2 12 1 3.29 1.03
2 12 2 41.66 2.75
2 12 2 40.39 2.99
2 12 2 42.23 2.78
-2 -12 -2 40.09 2.66
-2 -12 -2 38.84 2.62
-2 -12 -2 42.3 2.77
2 12 2 43.09 2.85
-2 -12 -2 43.71 3.13
2 12 3 251.77 7.2
-2 -12 -3 246.63 6.94
-2 -12 -3 257.58 7.08
-2 -12 -3 256.83 7.08
-2 -12 -3 262.91 7.87
2 12 3 246.43 7.68
2 12 4 49.11 3.26
-2 -12 -4 47.46 2.9
-2 -12 -4 42 2.84
-2 -12 -4 47.04 3.29
-2 -12 -4 45.35 2.9
-2 -12 -5 156.73 5.52
-2 -12 -5 166.39 6.14
-2 -12 -5 163.28 5.6
-2 -12 -5 160.87 5.21
2 12 5 160.46 6.03
2 12 5 153.27 5.71
2 12 6 2.08 1.14
-2 -12 -6 5.05 1.1
-2 -12 -6 4.25 1.39
-2 -12 -6 3.37 0.98
-2 -12 -6 3.8 0.97
2 12 7 40.34 3.05
-2 -12 -7 39.3 2.82
-2 -12 -7 42.57 3.15
-2 -12 -7 39.95 2.85
-2 -12 -7 40.32 2.42
2 12 7 33.82 2.85
2 12 8 39.07 3.16
-2 -12 -8 39.21 3.08
-2 -12 -8 36.33 2.83
2 12 8 45.24 3.28
-2 -12 -8 34.47 2.78
-2 -12 -9 2.04 1.13
-2 -12 -9 1.24 1.36
2 12 9 2.56 1.37
2 12 9 0.31 1.38
2 12 10 77.61 4.68
-2 -12 -10 79.08 4.28
-2 -12 -10 72.66 4.4
2 12 10 81.71 4.58
-2 -12 -10 80.06 4.56
2 12 11 15.47 2.55
-2 -12 -11 14.94 2.25
-2 -12 -11 12.28 1.98
2 12 11 15.67 2.21
-2 -12 -11 15.38 2.25
-2 -12 -12 75.67 4.67
2 12 12 72.85 4.93
-2 -12 -12 70.64 4.13
-2 -12 -12 76.31 4.68
2 12 12 69.95 4.44
-2 -12 -13 -2.37 1.76
-2 -12 -13 -2.05 1.85
2 12 13 -0.92 1.72
2 12 13 0.49 1.25
-2 -12 -14 22.38 2.98
2 12 14 24.76 3.33
-2 -12 -14 21.33 2.94
-2 -12 -15 5.32 1.92
2 12 15 10.18 2.4
-2 -12 -15 9.61 2.38
-2 -12 -16 5.54 2.23
-2 -12 -16 1.78 1.76
2 12 18 -1.42 2.4
-2 -13 13 22.85 3.31
2 13 -13 22.18 3.27
-2 -13 12 2.26 1.92
2 13 -12 0.81 1.71
2 13 -11 6.38 1.96
2 13 -11 11.03 2.42
2 13 -11 11.76 2.37
2 13 -10 -0.91 1.39
2 13 -10 1.13 1.31
2 13 -10 0.92 1.5
-2 -13 10 0.41 1.56
-2 -13 10 2.04 1.61
2 13 -9 19.96 2.63
-2 -13 9 21.95 2.73
-2 -13 9 15.32 2.56
2 13 -8 19.41 2.42
2 13 -8 15.8 2.23
2 13 -8 15.55 2.49
-2 -13 8 14.19 2.37
-2 -13 8 14.18 2.33
2 13 -7 6.17 1.55
2 13 -7 5.86 1.59
-2 -13 7 3.89 1.62
-2 -13 7 6.83 2.07
2 13 -7 6.58 1.73
-2 -13 6 62.19 4.29
2 13 -6 59.27 3.76
2 13 -6 65.02 4.34
2 13 -6 59.13 3.8
-2 -13 6 66.84 4.24
2 13 -5 3.41 1.16
2 13 -5 -1.32 1.64
-2 -13 5 1.52 1.58
-2 -13 5 -1.81 1.44
2 13 -5 3.86 1.05
-2 -13 4 130.29 5.94
-2 -13 4 141.95 6.08
2 13 -4 160.68 6.69
2 13 -4 144.76 5.63
2 13 -4 147.71 5.69
-2 -13 3 8.21 1.59
2 13 -3 9.89 1.74
-2 -13 3 6.18 1.64
2 13 -3 11.09 2.14
2 13 -3 10.53 1.73
2 13 -2 115.42 4.47
2 13 -2 113.56 5.49
-2 -13 2 121.7 5.51
2 13 -1 84.45 4.64
2 13 -1 78.17 3.97
-2 -13 1 83.94 4.55
2 13 -1 76.86 3.9
2 13 -1 85.15 3.8
-2 -13 0 0.8 1.17
-2 -13 0 2.57 1.25
2 13 0 0.31 1.41
2 13 0 3.41 1.12
2 13 0 0.14 1.23
2 13 0 -0.51 1.25
-2 -13 -1 5.63 1.29
-2 -13 -1 3.07 1.32
2 13 1 5 1.18
2 13 1 1.83 0.92
2 13 1 4.46 1.05
2 13 1 3.85 1.06
2 13 2 2.06 1.16
2 13 2 1.97 0.97
-2 -13 -2 1.58 1.09
2 13 2 2.99 1.03
-2 -13 -2 0.56 1.12
-2 -13 -2 5 1.44
2 13 2 1.39 0.94
-2 -13 -2 2.98 1.08
-2 -13 -3 186.16 6.19
2 13 3 171.66 6.08
-2 -13 -3 176.17 6.65
2 13 3 169.82 6.51
-2 -13 -3 169.49 5.8
-2 -13 -3 173.34 5.87
-2 -13 -4 116.82 5.45
-2 -13 -4 123.21 4.93
-2 -13 -4 130.92 5
-2 -13 -4 122.43 4.91
2 13 4 113.46 5.07
2 13 5 9.59 1.84
-2 -13 -5 11.35 1.92
2 13 5 10.57 1.78
-2 -13 -5 10.93 1.64
-2 -13 -5 10.64 1.53
-2 -13 -5 6.67 1.31
2 13 6 2.09 1.19
-2 -13 -6 4.28 1.42
-2 -13 -6 2.93 0.98
-2 -13 -6 0.86 1.15
-2 -13 -6 4.29 1.11
2 13 6 0.63 1.35
-2 -13 -7 17.99 2.23
2 13 7 17.77 2.13
2 13 7 15.32 2
-2 -13 -7 17.08 1.94
-2 -13 -7 16.67 1.96
-2 -13 -7 18.34 1.87
2 13 8 33.13 3.08
-2 -13 -8 33.49 2.9
2 13 8 29.17 2.85
-2 -13 -8 35.09 2.88
-2 -13 -8 40.96 3.24
-2 -13 -9 36.12 3.03
-2 -13 -9 37.94 3.11
2 13 9 34.15 3.15
2 13 9 34.1 3.16
-2 -13 -10 4.55 1.67
-2 -13 -10 3.2 1.59
-2 -13 -10 1.99 1.21
2 13 10 0.64 1.47
2 13 10 2.33 1.37
-2 -13 -11 34.88 3.25
-2 -13 -11 33.67 3.14
-2 -13 -11 35.59 3.13
2 13 11 34.39 3.45
2 13 11 40.05 3.43
-2 -13 -12 5.83 1.95
-2 -13 -12 5.08 1.75
-2 -13 -12 4.73 1.62
2 13 12 8.29 2.02
2 13 12 8.93 2.18
2 13 13 18.13 2.65
2 13 13 17.46 2.94
-2 -13 -13 17.97 2.76
-2 -13 -13 16.53 2.68
2 13 14 0.29 1.59
-2 -13 -14 -1.43 1.7
-2 -13 -14 -1.09 1.66
2 13 15 18.09 3.18
2 13 16 4.6 2.12
2 13 17 1.26 2.27
-2 -14 12 19.69 3.4
2 14 -12 16.81 3.26
-2 -14 11 8.33 2.28
2 14 -11 0.56 1.78
-2 -14 10 15.43 2.97
2 14 -10 11.46 2.64
-2 -14 9 12.03 2.36
2 14 -9 9.37 2.07
2 14 -9 12.25 2.58
-2 -14 9 12.99 2.73
2 14 -9 8.5 2.03
2 14 -8 25.75 3.07
-2 -14 8 27.85 3.3
-2 -14 8 26.37 3.16
2 14 -8 29.74 3.08
2 14 -8 27.6 2.96
-2 -14 7 -2.12 1.59
2 14 -7 -2.13 1.43
2 14 -7 -3.54 2.24
-2 -14 7 -4.52 2.16
2 14 -6 4.54 1.58
-2 -14 6 4.24 1.76
-2 -14 6 4.12 1.67
2 14 -6 4.81 1.47
2 14 -6 4.48 1.35
2 14 -5 12.94 2.25
-2 -14 5 9.76 2.08
2 14 -5 10.53 1.8
2 14 -5 9.3 1.71
-2 -14 5 12.12 2.19
2 14 -4 7.08 1.49
2 14 -4 5.81 1.41
-2 -14 4 7.26 1.96
2 14 -4 10.73 2.3
-2 -14 3 166.65 6.93
2 14 -3 195.24 7.61
2 14 -2 0.68 1.29
-2 -14 2 -0.99 1.69
2 14 -2 -1.19 1.25
2 14 -2 -1.58 1.36
-2 -14 2 -1.42 1.56
2 14 -1 98.13 5.19
-2 -14 1 100.68 5.14
-2 -14 1 99.96 5.23
2 14 -1 101.1 4.65
2 14 -1 95.06 4.56
2 14 -1 104.99 4.48
2 14 0 -2.21 1.28
2 14 0 -0.15 1.04
-2 -14 0 2.05 1.15
2 14 0 -0.26 1.43
-2 -14 0 -0.14 1.47
2 14 0 -3.54 1.54
-2 -14 -1 47.5 3.03
2 14 1 47.56 3.12
2 14 1 46.51 3.11
-2 -14 -1 46.1 3.02
2 14 1 45.75 3.09
2 14 1 46.28 3.53
-2 -14 -1 52.68 3.97
-2 -14 -1 47.74 3.47
2 14 2 -1.24 1.6
2 14 2 -1.9 1.34
2 14 2 -1.7 1.3
-2 -14 -2 -1.48 1.28
-2 -14 -2 -0.61 1.22
-2 -14 -2 0.67 1.35
-2 -14 -2 -1.67 1.33
2 14 3 1.4 1.24
2 14 3 0.27 1.13
-2 -14 -3 1.55 1.12
-2 -14 -3 3.44 1.67
-2 -14 -3 0.52 1.02
-2 -14 -3 0.27 1.08
2 14 4 134.95 5.68
-2 -14 -4 132.5 6.08
2 14 4 132.59 5.98
-2 -14 -4 130.52 5.31
-2 -14 -4 129.99 5.25
-2 -14 -4 135.91 5.38
2 14 5 53.32 3.71
-2 -14 -5 56.91 4
2 14 5 57.5 3.96
-2 -14 -5 59.39 3.47
-2 -14 -5 54.44 3.43
-2 -14 -5 56.4 3.49
2 14 6 48.87 3.61
-2 -14 -6 49.68 3.78
2 14 6 48.6 3.67
-2 -14 -6 50.05 3.14
-2 -14 -6 44.65 3.21
-2 -14 -6 46.23 3.26
-2 -14 -7 -1.99 1.43
2 14 7 -1.13 1.38
-2 -14 -7 -1.08 1.49
-2 -14 -7 -1.11 1.42
2 14 7 0.59 1.22
2 14 8 36.9 3.35
2 14 8 39.35 3.41
-2 -14 -8 38.06 3.1
-2 -14 -8 37.97 3.14
-2 -14 -8 43.36 3.52
-2 -14 -9 20.39 2.45
2 14 9 17.74 2.47
2 14 9 21.48 2.92
-2 -14 -9 17.36 2.42
2 14 10 1.23 1.37
2 14 10 0.97 1.34
-2 -14 -10 -2.52 1.68
-2 -14 -10 -0.09 1.5
-2 -14 -10 1.2 1.47
2 14 11 3.27 1.82
2 14 11 4.24 1.76
-2 -14 -11 6.22 1.87
-2 -14 -11 2.75 1.5
-2 -14 -11 6.99 1.88
2 14 12 29.78 3.29
-2 -14 -12 28.91 3.31
2 14 12 29.78 3.59
-2 -14 -12 23.83 3.04
2 14 13 10.76 2.32
2 14 13 8.08 2.23
2 14 14 16.62 3.11
2 14 15 5.42 2.32
2 14 16 8.07 3
-2 -15 12 0.23 1.87
2 15 -11 1.35 2.19
2 15 -10 19.82 3.13
2 15 -9 7.47 2.4
2 15 -8 13.97 2.89
-2 -15 8 3.95 2.15
2 15 -7 22.94 3.25
-2 -15 7 17.17 2.67
2 15 -6 -2.58 1.58
-2 -15 6 -3.34 1.99
2 15 -6 -0.96 1.98
2 15 -6 -2.47 1.54
2 15 -5 6.05 1.51
-2 -15 5 9.36 2.22
-2 -15 5 7.18 1.87
2 15 -5 4.51 1.59
2 15 -5 6.9 1.67
2 15 -4 2.39 1.86
-2 -15 4 -0.52 1.57
-2 -15 4 -0.52 1.58
2 15 -3 26.8 2.67
-2 -15 3 28.02 3.01
2 15 -3 26.94 2.67
-2 -15 3 27.84 3.08
2 15 -3 28.13 3.32
-2 -15 2 58.42 4.08
2 15 -2 69.99 4.02
-2 -15 2 74.86 4.83
2 15 -2 68.36 4.01
2 15 -2 68.2 4.62
2 15 -1 4.46 1.32
-2 -15 1 5.93 1.95
-2 -15 1 1.43 1.6
2 15 -1 4.16 1.33
2 15 -1 4.91 1.97
-2 -15 0 56.42 4.13
-2 -15 0 61.82 4.12
2 15 0 56.73 3.52
2 15 0 57.34 4.17
2 15 0 52.49 3.48
2 15 0 51.64 3.45
2 15 1 -1.03 1.26
-2 -15 -1 1.49 1.12
-2 -15 -1 3.38 1.6
-2 -15 -1 1.46 1.22
2 15 1 -0.04 1.47
2 15 1 0.95 1.13
-2 -15 -1 -1.11 1.19
2 15 1 0.95 1.16
-2 -15 -2 44.41 3.41
-2 -15 -2 39.6 2.95
-2 -15 -2 40.8 3.58
2 15 2 43.88 3.21
-2 -15 -2 37.87 2.92
2 15 2 37.66 3.37
-2 -15 -3 11.48 2.17
-2 -15 -3 11.51 1.88
2 15 3 12.81 2.27
2 15 3 8.87 1.74
-2 -15 -3 8.66 1.62
-2 -15 -3 9.24 1.57
2 15 4 -0.09 1.21
2 15 4 -0.34 1.35
-2 -15 -4 1.6 1.31
-2 -15 -4 -0.65 1.23
-2 -15 -4 0.02 1.15
-2 -15 -4 1.23 1.41
2 15 5 44.49 3.68
-2 -15 -5 50.16 3.92
2 15 5 48.08 3.65
-2 -15 -5 49.79 3.45
-2 -15 -5 53.86 3.52
-2 -15 -5 53.8 3.54
-2 -15 -6 19.85 2.81
2 15 6 17.88 2.51
-2 -15 -6 13.35 1.88
-2 -15 -6 13.63 1.96
2 15 6 16.7 2.38
-2 -15 -6 15.09 2.05
-2 -15 -7 59.97 4.32
-2 -15 -7 61.78 3.94
-2 -15 -7 59.44 3.98
2 15 7 59.45 4.3
2 15 7 66.02 4.54
2 15 8 6.57 2.15
-2 -15 -8 5.74 1.59
-2 -15 -8 4.73 1.83
2 15 8 8.88 2.34
-2 -15 -8 4.66 1.55
2 15 9 30.95 3.27
-2 -15 -9 29.06 3.07
2 15 9 28.85 3.38
2 15 10 12.49 2.26
-2 -15 -10 15.02 2.6
2 15 10 10.34 2.26
2 15 11 1.99 1.83
-2 -15 -11 2.59 1.73
2 15 11 -1.73 1.77
2 15 12 11.12 2.54
2 15 12 13.15 2.48
2 15 13 0.42 1.79
2 15 14 13.11 2.94
2 15 15 17.37 3.52
-2 -16 11 1.71 1.85
2 16 -10 -1.54 2.22
-2 -16 10 -2.39 2.52
2 16 -9 20.91 3.32
-2 -16 9 22.21 3.45
-2 -16 8 10.53 2.59
2 16 -8 7.92 2.45
-2 -16 8 5.4 2.43
-2 -16 7 23.63 3.15
2 16 -7 19.85 3.11
-2 -16 6 3.32 1.63
2 16 -6 3.01 1.7
-2 -16 6 4.02 1.64
-2 -16 5 0.55 1.72
2 16 -5 1.68 1.62
-2 -16 5 0.59 1.71
-2 -16 4 8.09 2.28
2 16 -4 4.3 1.99
-2 -16 4 8.59 2.26
-2 -16 3 -0.38 1.47
2 16 -3 0.51 1.75
-2 -16 3 -2.77 2.04
2 16 -2 51.01 4.32
-2 -16 2 44.86 4.02
-2 -16 2 39.35 3.66
2 16 -1 25.46 2.97
-2 -16 1 20.97 2.63
-2 -16 1 22.12 2.96
2 16 0 1.05 1.38
-2 -16 0 2.94 1.27
2 16 0 3.83 1.88
-2 -16 0 6.92 1.89
2 16 0 4.15 1.45
-2 -16 -1 42.12 3.63
2 16 1 46 3.87
-2 -16 -1 42.57 3.81
2 16 1 43.52 3.41
-2 -16 -2 7.93 2.07
2 16 2 6.21 1.81
2 16 2 6.86 1.8
-2 -16 -2 6.99 1.67
-2 -16 -3 44.18 3.87
2 16 3 49.79 4.08
-2 -16 -3 45.32 3.53
2 16 3 44.94 3.57
-2 -16 -4 9.85 1.94
2 16 4 12.06 2.25
-2 -16 -4 13.15 2.55
-2 -16 -5 0.82 1.2
2 16 5 -1.83 1.95
-2 -16 -5 2.18 1.72
2 16 5 -2.52 2
2 16 6 11.66 2.18
-2 -16 -6 10.85 2.33
2 16 6 12.05 2.11
2 16 7 5.37 1.9
-2 -16 -7 2.96 1.66
2 16 7 2.35 1.54
2 16 8 31.26 3.43
-2 -16 -8 27.71 3.18
2 16 8 28.35 3.22
2 16 9 1.85 1.72
-2 -16 -9 -0.07 1.72
2 16 9 2.11 1.65
2 16 10 34.4 3.66
-2 -16 -10 30.67 3.52
2 16 10 34.88 3.72
2 16 11 4.63 2.11
2 16 11 3.12 1.84
2 16 12 -3.31 2.47
2 16 13 0.45 1.82
2 16 14 1.85 2.01
-2 -17 9 -1.27 1.98
2 17 -9 0.07 2.23
-2 -17 8 17.42 3.14
2 17 -8 22.03 3.57
-2 -17 7 -4.87 2.48
2 17 -7 -0.1 1.96
-2 -17 7 2.48 2.22
-2 -17 6 11.81 2.9
2 17 -6 16.94 3.41
-2 -17 6 12.29 2.75
-2 -17 5 -1.6 1.81
2 17 -5 2.01 1.95
-2 -17 5 1.32 1.87
-2 -17 4 7.72 2.21
2 17 -4 7.66 2.42
-2 -17 4 8.35 2.46
-2 -17 3 8.75 2.09
2 17 -3 5.38 1.99
-2 -17 3 7.92 2.37
-2 -17 2 -0.93 1.84
2 17 -2 -1.55 1.86
-2 -17 2 3.13 2.01
-2 -17 1 37.92 3.73
2 17 -1 36.95 3.92
-2 -17 1 33.59 3.83
-2 -17 0 6.4 1.92
2 17 0 5.96 1.87
-2 -17 0 8.54 2.52
-2 -17 -1 26.09 3.14
2 17 1 21.86 3.18
-2 -17 -1 24.34 3.22
-2 -17 -2 4.27 1.71
-2 -17 -2 8.21 2.32
2 17 2 10.64 2.55
-2 -17 -3 28.6 3.13
-2 -17 -3 27.53 3.42
-2 -17 -4 11.02 2.1
-2 -17 -4 11.6 2.46
2 17 4 12.36 2.45
2 17 4 7.87 1.85
2 17 5 -1.21 1.68
-2 -17 -5 0.36 1.44
2 17 5 -4.01 2.18
2 17 6 10.98 2.42
-2 -17 -6 6.33 1.86
2 17 6 11.49 2.34
2 17 7 12.7 2.52
-2 -17 -7 11.85 2.66
2 17 7 10.4 2.42
2 17 8 4.13 2.05
-2 -17 -8 4.36 2.03
2 17 8 10.14 2.63
2 17 9 9.65 2.5
2 17 9 15.19 2.99
-2 -17 -9 10.17 2.43
2 17 10 3.23 2.06
-2 -17 -10 -0.5 1.74
2 17 11 3.36 2.35
2 17 12 2.3 2.21
-2 -18 8 -1.73 2.57
2 18 -7 10.06 3.09
-2 -18 7 6.92 2.74
2 18 -6 5.07 2.72
-2 -18 6 1.6 2
-2 -18 5 17.71 3.34
2 18 -5 13.63 2.98
-2 -18 5 16.43 3.23
-2 -18 4 8.14 2.71
2 18 -4 3.77 2.4
-2 -18 4 1.66 2.1
-2 -18 3 21.35 3.43
2 18 -3 20.35 3.49
-2 -18 3 16.94 3
-2 -18 2 7.08 2.32
2 18 -2 5.81 2.31
-2 -18 2 5.09 2.14
-2 -18 1 3.97 2.08
2 18 -1 -3.58 2.34
-2 -18 1 2.47 2.29
-2 -18 0 3.48 1.68
2 18 0 6.79 2.41
-2 -18 0 7.19 2.39
-2 -18 -1 5.4 1.95
-2 -18 -1 4.61 2.19
2 18 1 0.62 1.85
2 18 2 51.12 4.66
-2 -18 -2 45.93 4.03
-2 -18 -2 53.58 4.66
-2 -18 -3 -0.52 1.89
-2 -18 -3 1.61 1.56
2 18 3 1.92 2
-2 -18 -4 -0.04 2.05
2 18 4 -0.38 1.85
-2 -18 -5 -2.9 2.23
2 18 5 -1.88 1.85
-2 -18 -6 0.62 1.82
2 18 6 1.01 1.7
-2 -18 -7 14.45 2.63
2 18 7 13.52 2.73
-2 -18 -8 -4.91 2.65
2 18 8 -1.67 1.86
-2 -18 -9 20.27 3.34
-2 -19 5 8.9 2.88
2 19 -5 10.83 3.21
-2 -19 4 8.65 2.44
-2 -19 4 8.85 2.74
2 19 -4 13.13 3.22
-2 -19 3 10.79 2.68
-2 -19 3 16.93 3.51
2 19 -3 11.45 3.08
-2 -19 2 8.42 2.67
-2 -19 2 11.55 2.88
2 19 -2 11.2 2.9
-2 -19 1 0.13 2.02
-2 -19 1 2.78 1.81
2 19 -1 1.73 2.02
-2 -19 0 -0.66 2.03
-2 -19 0 0.46 1.77
2 19 0 -2.11 2.41
-2 -19 -1 0.78 1.71
2 19 1 -1.83 2.18
-2 -19 -2 3.28 2.38
-2 -19 -3 25.78 3.74
2 19 3 32.14 3.79
-2 -19 -4 -1.63 2.44
2 19 4 -2.9 2.29
-2 -19 -5 1.03 2.07
2 19 5 2.43 1.88
-2 -19 -6 -3.73 2.47
2 19 6 -0.14 1.72
-2 -19 -7 -0.47 2.26
2 20 -2 3.12 2.44
-2 -20 1 4.21 2.49
2 20 -1 1.18 1.88
-2 -20 0 1.48 2.19
2 20 0 -0.2 2.17
2 20 1 0.49 2.37
-2 -20 -1 1.71 2.13
2 20 2 -0.13 2.19
-2 -20 -2 -0.64 2.53
-2 -20 -3 1.2 2.09
-2 -20 -4 4.42 2.54
-2 -20 -5 -2.2 2.41
3 -19 -6 -0.3 2.5
3 -19 -5 24.37 3.92
3 -19 -4 -0.69 2.27
3 -19 -3 -2.17 1.96
3 -19 -2 -1.43 2.31
3 -19 -1 5.03 2.64
3 -19 0 1.43 2.22
3 -19 0 6.66 2.76
3 -19 1 8.46 2.66
3 -19 2 3.8 2.69
-3 18 9 5.46 2.44
-3 18 8 1.7 2.3
3 -18 -8 9.94 3.07
-3 18 7 -2.29 2.4
3 -18 -7 1.71 2.42
-3 18 6 4.01 1.93
3 -18 -6 7.31 2.7
-3 18 5 5.91 2.52
3 -18 -5 8.25 2.82
-3 18 4 20.67 3.33
3 -18 -4 17.02 3.16
3 -18 -4 17.68 3.27
-3 18 3 6.7 2.51
3 -18 -3 6.85 2.59
3 -18 -3 7.3 2.6
-3 18 2 2.18 2
3 -18 -2 3.79 2.07
3 -18 -2 2.07 2.3
3 -18 -1 6.72 2.3
-3 18 1 4.52 2.22
3 -18 -1 11.58 2.92
3 -18 0 0.29 1.9
-3 18 0 -0.66 1.94
3 -18 0 3.61 2.22
3 -18 1 27.05 3.91
-3 18 -1 24.63 3.58
3 -18 1 33.1 4.11
3 -18 2 5.59 2.13
-3 18 -2 4.55 2.27
3 -18 2 9.38 2.68
-3 18 -3 25.16 3.62
3 -18 3 19.71 3.54
-3 18 -4 6.19 2.34
3 -18 4 2.44 2.46
-3 18 -5 -2.22 2.44
3 -18 5 -0.77 2.1
3 -18 6 0.36 1.78
-3 17 11 18.49 3.25
-3 17 10 16.52 3.32
3 -17 -10 13.52 3.24
-3 17 9 -0.78 2
3 -17 -9 0.9 2.04
-3 17 8 -1.97 2.61
3 -17 -8 -2.12 2.05
-3 17 7 -0.37 2.01
3 -17 -7 -0.14 1.96
-3 17 6 -4.02 2.55
3 -17 -6 4.67 2.44
-3 17 5 32.71 3.68
3 -17 -5 31.51 3.62
3 -17 -5 34.53 3.87
-3 17 4 9.01 2.8
3 -17 -4 5.98 2.5
3 -17 -4 2.16 1.96
-3 17 3 95.7 5.99
3 -17 -3 87.23 6.01
-3 17 3 74.37 5.07
3 -17 -3 92.34 5.97
3 -17 -2 -4.48 2.3
-3 17 2 -2.49 2.03
3 -17 -2 1.57 1.67
-3 17 2 0.79 1.56
3 -17 -1 21.73 3.27
-3 17 1 20.84 3.08
3 -17 -1 16.78 2.79
-3 17 1 20.93 2.98
3 -17 0 3.29 1.58
-3 17 0 1.87 1.85
3 -17 0 -0.95 1.72
-3 17 0 2.39 1.77
3 -17 1 2.21 1.9
-3 17 -1 -1.23 1.8
3 -17 1 -2.09 1.84
-3 17 -1 -0.19 1.68
-3 17 -2 29.84 3.59
3 -17 2 28.24 3.53
3 -17 2 30.12 3.82
-3 17 -3 6.87 2.39
3 -17 3 5.7 2.12
3 -17 3 6.62 2.18
-3 17 -4 25.11 3.65
3 -17 4 20.72 3.22
3 -17 4 18 3.12
3 -17 5 -2.3 1.87
-3 17 -5 -2.36 2.16
3 -17 6 5.51 2.39
-3 17 -6 3.35 2.08
-3 17 -7 6.11 2.17
3 -17 7 4.82 2.54
-3 17 -8 -0.39 1.94
3 -17 8 1.81 2.5
-3 16 13 -3.6 2.76
-3 16 12 1.66 1.86
-3 16 11 -0.62 1.96
3 -16 -11 -4.02 2.26
-3 16 10 37.21 4.22
3 -16 -10 31.05 3.83
-3 16 9 23.87 3.3
3 -16 -9 18.81 3.16
-3 16 8 -1.86 1.85
3 -16 -8 -0.6 2.14
-3 16 7 -1.83 2.35
3 -16 -7 1.19 1.51
3 -16 -7 1.17 1.76
-3 16 6 -3.96 2.16
3 -16 -6 -1.56 1.61
3 -16 -6 1.79 1.65
-3 16 5 30.78 3.68
3 -16 -5 32.37 3.47
-3 16 5 32.42 3.35
3 -16 -5 30.5 3.59
-3 16 4 69.9 5
3 -16 -4 68.36 5.11
-3 16 4 56.75 4.15
3 -16 -4 58.54 4.59
3 -16 -3 20.31 3.09
-3 16 3 17.03 2.71
3 -16 -3 21.35 3.07
-3 16 3 23.93 3.28
3 -16 -2 42.19 4.07
-3 16 2 39.18 3.67
3 -16 -2 39.85 3.74
-3 16 2 40.29 3.72
3 -16 -1 8.68 2.06
-3 16 1 5.66 1.78
3 -16 -1 6.98 2.09
-3 16 1 11.23 2.41
3 -16 0 18.26 2.81
-3 16 0 15.69 2.45
3 -16 0 11.9 2.46
-3 16 0 19.37 2.74
3 -16 1 -2.9 1.99
-3 16 -1 0.87 1.65
3 -16 1 -1.31 1.8
-3 16 -1 -0.6 1.6
3 -16 2 1.17 1.74
-3 16 -2 3.14 1.88
3 -16 2 0.57 1.37
-3 16 -2 0.66 1.56
3 -16 3 26.79 3.28
-3 16 -3 33.89 3.67
3 -16 3 31.46 3.66
-3 16 -3 31.61 3.32
-3 16 -4 -3.57 2.1
3 -16 4 3.02 2.08
3 -16 4 -2.28 1.91
3 -16 5 19.68 3.13
3 -16 5 19.56 2.7
-3 16 -5 18.6 3.03
-3 16 -6 -1.71 2.08
3 -16 6 -1.65 2.05
-3 16 -7 11.76 2.6
3 -16 7 9.66 2.31
-3 16 -8 9.09 2.4
3 -16 8 7.72 2.79
-3 16 -9 -1.36 1.94
3 -16 9 4.43 2.62
-3 16 -10 -3.4 2.84
-3 15 14 3.57 2.15
-3 15 13 0.8 1.98
-3 15 12 -5.61 2.62
3 -15 -12 -1.46 2.11
-3 15 11 38.11 4.29
3 -15 -11 31.32 3.73
-3 15 10 1.99 2.05
3 -15 -10 -1.89 2.3
-3 15 9 79.43 5.48
3 -15 -9 73.79 5.38
3 -15 -8 6.86 1.97
3 -15 -8 13.79 2.65
-3 15 8 9.57 2.11
3 -15 -7 29.11 3.11
3 -15 -7 32.16 3.52
-3 15 7 29.6 3.42
3 -15 -6 3.16 1.63
3 -15 -6 1.31 1.8
-3 15 6 3.08 1.48
-3 15 6 2.01 1.79
3 -15 -5 4.53 1.49
-3 15 5 2.56 1.32
-3 15 5 2.56 1.61
3 -15 -4 41.77 3.63
-3 15 4 38.09 3.27
3 -15 -4 38.26 3.7
-3 15 4 38.71 3.65
-3 15 3 15.85 2.7
-3 15 3 15.86 2.34
3 -15 -3 16.21 2.6
3 -15 -3 16.14 2.43
-3 15 2 22.47 2.8
-3 15 2 26.98 2.96
3 -15 -2 29.17 3.25
3 -15 -2 29.45 3.13
-3 15 1 6.25 1.87
-3 15 1 4.78 1.56
3 -15 -1 5.9 1.79
3 -15 -1 3.03 1.62
-3 15 0 45.99 3.77
-3 15 0 39.4 3.46
3 -15 0 34.34 3.48
3 -15 0 35.58 3.5
-3 15 -1 56.87 4.18
-3 15 -1 57.74 4.18
3 -15 1 48.88 4.07
3 -15 1 52.14 4.25
-3 15 -2 2.13 1.49
-3 15 -2 0.84 1.27
3 -15 2 0.06 1.41
3 -15 2 1.34 1.56
3 -15 3 -0.95 1.68
-3 15 -3 -0.69 1.77
3 -15 3 0.83 1.44
-3 15 -3 -1.65 1.6
3 -15 4 19.77 2.78
-3 15 -4 18.4 2.77
3 -15 4 25.59 3.19
-3 15 -4 19.55 2.58
3 -15 5 20.29 2.74
-3 15 -5 19.04 2.91
3 -15 5 27.74 3.3
-3 15 -5 23.6 2.88
3 -15 6 32.35 3.41
3 -15 6 34.29 3.67
-3 15 -6 30.64 3.67
3 -15 7 1.84 1.82
-3 15 -7 0.99 1.6
3 -15 8 11.34 2.39
3 -15 9 -1.31 1.92
3 -15 10 1.66 1.94
-3 15 -10 -1.29 2.13
-3 15 -11 2.59 1.95
-3 14 15 24.23 3.85
-3 14 14 -1.17 2.08
-3 14 13 8.11 2.2
3 -14 -12 -3.33 2.26
-3 14 12 -2.6 2.01
3 -14 -11 21.45 3.13
-3 14 11 26.87 3.27
-3 14 10 65.26 4.82
3 -14 -10 60.36 4.67
3 -14 -9 -0.55 1.37
-3 14 9 -2.24 1.73
3 -14 -9 -0.69 1.76
3 -14 -8 27.52 2.85
-3 14 8 24.53 3.03
3 -14 -8 21.65 3.04
3 -14 -7 4.7 1.6
3 -14 -7 3.8 1.75
-3 14 7 3.46 1.32
-3 14 7 3.34 1.51
-3 14 6 99.42 4.81
-3 14 6 93.35 5.48
3 -14 -6 107.55 5.92
3 -14 -6 103.36 5.35
3 -14 -5 3.07 1.32
-3 14 5 1.56 1.18
3 -14 -5 1.11 1.36
-3 14 5 2.64 1.77
3 -14 -4 5.41 1.36
-3 14 4 7.23 1.59
3 -14 -4 8.78 2.01
-3 14 4 7.39 1.73
3 -14 -3 57.54 4.01
-3 14 3 57.61 3.81
3 -14 -3 68.65 4.57
-3 14 3 57.09 4.08
3 -14 -2 3.15 1.38
-3 14 2 3.94 1.35
3 -14 -2 6.7 1.84
-3 14 2 2.94 1.55
3 -14 -1 62.5 4.22
-3 14 1 63.44 3.98
3 -14 -1 57.01 4.2
-3 14 1 57.09 4.07
3 -14 0 4.17 1.61
-3 14 0 3.88 1.63
3 -14 0 1.12 1.53
-3 14 0 3.79 1.52
3 -14 1 74.21 4.77
-3 14 -1 67.14 4.38
3 -14 1 79.65 4.82
-3 14 -1 76.73 4.61
3 -14 2 50.34 4.01
-3 14 -2 43.77 3.56
-3 14 -2 46.67 3.73
3 -14 2 46.35 3.82
-3 14 -3 -0.23 1.39
3 -14 3 -0.75 1.57
3 -14 3 0.65 1.26
-3 14 -3 -2.39 1.66
3 -14 4 19.31 2.75
3 -14 4 15.97 2.41
-3 14 -4 13.81 2.26
-3 14 -5 0.59 1.29
-3 14 -5 -1.08 1.87
3 -14 5 0.25 1.31
3 -14 6 82.38 5.32
3 -14 6 73.81 4.69
-3 14 -7 49.67 4.27
3 -14 7 49.13 3.93
3 -14 7 53.54 4.49
-3 14 -8 2.2 1.74
3 -14 8 5.37 2.18
-3 14 -9 6.94 2.07
3 -14 9 6.28 2.22
-3 14 -10 -1.75 2.1
3 -14 10 -0.26 1.67
-3 14 -11 -0.33 1.69
3 -14 11 2.57 2.19
-3 14 -12 3.56 2.45
-3 14 -13 4.98 2.91
-3 13 16 6.03 2.38
-3 13 15 19.88 3.31
-3 13 14 16.41 2.95
-3 13 13 17.25 2.83
3 -13 -13 12.6 2.49
-3 13 12 -3.45 2.32
3 -13 -12 1 1.72
-3 13 11 3.91 1.84
3 -13 -11 3.6 1.62
3 -13 -10 39.34 3.59
-3 13 10 37.21 3.63
3 -13 -9 27.62 3.09
3 -13 -9 24.08 2.65
-3 13 9 25.27 3.03
3 -13 -8 1.4 1.45
-3 13 8 4.38 1.67
3 -13 -8 4.19 1.32
-3 13 7 59.58 3.53
-3 13 7 59.46 4.2
3 -13 -7 56.41 3.76
3 -13 -7 62.25 4.39
-3 13 6 32.95 2.7
3 -13 -6 38.4 3.55
-3 13 6 35.81 3.31
3 -13 -6 35.13 3.02
-3 13 5 67.53 4.35
-3 13 5 61.84 3.6
3 -13 -5 62.49 4.24
3 -13 -5 57.92 3.82
3 -13 -4 9.14 1.86
3 -13 -4 11.03 1.87
-3 13 4 8.3 1.55
-3 13 4 7.22 1.52
3 -13 -3 16.77 2.27
3 -13 -3 11.95 1.83
-3 13 3 13.03 1.81
-3 13 3 9.28 1.77
3 -13 -2 42.45 3.44
3 -13 -2 45.31 3.49
-3 13 2 46.9 3.51
-3 13 2 46.55 3.29
-3 13 1 0.53 1.12
-3 13 1 -0.32 1.05
3 -13 -1 -0.85 1.44
-3 13 1 -3.45 1.8
-3 13 0 100.18 4.89
3 -13 0 104.13 5.25
-3 13 0 99.7 4.34
3 -13 0 91.87 4.91
-3 13 0 100.23 5.05
-3 13 -1 7.22 1.76
3 -13 1 6.09 1.66
-3 13 -1 3.9 1.26
3 -13 1 6.7 1.75
3 -13 2 180.48 7.21
-3 13 -2 191.49 6.99
-3 13 -2 188.22 7.07
3 -13 2 189.31 7.22
-3 13 -3 33.24 2.93
3 -13 3 35.36 3.3
-3 13 -3 36.01 3.2
3 -13 3 34.72 3.14
3 -13 4 -2.34 1.51
3 -13 4 -0.55 1.13
-3 13 -5 46.55 3.68
3 -13 5 45.14 3.8
3 -13 6 2.88 1.55
-3 13 -6 1.16 1.29
-3 13 -6 -0.86 1.26
3 -13 6 0.45 1.48
3 -13 7 116.27 6.11
-3 13 -7 101.19 5.11
3 -13 7 97.04 5.13
-3 13 -7 101.87 5.83
3 -13 8 16.92 2.64
-3 13 -8 22.09 3.12
3 -13 9 25.66 3.23
-3 13 -9 26.05 3.25
3 -13 10 0.6 1.75
-3 13 -10 0.5 1.76
3 -13 11 -3 1.98
-3 13 -11 -1.07 1.82
3 -13 12 0.53 1.63
-3 13 -12 0.8 1.97
-3 13 -13 12.94 3.2
-3 13 -14 10.23 3.02
-3 12 16 23.8 3.74
-3 12 15 -2.17 1.96
-3 12 14 21.8 3.23
-3 12 13 -2.1 1.55
3 -12 -13 0.11 1.46
-3 12 12 18.03 2.66
3 -12 -12 26.38 3.1
-3 12 11 19.9 2.7
3 -12 -11 22.95 2.74
3 -12 -10 -1.59 1.34
-3 12 10 -1.88 1.82
3 -12 -10 -0.08 1.41
3 -12 -9 51.65 3.92
-3 12 9 53.89 4.03
3 -12 -9 50.12 3.39
-3 12 8 0.75 0.98
-3 12 8 0.72 1.35
-3 12 8 1.14 1.04
3 -12 -8 1.87 1.34
3 -12 -8 0.65 1.2
-3 12 7 34.33 2.6
-3 12 7 33.73 3.23
-3 12 7 32.01 2.43
3 -12 -7 39.71 3.33
3 -12 -6 35.37 3.18
3 -12 -6 38.62 3.03
-3 12 6 37.1 2.69
-3 12 6 36.14 2.64
-3 12 6 37.02 3.22
3 -12 -5 61.26 3.76
3 -12 -5 61.52 4.06
-3 12 5 62.8 3.38
-3 12 5 68.47 3.59
3 -12 -4 31.81 2.86
-3 12 4 30.64 2.35
-3 12 4 33.23 3.07
-3 12 4 31.93 2.53
3 -12 -4 30.35 2.69
3 -12 -3 -1.64 1.63
-3 12 3 -2.36 1.15
-3 12 3 -1.02 1.37
-3 12 3 -1.21 1.23
3 -12 -3 -2.63 1.61
3 -12 -2 55.78 3.66
-3 12 2 52 3
-3 12 2 62.76 3.84
-3 12 2 54.75 3.33
3 -12 -2 54.07 3.56
3 -12 -1 130.31 5.74
-3 12 1 138.03 4.99
-3 12 1 139.48 5.68
-3 12 1 140.13 5.51
3 -12 -1 144.7 5.91
3 -12 0 18.59 2.12
-3 12 0 19.75 2.02
-3 12 0 19.75 2.3
3 -12 0 20.66 2.43
-3 12 0 14.45 1.83
-3 12 -1 216.92 7.18
3 -12 1 210.73 7.34
3 -12 1 203.99 7.36
-3 12 -1 216.9 7.18
-3 12 -2 31.1 2.81
3 -12 2 26.16 2.68
-3 12 -2 27.45 2.71
3 -12 2 28.53 2.83
3 -12 3 84.02 4.71
3 -12 3 82.15 4.51
3 -12 4 0.47 1.31
3 -12 4 1.42 1.28
-3 12 -4 0.66 1.5
3 -12 5 39.57 3.12
-3 12 -5 43.89 3.3
-3 12 -5 38.45 3.26
3 -12 5 41.1 3.43
3 -12 6 29.99 2.7
-3 12 -6 34.82 2.98
-3 12 -6 37.01 3.48
3 -12 6 39.44 3.34
3 -12 7 -1.66 1.57
3 -12 7 -1.32 1.35
-3 12 -7 1.17 1.64
-3 12 -7 0.84 1.2
3 -12 8 67.75 4.12
-3 12 -8 72.24 4.2
3 -12 8 73.83 4.76
-3 12 -8 80.99 5.04
3 -12 9 -0.11 1.69
-3 12 -9 -1.01 1.43
-3 12 -9 1.04 1.68
3 -12 10 28.93 3.28
-3 12 -10 34.58 3.65
3 -12 11 0.09 1.62
-3 12 -11 1.08 1.89
3 -12 12 3.89 1.94
-3 12 -12 5.94 2.29
-3 12 -13 11.58 2.93
-3 12 -14 6.72 2.62
-3 11 17 2 2.13
-3 11 16 8.37 2.46
-3 11 15 21.1 3
-3 11 14 -0.72 1.94
3 -11 -14 1.12 1.55
-3 11 13 27.28 3.1
3 -11 -13 35.1 3.33
-3 11 12 0.45 1.36
3 -11 -12 2.12 1.33
3 -11 -11 73.3 4.59
-3 11 11 72.11 4.69
-3 11 10 8.49 1.71
-3 11 10 6.86 1.78
3 -11 -10 4.3 1.17
3 -11 -10 5.82 1.59
-3 11 9 17.25 2.39
3 -11 -9 20.13 2.48
3 -11 -9 14.04 1.7
-3 11 9 17.79 2.06
-3 11 8 3.69 0.94
-3 11 8 3.75 1.33
3 -11 -8 4.83 1.41
3 -11 -8 3.23 0.99
-3 11 8 2.85 0.96
-3 11 7 3.84 1.39
-3 11 7 1.7 0.89
-3 11 7 1.56 0.86
3 -11 -7 2.52 1.2
-3 11 6 191.12 5.78
-3 11 6 199.34 6.08
3 -11 -6 192.5 6.49
-3 11 6 191.99 7.03
3 -11 -6 181.41 6.88
-3 11 5 40.27 2.62
-3 11 5 43.26 3.25
3 -11 -5 36.79 2.81
3 -11 -5 41.32 3.22
-3 11 5 38.98 2.58
-3 11 4 61.55 3.31
-3 11 4 63.42 3.79
3 -11 -4 58.66 3.5
3 -11 -4 65.55 3.88
-3 11 4 65.54 3.3
-3 11 3 74.75 3.6
-3 11 3 75.75 4.13
3 -11 -3 85.53 4.28
3 -11 -3 85.32 4.39
-3 11 3 80.96 3.6
-3 11 2 8.56 1.21
-3 11 2 13.64 1.94
3 -11 -2 13.85 1.85
3 -11 -2 14.91 1.97
-3 11 2 10.82 1.43
-3 11 1 127.97 4.93
3 -11 -1 139.12 5.55
3 -11 -1 133.76 5.49
-3 11 1 131.98 5.38
-3 11 1 130.37 4.62
3 -11 0 1.62 1.37
-3 11 0 -1.01 1.33
3 -11 0 -0.41 1.29
-3 11 0 3.05 1.41
-3 11 -1 560.83 11.91
3 -11 1 544.34 12.15
-3 11 -1 521.47 11.78
3 -11 1 555.43 12.38
3 -11 2 173.14 6.3
-3 11 -2 181.46 6.36
3 -11 2 171.29 6.46
-3 11 -3 80.05 4.25
3 -11 3 89.05 4.54
3 -11 3 80.93 4.23
-3 11 -3 83.6 4.2
-3 11 -4 8.62 1.39
-3 11 -4 10.84 1.63
3 -11 4 8.61 1.53
3 -11 4 9.25 1.7
-3 11 -5 25.17 2.52
3 -11 5 25.9 2.62
-3 11 -5 29.47 2.56
3 -11 5 20.27 2.21
-3 11 -6 81.6 4.65
-3 11 -6 73.15 4.07
3 -11 6 79.19 4.57
3 -11 6 79.77 4.14
3 -11 7 24.14 2.36
3 -11 7 23.67 2.7
-3 11 -7 25.18 2.81
-3 11 -7 20.3 2.28
3 -11 8 4.79 1.24
3 -11 8 4.09 1.18
-3 11 -8 8.74 1.96
-3 11 -8 6.35 1.61
3 -11 9 51.74 4
-3 11 -9 50.87 4.09
-3 11 -9 47.98 3.5
3 -11 10 14.21 2.32
-3 11 -10 9.85 2.18
-3 11 -10 10.61 1.8
-3 11 -11 43.95 4.12
3 -11 11 49.33 4.09
3 -11 12 -0.63 1.63
-3 11 -12 -1.56 1.95
3 -11 13 17.51 2.84
-3 11 -13 17.99 3.12
-3 11 -14 9.55 2.75
-3 11 -15 1.05 1.86
-3 10 17 8.75 2.62
-3 10 16 2.05 1.63
-3 10 15 8.8 2.25
-3 10 14 8.19 1.85
3 -10 -14 11.79 2.24
3 -10 -13 52.33 3.91
-3 10 13 51.16 4.06
3 -10 -13 47.8 3.66
3 -10 -13 48.54 3.68
3 -10 -12 33.48 3.14
-3 10 12 36.78 3.46
3 -10 -11 28.12 2.53
-3 10 11 23.26 2.67
3 -10 -11 22.89 2.5
3 -10 -11 21.67 2.3
-3 10 10 142.79 6.18
3 -10 -10 148.41 6.14
3 -10 -10 142.21 5.35
3 -10 -10 141.2 5.34
-3 10 10 148.08 5.67
3 -10 -10 141.39 5.3
3 -10 -9 15.69 1.78
-3 10 9 12.07 2.02
3 -10 -9 18.2 2.31
3 -10 -9 15.43 1.82
3 -10 -9 10.98 1.35
-3 10 9 13.34 1.44
-3 10 9 14.94 1.76
3 -10 -8 36.44 2.62
-3 10 8 36.6 2.98
3 -10 -8 38.54 3.11
-3 10 8 40.13 2.8
-3 10 8 35.87 2.25
3 -10 -7 28.42 2.57
-3 10 7 28.91 2.06
-3 10 7 31.86 2.37
-3 10 7 30.31 2.75
3 -10 -7 27.72 2.3
3 -10 -6 10.25 1.52
-3 10 6 16.64 2.21
-3 10 6 13.2 1.44
3 -10 -6 14.57 1.88
-3 10 6 12.34 1.57
3 -10 -5 305.83 8.09
-3 10 5 310.9 8.47
-3 10 5 302.11 7.17
3 -10 -5 301.07 8.55
-3 10 5 301.68 7.5
3 -10 -4 2.97 0.92
-3 10 4 1.55 1.19
-3 10 4 3.3 1.03
3 -10 -4 2.37 1.27
-3 10 4 2.86 0.99
3 -10 -3 330.73 8.61
-3 10 3 353.19 8.87
-3 10 3 329.34 7.75
3 -10 -3 335.51 8.97
-3 10 3 336.03 7.75
3 -10 -2 1.25 1.15
-3 10 2 0.88 1.22
-3 10 2 0.4 1.07
3 -10 -2 3.98 1.19
-3 10 2 1.22 1.01
3 -10 -1 266.96 7.57
-3 10 1 272.6 7.52
-3 10 1 258.16 6.94
3 -10 -1 257.46 7.52
-3 10 1 253.98 6.65
3 -10 0 138.62 5.37
-3 10 0 140.39 4.98
-3 10 0 140.87 5.21
3 -10 0 145.73 5.48
3 -10 1 4.94 1.11
3 -10 1 6.13 1.4
-3 10 -1 5.55 1.39
3 -10 2 401.69 9.62
-3 10 -2 404.21 9.44
3 -10 2 402.06 9.89
-3 10 -2 379.09 9.41
3 -10 3 62.31 3.51
-3 10 -3 58 3.38
3 -10 3 65 3.79
-3 10 -3 62.38 3.59
3 -10 4 275.21 7.77
-3 10 -4 289.55 8.18
-3 10 -4 284.79 7.79
3 -10 4 293.86 8.44
-3 10 -5 17.47 1.91
3 -10 5 14.08 1.69
-3 10 -5 16.66 2
3 -10 5 17.02 2.15
3 -10 6 78.27 4.37
3 -10 6 81.03 3.98
-3 10 -6 85.38 4.11
-3 10 -6 82.13 4.39
3 -10 7 85.54 4.65
3 -10 7 79.83 3.91
-3 10 -7 80.41 4.09
-3 10 -7 84.43 4.66
-3 10 -8 11.05 1.73
3 -10 8 11.64 1.66
-3 10 -8 12.94 2.05
3 -10 8 11.58 1.87
-3 10 -9 9.71 1.83
-3 10 -9 12.89 1.84
3 -10 10 42.14 3.56
-3 10 -10 34.23 2.94
-3 10 -10 32.27 3.16
3 -10 11 48.46 3.89
-3 10 -11 45.24 3.4
-3 10 -11 44.95 3.82
-3 10 -12 71.09 5.04
3 -10 12 67.68 4.63
3 -10 13 14.72 2.68
-3 10 -13 9.32 2.25
-3 10 -14 3.35 1.9
-3 10 -15 -2.14 2.19
-3 10 -16 -3.94 2.58
-3 9 17 38.67 4.15
-3 9 16 21.48 3.02
3 -9 -15 -0.19 1.45
-3 9 15 -1.49 1.63
3 -9 -15 -0.25 1.52
3 -9 -14 21.28 2.66
3 -9 -14 14.29 2.22
-3 9 14 13.65 2.32
3 -9 -14 17.92 2.52
3 -9 -13 3.33 1.32
3 -9 -13 3.11 1.5
3 -9 -13 -0.39 1.33
-3 9 13 0.35 1.24
-3 9 12 118.87 5.77
3 -9 -12 111.14 5.29
3 -9 -11 92.16 4.44
3 -9 -11 88.6 4.04
-3 9 11 101.26 5.21
3 -9 -11 93.1 4.48
3 -9 -11 92.83 4.73
-3 9 10 62.74 3.66
-3 9 10 56.67 3.72
3 -9 -10 54.33 3.2
3 -9 -10 51.17 3.04
3 -9 -10 57.42 3.67
3 -9 -10 56.31 3.29
-3 9 9 128.91 5.12
-3 9 9 124.43 5.48
3 -9 -9 136.83 5.57
-3 9 9 130.62 4.19
3 -9 -9 134.3 4.9
3 -9 -9 126.6 4.68
3 -9 -9 135.71 4.85
3 -9 -8 19.62 1.75
-3 9 8 17.82 1.9
-3 9 8 18.75 1.54
3 -9 -8 19.19 2.15
3 -9 -8 21.01 1.79
-3 9 8 20.58 2.21
3 -9 -8 20.02 1.93
-3 9 7 174.52 5.54
-3 9 7 177.08 6.22
3 -9 -7 164.96 5.53
3 -9 -7 175.58 4.99
-3 9 7 174.36 4.82
3 -9 -7 174.67 6.21
3 -9 -7 173.25 4.97
-3 9 6 23.42 1.76
3 -9 -6 21.91 1.98
-3 9 6 26.41 2.46
-3 9 6 22.63 1.96
3 -9 -6 23.32 1.65
3 -9 -6 21.87 2.17
3 -9 -6 23.82 1.68
3 -9 -5 193.34 5.96
-3 9 5 200.92 6.34
3 -9 -5 198.3 6.46
-3 9 5 188.37 5.11
-3 9 5 198.11 5.64
3 -9 -4 356.8 8.85
-3 9 4 338.97 7.76
-3 9 4 347.47 7.45
3 -9 -4 348.88 8.42
-3 9 4 343.08 8.6
3 -9 -3 24.74 2.28
-3 9 3 21.98 1.81
-3 9 3 21.95 1.73
3 -9 -3 22.17 2.06
-3 9 3 25.03 2.23
3 -9 -2 135.19 5.04
-3 9 2 121.99 4.2
-3 9 2 125.88 4.25
3 -9 -2 120.47 4.69
-3 9 2 130.05 4.83
3 -9 -1 222 6.7
-3 9 1 237.06 6.07
-3 9 1 236.2 6.65
-3 9 1 233.04 6.13
3 -9 -1 222.81 6.64
3 -9 0 585.53 11.97
3 -9 0 603.81 12.1
-3 9 -1 291.96 7.4
3 -9 1 299.91 7.91
-3 9 -1 293.01 7.54
3 -9 1 290.53 7.68
3 -9 2 0.08 1.24
-3 9 -2 -0.37 1.22
3 -9 2 0.75 0.95
-3 9 -2 1.56 0.97
-3 9 -3 173.97 5.86
3 -9 3 174.46 5.93
3 -9 3 180.22 5.74
-3 9 -3 172.26 5.58
-3 9 -4 4.23 1.11
-3 9 -4 3.44 1.27
3 -9 4 3.53 1.08
3 -9 4 2.61 0.93
-3 9 -5 257.02 7.15
3 -9 5 271.04 7.84
-3 9 -5 262.48 5.65
3 -9 5 279.07 7.28
-3 9 -5 265.13 7.68
-3 9 -5 253.58 5.56
3 -9 6 6.39 1.17
-3 9 -6 5.34 1.19
-3 9 -6 6.05 0.94
3 -9 6 5.26 1.26
-3 9 -6 6.48 0.99
-3 9 -6 4.41 1.32
-3 9 -7 113.08 4.69
3 -9 7 111.88 5.11
-3 9 -7 116.16 4
3 -9 7 108.38 4.42
-3 9 -7 123.83 5.34
-3 9 -7 111.61 3.93
-3 9 -8 45.56 3.01
3 -9 8 48.91 2.92
-3 9 -8 47.78 2.72
3 -9 8 54.51 3.61
-3 9 -8 50.98 3.57
-3 9 -8 47.74 2.72
-3 9 -9 14.12 1.8
-3 9 -9 16.59 1.77
3 -9 9 16.26 2.1
-3 9 -9 16.83 1.77
-3 9 -9 18.73 2.49
3 -9 10 35.43 3.19
-3 9 -10 33.63 2.57
-3 9 -10 37.99 3.29
-3 9 -10 33.48 2.71
-3 9 -10 33.99 2.57
-3 9 -11 1.77 1.34
-3 9 -11 -0.1 1.08
3 -9 11 1.3 1.51
-3 9 -11 1.23 1.18
-3 9 -11 -0.85 1.86
3 -9 12 61.48 4.23
-3 9 -12 59.18 3.83
-3 9 -12 65.24 4
-3 9 -12 55.09 3.7
-3 9 -12 61.46 4.6
3 -9 13 27.93 3.12
-3 9 -13 19.39 2.52
-3 9 -13 22.92 3.14
-3 9 -13 19.78 2.55
-3 9 -14 2.18 1.53
-3 9 -15 1.74 1.97
-3 9 -16 -1.36 2.33
-3 8 18 10.33 2.7
3 -8 -17 0.9 1.66
3 -8 -17 1.13 1.66
-3 8 17 3.07 1.99
3 -8 -16 47.01 4.15
3 -8 -16 47.44 4.14
-3 8 16 47.54 4.02
-3 8 15 5.53 1.65
3 -8 -15 8.11 2.22
3 -8 -15 6.39 2.07
3 -8 -14 2.6 1.45
-3 8 14 2.16 1.35
3 -8 -14 2.63 1.5
3 -8 -14 4.1 1.8
3 -8 -13 46.41 3.37
-3 8 13 46.81 3.65
3 -8 -13 53.61 3.82
3 -8 -13 56.01 3.91
3 -8 -12 47.08 3.31
-3 8 12 50.74 3.71
3 -8 -12 44.22 2.76
3 -8 -12 44.75 3.22
3 -8 -12 39.99 3.14
3 -8 -11 366.88 9.57
3 -8 -11 358.71 8.47
-3 8 11 368.25 9.9
3 -8 -10 4.54 1.17
3 -8 -10 5.14 1.35
-3 8 10 6.47 1.55
3 -8 -10 7.16 1.4
3 -8 -9 29 2.22
-3 8 9 26.92 2.47
-3 8 9 26.18 2.23
3 -8 -9 31.78 2.61
3 -8 -9 27.44 2.16
-3 8 9 27.36 1.76
3 -8 -9 28.51 2.21
-3 8 8 1.78 0.97
-3 8 8 0.24 0.86
-3 8 8 -0.34 1.36
3 -8 -8 2.01 0.9
3 -8 -8 2.5 0.89
3 -8 -8 2.05 0.78
3 -8 -8 0.18 0.86
3 -8 -7 47.32 2.49
-3 8 7 43.54 2.9
-3 8 7 44.79 2.19
-3 8 7 46.71 2.77
3 -8 -7 46.15 2.7
3 -8 -7 48.22 2.49
3 -8 -7 44.2 3.03
3 -8 -6 69.65 2.8
-3 8 6 72.28 3.33
3 -8 -6 71.81 2.83
3 -8 -6 67.5 3.25
-3 8 6 71.43 2.75
-3 8 6 77.59 3.79
3 -8 -6 72.97 3.75
3 -8 -5 1.28 0.6
3 -8 -5 3.04 0.71
3 -8 -5 1.42 0.74
3 -8 -5 1.92 0.99
-3 8 5 -0.19 0.81
-3 8 5 -1.22 1.41
-3 8 5 0.91 0.79
3 -8 -4 632.72 11.88
3 -8 -4 627.24 12.36
-3 8 4 634.28 10.65
-3 8 4 639.82 12.21
-3 8 4 619.7 11.23
3 -8 -3 208.11 6.23
-3 8 3 205.86 5.22
-3 8 3 215.7 6.13
3 -8 -3 217.99 6.09
3 -8 -2 67.77 3.22
3 -8 -2 73.36 3.43
-3 8 2 66.87 2.8
-3 8 2 74.59 3.47
-3 8 2 72.17 3.01
3 -8 -1 121.46 4.51
-3 8 1 128.46 4.55
3 -8 -1 128.22 4.58
-3 8 1 120.26 4.04
3 -8 0 209.06 6.08
3 -8 0 209.28 6.01
-3 8 0 206.21 5.6
3 -8 1 389.12 8.59
-3 8 -1 383.14 8.43
3 -8 1 376.16 8.69
-3 8 -1 364.51 8.1
3 -8 2 55.98 2.92
-3 8 -2 58.81 3.04
-3 8 -2 55.23 2.96
3 -8 2 58.09 3.13
3 -8 3 14.85 1.69
-3 8 -3 12.28 1.47
3 -8 3 15.6 1.59
-3 8 -3 10.19 1.19
-3 8 -4 112.78 4.25
3 -8 4 108.58 4.52
-3 8 -4 101.75 4.21
3 -8 4 111.14 4.2
-3 8 -4 105.87 2.97
-3 8 -5 216.44 6.27
3 -8 5 231.47 6.83
-3 8 -5 216.08 4.9
-3 8 -5 208.75 6.48
3 -8 5 227.76 6.2
-3 8 -5 218.09 4.93
-3 8 -6 229.92 6.62
3 -8 6 245.22 6.43
-3 8 -6 238.25 5.57
-3 8 -6 240.15 7.15
-3 8 -6 241.77 5.61
3 -8 6 232.15 7.06
3 -8 7 4.27 1.1
-3 8 -7 3.4 1.05
3 -8 7 3.24 0.92
-3 8 -7 3.73 1.19
-3 8 -7 6.22 1.07
-3 8 -7 4.99 1
-3 8 -8 83.85 3.92
-3 8 -8 78.11 3.39
3 -8 8 80.05 3.54
-3 8 -8 82.85 4.3
-3 8 -8 79.68 3.42
3 -8 8 83.34 4.19
-3 8 -9 34.54 2.67
-3 8 -9 34.24 2.99
-3 8 -9 35.59 2.49
3 -8 9 32.55 2.67
-3 8 -9 31.87 2.32
-3 8 -10 -2.16 1.37
-3 8 -10 -0.64 0.92
-3 8 -10 0.01 0.93
3 -8 10 -2.59 1.58
-3 8 -10 -1.96 1.58
-3 8 -11 51.93 3.41
-3 8 -11 50.54 3.94
-3 8 -11 54.84 3.49
3 -8 11 53.43 3.7
-3 8 -11 54.87 3.44
3 -8 12 -2.66 1.65
-3 8 -12 0.93 1.12
-3 8 -12 -1.72 1.57
-3 8 -12 2.18 1.32
-3 8 -12 -1.45 1.32
3 -8 13 39.39 3.33
-3 8 -13 37.8 3.28
-3 8 -13 39.42 3.2
-3 8 -13 39.9 3.74
-3 8 -13 39.15 3.26
-3 8 -14 2.87 1.83
-3 8 -14 2.12 1.43
-3 8 -14 0.18 1.47
-3 8 -15 7.64 2.06
-3 8 -16 2.34 1.97
-3 8 -17 5.8 2.53
3 -7 -18 14.43 3
3 -7 -18 8.22 2.37
-3 7 18 10.96 2.47
3 -7 -17 43.9 4.11
3 -7 -17 41.2 3.99
-3 7 17 41.61 3.8
3 -7 -16 27.29 3.35
3 -7 -16 29.02 3.41
-3 7 16 32.67 3.38
3 -7 -15 76.61 4.88
3 -7 -15 78.88 4.91
-3 7 15 73.09 4.61
3 -7 -14 11.75 1.92
-3 7 14 8.84 1.83
3 -7 -14 10.88 2.09
3 -7 -14 14.32 2.33
3 -7 -13 12.42 1.85
-3 7 13 16.01 2.21
3 -7 -13 12.67 2.05
3 -7 -13 14.73 2.18
3 -7 -12 10.53 1.84
-3 7 12 10.25 1.93
3 -7 -12 7.29 1.23
3 -7 -12 8.61 1.66
3 -7 -12 5.35 1.38
3 -7 -11 13.56 1.86
-3 7 11 14.26 1.92
3 -7 -11 15.24 1.67
3 -7 -10 59.9 3.31
3 -7 -10 66.11 3.16
3 -7 -10 60.78 3.47
-3 7 10 60.27 3.57
3 -7 -9 27.17 2.08
3 -7 -9 27.9 2.37
-3 7 9 25.84 2.35
-3 7 9 28.81 1.67
3 -7 -9 26.05 2.05
3 -7 -9 28.01 2.12
-3 7 8 83.8 2.82
-3 7 8 90.94 4.11
3 -7 -8 90.29 3.67
3 -7 -8 90.51 3.66
3 -7 -8 93.84 4.17
3 -7 -8 93.15 3.72
-3 7 8 96.13 4.04
3 -7 -7 0.08 0.73
-3 7 7 1.16 0.79
-3 7 7 0.12 0.98
3 -7 -7 0.64 0.72
3 -7 -7 -0.05 0.76
-3 7 7 0.62 0.47
-3 7 6 236.54 6.52
3 -7 -6 231.98 6.55
-3 7 6 218.41 4.92
3 -7 -6 225.41 5.98
-3 7 6 227.2 6.04
3 -7 -6 227.76 5.36
3 -7 -6 234.73 5.41
3 -7 -5 230.35 6.01
3 -7 -5 233.57 6.47
-3 7 5 229.02 5.01
-3 7 5 230.62 6.32
3 -7 -5 233.85 5.05
-3 7 5 230.67 5.88
3 -7 -5 227.67 5
3 -7 -4 1.56 0.48
3 -7 -4 0.94 0.46
-3 7 4 -0.25 0.92
-3 7 4 0.35 0.46
3 -7 -4 0.44 0.76
-3 7 4 -0.21 0.75
3 -7 -4 0.3 0.65
-3 7 3 469.49 8.27
3 -7 -3 464.38 9.64
-3 7 3 450.71 9.43
3 -7 -3 469.61 9.39
-3 7 2 45.87 2.57
-3 7 2 38.95 1.97
3 -7 -2 42.22 2.57
-3 7 2 45.12 2.27
3 -7 -2 41.3 2.37
3 -7 -1 469.82 9.55
3 -7 -1 472.2 9.46
3 -7 0 94.21 3.74
-3 7 0 95.37 3.42
3 -7 0 97.9 3.73
-3 7 0 90.5 3.6
3 -7 1 398.54 8.76
-3 7 -1 419.91 8.6
-3 7 -1 412.13 8.35
3 -7 1 433.95 8.77
3 -7 2 170.12 5.02
-3 7 -2 177.88 5.07
3 -7 2 168.99 5.21
-3 7 -2 164.65 5
-3 7 -3 30.67 1.29
3 -7 3 31 2.26
3 -7 3 28.74 1.94
-3 7 -3 28.82 2.07
-3 7 -3 28.53 1.25
-3 7 -3 27.76 1.96
-3 7 -4 85.47 2.56
3 -7 4 90.04 3.85
3 -7 4 88.72 3.45
-3 7 -4 92.07 3.76
-3 7 -4 89.02 2.61
-3 7 -4 91.86 3.61
-3 7 -5 129.47 3.55
3 -7 5 132.32 4.88
3 -7 5 131.12 4.28
-3 7 -5 142.7 4.95
-3 7 -5 128.08 3.52
-3 7 -5 127.38 4.46
-3 7 -6 224.24 5.28
3 -7 6 226.52 5.8
-3 7 -6 222.84 5.28
-3 7 -6 215.95 6.58
-3 7 -6 235.96 6.36
3 -7 6 240.9 6.81
3 -7 7 484.36 10.56
-3 7 -7 467.92 9.03
3 -7 7 478.08 9.25
-3 7 -7 484.39 10.74
-3 7 -7 471.33 10.07
-3 7 -7 472.98 9.05
-3 7 -8 5.69 1.1
-3 7 -8 6.04 1.08
3 -7 8 7.53 1.16
3 -7 8 6.17 1.35
-3 7 -8 6.33 1.31
-3 7 -8 7.02 1.22
-3 7 -9 22.6 1.89
-3 7 -9 26.97 2.33
3 -7 9 24.57 2.28
-3 7 -9 26.44 2.48
-3 7 -9 25.22 2.04
-3 7 -10 5.42 1.29
3 -7 10 3.33 1.03
-3 7 -10 3.65 1.4
-3 7 -10 4.2 1.13
-3 7 -10 1.97 0.95
3 -7 11 81.47 4.22
-3 7 -11 86.96 4.22
-3 7 -11 92.68 4.92
-3 7 -11 83.66 4.17
-3 7 -11 90.4 4.32
3 -7 12 67.77 4.03
-3 7 -12 67.56 3.91
-3 7 -12 64.42 3.91
-3 7 -12 62.61 4.28
-3 7 -12 67.39 3.95
-3 7 -13 0.47 1.39
-3 7 -13 1.09 1.22
-3 7 -13 2.17 1.59
3 -7 13 2.54 1.39
-3 7 -13 4.47 1.62
-3 7 -14 20.46 2.74
-3 7 -14 15.57 2.23
-3 7 -14 15.95 2.3
-3 7 -15 1.42 1.58
-3 7 -15 -0.28 1.56
-3 7 -15 1.64 1.71
-3 7 -16 20.64 2.96
-3 7 -16 20.35 3.13
-3 7 -16 24.99 3.21
-3 7 -17 1.36 1.93
3 -6 -18 0.1 1.78
3 -6 -18 0.98 1.65
3 -6 -17 49.84 4.37
3 -6 -17 45.24 4.22
-3 6 17 46.8 4
3 -6 -16 52.03 4.27
3 -6 -16 48.77 4.14
-3 6 16 48.06 3.82
3 -6 -15 75.54 4.86
-3 6 15 67.1 4.36
3 -6 -15 75.97 4.78
3 -6 -14 11.79 1.8
3 -6 -14 12.54 2.06
-3 6 14 11.53 1.98
3 -6 -14 11.19 1.95
3 -6 -13 74.8 3.95
3 -6 -13 84.62 4.63
-3 6 13 74.83 4.2
3 -6 -13 80.65 4.53
3 -6 -12 9.99 1.78
3 -6 -12 9.46 1.67
3 -6 -12 9.56 1.49
-3 6 12 10.68 1.72
-3 6 11 32.57 2.65
3 -6 -11 32.77 2.64
3 -6 -11 31.17 2.48
3 -6 -11 33.95 2.6
-3 6 11 32.48 2.13
3 -6 -11 32.21 2.21
3 -6 -10 2.64 0.88
3 -6 -10 1.7 0.87
-3 6 10 1.25 1
3 -6 -9 825.94 13.79
-3 6 9 785.9 11.87
3 -6 -9 836.95 14.65
-3 6 9 821.22 14.79
-3 6 8 130.75 4.78
3 -6 -8 131.32 4.36
3 -6 -8 131.18 4.44
3 -6 -8 128.35 4.4
-3 6 8 131.05 3.39
-3 6 8 129.81 4.76
3 -6 -8 139.62 4.91
3 -6 -7 497.28 9.61
3 -6 -7 498.07 9.3
3 -6 -7 496.62 9.31
-3 6 7 499.85 8.05
3 -6 -7 506.02 10.25
-3 6 7 502.16 10.19
-3 6 6 353.47 8.13
3 -6 -6 359.35 8.19
3 -6 -6 362 7.12
3 -6 -6 360.49 7.12
3 -6 -6 367.77 7.72
-3 6 6 375.05 7.94
-3 6 6 358.57 6.29
-3 6 5 179.64 5.24
-3 6 5 176.62 4.89
3 -6 -5 173.18 4.91
3 -6 -5 178.09 4.22
3 -6 -5 178.09 4.22
-3 6 5 177.57 3.89
3 -6 -5 177.78 5.28
3 -6 -4 690.56 12.12
-3 6 4 702.1 11.98
3 -6 -4 675.07 11.62
3 -6 -4 659.6 9.89
-3 6 4 678.7 10.1
-3 6 4 671.69 11.37
3 -6 -4 664.74 9.91
3 -6 -3 11.32 0.79
3 -6 -3 11.5 1.33
-3 6 3 10.46 0.93
-3 6 3 10.88 1.29
3 -6 -3 9.66 1.24
-3 6 3 10.41 1.17
3 -6 -3 12 0.82
3 -6 -2 490.03 9.2
-3 6 2 469.21 9.01
3 -6 -2 475.33 9.24
-3 6 2 469.35 8
-3 6 2 460.67 8.6
3 -6 -1 314.31 6.93
-3 6 1 307.81 6.12
-3 6 1 294.42 6.69
3 -6 -1 309.94 6.95
3 -6 0 2008.58 27.84
3 -6 0 2054.17 27.66
-3 6 0 2072.31 26.87
-3 6 0 2085.07 27.63
3 -6 1 32.26 2.04
-3 6 -1 34.17 2.02
-3 6 -1 33.53 1.97
3 -6 1 35.19 2.07
3 -6 2 167.27 4.95
3 -6 2 176.36 4.76
-3 6 -2 175.7 4.78
-3 6 -2 171.42 4.79
-3 6 -3 1.39 0.36
-3 6 -3 0.99 0.3
3 -6 3 1.33 0.66
3 -6 3 2.76 0.68
-3 6 -3 1.63 0.79
-3 6 -4 8.71 1.17
-3 6 -4 11.58 0.92
-3 6 -4 11.57 0.9
3 -6 4 11.19 1.4
-3 6 -4 13.37 1.49
3 -6 4 16.01 1.35
-3 6 -5 472.93 8
3 -6 5 469.1 8.79
-3 6 -5 469.13 8
-3 6 -5 464.65 9.3
3 -6 5 490.27 9.8
-3 6 -5 478.17 9.7
-3 6 -6 46.31 2.17
3 -6 6 47.79 2.37
-3 6 -6 50.2 2.26
-3 6 -6 49.45 2.75
3 -6 6 45.04 2.67
-3 6 -6 49.65 3.01
-3 6 -7 433.75 8.46
3 -6 7 432.05 8.3
-3 6 -7 439.99 8.53
-3 6 -7 450.94 9.32
3 -6 7 462.01 9.71
-3 6 -7 420.7 9.76
-3 6 -8 103.79 3.82
-3 6 -8 106.89 3.89
3 -6 8 100.3 3.45
-3 6 -8 107.25 4.51
3 -6 8 107.44 4.35
-3 6 -8 97.93 4.07
-3 6 -9 168.9 5.33
-3 6 -9 170.63 5.34
-3 6 -9 176.42 6.18
3 -6 9 175.33 5.83
-3 6 -9 178 5.71
-3 6 -10 4.03 1.05
-3 6 -10 3.27 1.02
-3 6 -10 6.72 1.61
-3 6 -10 4.16 1.13
3 -6 10 3.92 1.03
-3 6 -11 4.64 1.29
-3 6 -11 4.66 1.28
-3 6 -11 7.88 1.91
3 -6 11 3.69 1
3 -6 11 1.97 1.14
-3 6 -11 7.72 1.37
-3 6 -12 113.68 5.5
-3 6 -12 107.47 5
-3 6 -12 113.46 5.12
-3 6 -12 127.43 5.19
3 -6 12 120.98 5.19
3 -6 12 111.9 4.92
-3 6 -13 68.59 4.46
-3 6 -13 70.39 4.22
-3 6 -13 70.87 4.22
3 -6 13 74.04 4.25
-3 6 -13 63.65 3.83
3 -6 13 69.43 3.96
-3 6 -14 2.41 1.34
-3 6 -14 5.25 1.7
3 -6 14 7.63 1.79
-3 6 -14 3.3 1.7
-3 6 -14 6.53 1.82
-3 6 -15 0.68 1.46
3 -6 15 -0.53 1.59
-3 6 -15 1.31 1.89
-3 6 -15 1.52 1.42
-3 6 -16 25.1 3.06
-3 6 -16 27.49 3.15
-3 6 -17 17.76 3.07
-3 6 -17 23.54 3.22
-3 6 -17 17.65 3.03
3 -5 -19 9.89 2.77
3 -5 -19 10.45 2.73
3 -5 -18 6.72 2.1
3 -5 -18 4.86 2.05
3 -5 -17 14.78 2.59
3 -5 -17 13.68 2.7
3 -5 -16 41.11 3.85
3 -5 -16 42.95 3.85
-3 5 16 41.56 3.48
3 -5 -15 24.26 2.96
-3 5 15 20.58 2.45
3 -5 -15 20.51 2.64
3 -5 -14 82.64 4.85
3 -5 -14 85.79 4.87
-3 5 14 83.8 4.46
3 -5 -14 79.23 4.02
3 -5 -13 37.15 3.09
3 -5 -13 36.08 3
3 -5 -13 35.52 2.6
-3 5 13 35.73 2.86
-3 5 12 48.75 3.16
3 -5 -12 56.26 3.58
3 -5 -12 51.53 3.48
3 -5 -12 51.82 3.07
-3 5 12 46.51 2.58
-3 5 11 82.91 4
3 -5 -11 90.95 4.37
3 -5 -11 88.13 4.32
3 -5 -11 83.19 3.83
-3 5 11 85.21 3.42
-3 5 10 109.74 4.44
3 -5 -10 126.27 4.83
3 -5 -10 109.1 3.93
3 -5 -10 130.36 4.89
3 -5 -10 116.42 4.49
-3 5 10 114.56 3.93
-3 5 9 73.49 3.6
3 -5 -9 67.53 2.99
3 -5 -9 68.96 3.36
3 -5 -9 69.5 3.36
-3 5 9 67.61 3.34
-3 5 9 66.63 2.24
3 -5 -9 67.52 3.34
-3 5 8 128.53 4.55
3 -5 -8 129.66 4.51
3 -5 -8 123.91 4.13
-3 5 8 131.6 3.12
-3 5 8 123.64 4.45
-3 5 7 434.98 8.88
3 -5 -7 425.64 8.4
3 -5 -7 425.7 8.92
-3 5 7 415.08 6.73
-3 5 7 446.02 8.95
-3 5 6 1013.37 15.77
3 -5 -6 1000.65 15.37
3 -5 -6 1004.78 14.88
3 -5 -6 1008.09 14.88
3 -5 -6 1001.3 15.96
-3 5 6 1013.61 13.4
-3 5 6 1007.08 15.85
3 -5 -5 85.19 3.16
-3 5 5 78.96 3.1
-3 5 5 83.48 3.27
-3 5 5 81.6 2.22
3 -5 -5 78.54 2.64
3 -5 -5 83.53 3.31
3 -5 -5 79.03 2.65
-3 5 4 384.56 6.18
3 -5 -4 376.42 6.4
-3 5 4 387.44 7.76
3 -5 -4 392.7 7.66
-3 5 4 385.7 7.53
3 -5 -4 369.61 6.37
3 -5 -4 401.57 8.05
3 -5 -3 94.12 2.32
3 -5 -3 103.96 3.43
-3 5 3 96.94 2.55
-3 5 3 100.7 3.41
3 -5 -3 94.59 2.32
-3 5 3 98.45 3.25
3 -5 -3 99.36 3.52
-3 5 2 33.36 1.49
-3 5 2 33.87 1.92
-3 5 2 31.68 1.83
3 -5 -2 32.22 1.92
3 -5 -2 32.09 1.91
-3 5 1 217.64 5.2
-3 5 1 220.08 4.58
3 -5 -1 221.32 5.35
3 -5 -1 221.09 5.31
-3 5 0 373.08 6.76
3 -5 0 380.6 7.55
3 -5 0 365.74 7.3
-3 5 0 373.18 7.34
-3 5 -1 1775.12 23.33
3 -5 1 1749.92 24.02
3 -5 1 1751.06 23.68
-3 5 -1 1788.41 23.84
-3 5 -2 0.39 0.21
-3 5 -2 0.54 0.22
3 -5 2 0 0.68
3 -5 2 0.11 0.61
-3 5 -2 -0.7 1.01
-3 5 -3 965.89 14.72
-3 5 -3 970.2 12.57
3 -5 3 981.2 15.03
-3 5 -3 938.25 14.68
3 -5 3 941.99 14.18
-3 5 -3 968.27 12.55
-3 5 -4 32.93 2.03
-3 5 -4 35.38 1.49
-3 5 -4 37.38 2.19
-3 5 -4 36.39 1.52
3 -5 4 36.24 2.18
3 -5 4 37.99 1.9
-3 5 -5 477.37 9.4
-3 5 -5 472.89 7.98
-3 5 -5 479.61 9.19
-3 5 -5 470.38 7.96
3 -5 5 500.04 9.44
3 -5 5 473.28 8.32
-3 5 -6 125.77 4.41
-3 5 -6 121.93 3.64
-3 5 -6 118.25 4.07
-3 5 -6 122.41 3.63
3 -5 6 125.36 3.54
3 -5 6 124.94 4.21
3 -5 7 17.83 1.61
-3 5 -7 18.26 1.89
-3 5 -7 20.44 1.57
-3 5 -7 17.25 1.59
3 -5 7 22.36 1.88
-3 5 -7 18.5 1.51
3 -5 7 20.6 1.42
-3 5 -8 108.95 4.43
3 -5 8 105.72 4.07
-3 5 -8 103.46 3.8
3 -5 8 110.6 4.14
-3 5 -8 104.99 4.05
-3 5 -8 104.98 3.82
-3 5 -9 -2.18 1.49
3 -5 9 -0.93 0.99
3 -5 9 -1.83 1.25
-3 5 -9 -0.27 0.8
-3 5 -9 -3.1 1.44
-3 5 -9 -0.11 0.85
-3 5 -10 284.57 8.12
3 -5 10 285.78 7.7
-3 5 -10 281.66 7.45
3 -5 10 291.46 7.5
-3 5 -10 289.89 7.6
-3 5 -10 288.93 7.53
-3 5 -11 11.72 1.62
-3 5 -11 14.47 1.78
3 -5 11 12.9 1.57
3 -5 11 13.54 1.79
-3 5 -11 18.07 2.37
-3 5 -12 17.66 2.09
3 -5 12 20.23 2.06
-3 5 -12 22.38 2.63
-3 5 -12 18.36 2.16
3 -5 12 21.56 2.33
-3 5 -13 48.7 3.45
-3 5 -13 44.26 3.51
-3 5 -13 45.14 3.38
3 -5 13 47.74 3.31
3 -5 13 47.12 3.15
-3 5 -14 20.86 2.55
-3 5 -14 22.38 2.63
3 -5 14 22.13 2.43
-3 5 -14 25.5 2.69
-3 5 -15 29.54 3.13
-3 5 -15 23.44 2.8
3 -5 15 30.78 2.93
-3 5 -15 30.29 3.15
-3 5 -16 1.91 1.64
-3 5 -16 10.01 2.54
3 -5 16 11.39 2.15
-3 5 -16 3.08 1.56
-3 5 -17 18.22 2.94
-3 5 -17 19.93 2.99
-3 5 -18 3.05 1.76
-3 5 -18 0.81 1.74
-3 5 -18 3.73 2.08
3 -4 -19 1.52 1.96
3 -4 -19 2.3 2
3 -4 -18 34.61 4.1
3 -4 -18 34.55 4.06
3 -4 -17 17.3 2.72
-3 4 17 17.73 2.39
3 -4 -17 21.28 2.98
3 -4 -16 -1.26 1.92
3 -4 -16 -2.04 1.82
3 -4 -15 49.94 3.94
3 -4 -15 44.76 3.73
-3 4 15 37.47 3.06
3 -4 -14 0.22 1.46
-3 4 14 -1.2 1.25
3 -4 -14 -1.17 1.49
3 -4 -14 -0.84 1.08
3 -4 -13 131.58 5.79
3 -4 -13 127.64 4.82
-3 4 13 128.13 5.16
3 -4 -13 126.52 5.66
3 -4 -12 1.85 1.32
-3 4 12 -0.3 0.85
3 -4 -12 -2.12 1.25
-3 4 12 0.69 0.99
3 -4 -12 -0.77 1.28
3 -4 -11 293.45 7.4
3 -4 -11 301.81 8.22
3 -4 -11 302.64 8.25
-3 4 11 293.16 7.63
-3 4 11 286.4 6.75
3 -4 -10 187.83 5.59
3 -4 -10 187.76 6.09
3 -4 -10 195.57 6.17
-3 4 10 189.63 5.7
-3 4 10 187.36 5.09
-3 4 9 14.88 1.28
3 -4 -9 19.54 1.73
3 -4 -9 20.72 1.92
3 -4 -9 19.03 1.82
-3 4 9 16.25 1.47
3 -4 -9 16.41 1.5
3 -4 -8 78.14 3.31
3 -4 -8 81.97 3.45
3 -4 -8 81.14 3.42
3 -4 -8 72.79 3
-3 4 8 74.75 3.21
-3 4 7 49.67 2.55
3 -4 -7 49.34 2.54
-3 4 7 48.39 1.56
3 -4 -7 52.21 2.5
-3 4 7 46.68 2.5
3 -4 -7 48.98 2.48
3 -4 -7 50.56 2.38
-3 4 6 1399.28 19.65
3 -4 -6 1374.29 19.08
3 -4 -6 1349.27 19.34
-3 4 6 1340.28 17
3 -4 -6 1384.21 19.12
3 -4 -6 1409.87 19.92
-3 4 6 1397.68 19.86
-3 4 5 409.94 7.92
3 -4 -5 404.68 7.19
-3 4 5 398.5 7.79
3 -4 -5 411.03 7.75
3 -4 -5 405.33 7.2
-3 4 5 406.17 5.94
3 -4 -5 426.52 8.2
3 -4 -4 0.1 0.63
-3 4 4 0.34 0.68
3 -4 -4 0.86 0.55
-3 4 4 -1.03 0.9
3 -4 -4 0.51 0.36
3 -4 -4 0.62 0.37
3 -4 -3 65.09 2.66
-3 4 3 63.82 2.5
-3 4 3 62.81 2.5
3 -4 -3 63.26 1.83
-3 4 3 64.98 1.76
3 -4 -3 61.6 1.81
-3 4 2 1262.85 15.47
-3 4 2 1238.48 16.8
3 -4 -2 1268.79 17.27
3 -4 -2 1279 17.14
-3 4 1 2370.44 30.26
3 -4 -1 2382.8 30.44
-3 4 1 2330.43 29.04
3 -4 -1 2395.5 30.47
-3 4 0 817.08 12.48
3 -4 0 834.76 12.67
-3 4 0 819.2 11.71
3 -4 0 841.85 12.52
-3 4 -1 544.24 9.22
3 -4 1 550.88 9.4
3 -4 1 550.67 9.04
-3 4 -1 542.38 8.72
-3 4 -2 507.01 6.73
-3 4 -2 521.23 8.86
-3 4 -2 513.67 6.74
-3 4 -2 505.58 8.57
3 -4 2 514.59 8.95
3 -4 2 498.62 8.44
3 -4 3 81.3 2.99
3 -4 3 76.72 2.57
-3 4 -3 84.81 2.93
-3 4 -3 84.04 2.08
-3 4 -3 84 2.96
-3 4 -3 85.32 2.09
-3 4 -4 495.67 8.85
-3 4 -4 485.38 7.58
3 -4 4 481.71 8.07
-3 4 -4 491.73 8.89
-3 4 -4 477.36 7.54
3 -4 5 7.24 1.04
-3 4 -5 12.1 1.21
3 -4 5 9.47 0.89
-3 4 -5 9.06 0.89
-3 4 -5 10.13 1.15
-3 4 -5 9.58 0.93
3 -4 5 8.83 1.19
3 -4 6 227.46 5.76
-3 4 -6 220.59 5.06
3 -4 6 219.94 4.6
3 -4 6 232.97 5.65
-3 4 -6 222.93 5.1
-3 4 -6 225.81 5.88
-3 4 -6 226.35 5.69
-3 4 -7 95.15 3.34
3 -4 7 93.94 2.73
3 -4 7 99.59 3.72
-3 4 -7 100.4 3.94
-3 4 -7 99.53 3.43
3 -4 7 97.74 3.57
-3 4 -8 15.14 1.77
3 -4 8 13.37 1.47
-3 4 -8 13.85 1.35
3 -4 8 13.93 1.39
-3 4 -8 13.58 1.38
-3 4 -9 331.37 8.18
3 -4 9 309.1 7.3
-3 4 -9 320.3 7.59
3 -4 9 318.52 7.75
-3 4 -9 312.77 7.54
-3 4 -10 66.75 3.66
3 -4 10 71.66 3.32
-3 4 -10 76.96 3.67
3 -4 10 68.87 3.49
-3 4 -10 74.52 3.62
3 -4 11 85.15 4.02
3 -4 11 83.32 3.67
-3 4 -11 78.32 4.06
-3 4 -11 82.42 3.98
-3 4 -11 84.49 4.04
3 -4 12 82.03 4.1
-3 4 -12 75.35 4.22
3 -4 12 76.32 3.64
-3 4 -12 71.22 3.99
-3 4 -12 71.41 3.96
3 -4 13 -3.06 1.47
-3 4 -13 -0.08 1.23
-3 4 -13 -0.96 1.48
-3 4 -13 -2.26 1.39
3 -4 14 6.22 1.55
-3 4 -14 6.48 1.61
-3 4 -14 5.94 1.43
-3 4 -14 8.04 1.83
3 -4 15 5.5 1.62
-3 4 -15 5.48 1.69
-3 4 -15 2.65 1.19
-3 4 -15 1.52 1.51
-3 4 -16 64.81 4.72
-3 4 -16 59.86 4.48
3 -4 16 65.23 4.36
-3 4 -16 66.65 4.64
3 -4 17 3.81 1.78
-3 4 -17 -1.32 1.86
-3 4 -17 -1.08 1.91
-3 4 -17 1.87 1.71
-3 4 -18 8.08 2.56
-3 4 -18 11.3 2.36
-3 4 -18 7.51 2.41
3 -3 -20 3.58 2.5
3 -3 -20 2.09 2.19
3 -3 -19 -1.98 2.3
3 -3 -19 -2.95 2.52
3 -3 -18 13.89 2.82
3 -3 -18 12.89 2.44
3 -3 -17 30.14 3.57
-3 3 17 27.54 2.8
3 -3 -16 6.8 2.04
-3 3 16 2.27 1.19
3 -3 -16 7.32 1.98
3 -3 -15 5.55 1.77
3 -3 -15 4.77 1.8
-3 3 14 25.03 2.31
3 -3 -14 25.14 2.17
3 -3 -14 28.76 2.91
3 -3 -14 29.14 2.91
-3 3 13 137.52 5.18
3 -3 -13 135.52 5.92
-3 3 13 137.04 4.63
3 -3 -13 134.74 5.89
3 -3 -13 135.18 4.89
3 -3 -12 243.63 7.66
3 -3 -12 245.92 7.69
3 -3 -12 232.61 6.42
-3 3 12 237.78 6.14
-3 3 12 229.78 6.68
3 -3 -11 1.26 1.08
3 -3 -11 0.91 1.23
3 -3 -11 1.23 0.93
-3 3 11 0.15 0.87
-3 3 11 0.7 0.84
3 -3 -10 324.59 8.14
3 -3 -10 319.38 8.1
3 -3 -10 318.54 7.42
-3 3 10 314.73 6.93
-3 3 10 313.27 7.4
3 -3 -9 21.75 1.96
-3 3 9 18.25 1.52
3 -3 -9 22.37 1.98
-3 3 9 17.59 1.43
3 -3 -9 21.06 1.68
-3 3 8 53.03 2.51
-3 3 8 51.54 2.73
3 -3 -8 58.33 2.61
3 -3 -8 55.76 2.85
3 -3 -8 56.43 2.83
-3 3 8 54.43 2.44
3 -3 -8 58.89 2.72
3 -3 -7 189.11 5.02
-3 3 7 186.52 5.2
-3 3 7 186.48 4.86
3 -3 -7 179.71 4.73
3 -3 -7 185.53 5.02
3 -3 -7 188.37 5
3 -3 -6 251.57 5.63
-3 3 6 249.18 5.67
3 -3 -6 259.47 5.7
3 -3 -6 254.38 5.94
3 -3 -6 250.68 5.61
3 -3 -5 2030.63 26.46
3 -3 -5 2035.16 26.46
-3 3 5 2131.25 27.41
-3 3 5 2036.74 24.3
3 -3 -5 2067.23 27.34
3 -3 -5 2088.82 27.01
-3 3 5 2116.92 26.88
3 -3 -4 228.54 5.23
3 -3 -4 232.68 5.1
-3 3 4 238.74 5.05
-3 3 4 232.97 5.19
3 -3 -4 224.37 4.49
-3 3 4 219.74 3.32
3 -3 -4 227.92 4.51
3 -3 -3 503.53 7.46
3 -3 -3 520.35 8.79
-3 3 3 500.71 8.39
-3 3 3 501.41 8.52
3 -3 -3 503.97 7.46
3 -3 -3 511.6 8.6
-3 3 3 508.69 6.69
3 -3 -2 29.8 1.62
-3 3 2 31.83 1.63
-3 3 2 29.45 1.04
3 -3 -2 27.85 0.99
3 -3 -2 27.05 0.98
3 -3 -1 1566.12 20.43
-3 3 1 1547.08 19.04
3 -3 -1 1533.68 20.4
-3 3 1 1510.35 20.21
-3 3 0 81.68 2.21
3 -3 0 81.74 2.59
3 -3 0 81.55 2.68
-3 3 0 85.39 2.62
3 -3 1 39.47 1.7
-3 3 -1 43.46 1.7
3 -3 1 38.56 1.81
-3 3 -1 39.27 1.81
3 -3 2 1029.2 14.65
-3 3 -2 1027.23 14.32
-3 3 -2 1033.12 12.67
3 -3 2 1023.99 14.09
-3 3 -2 1030.24 12.66
-3 3 -2 1026.47 14.61
3 -3 3 39.25 1.86
-3 3 -3 41.75 1.9
-3 3 -3 36.34 1.32
3 -3 3 38.51 1.59
-3 3 -3 39.47 1.35
-3 3 -3 35.92 1.83
-3 3 -4 457.96 8.32
3 -3 4 477.29 8.46
-3 3 -4 472.88 7.35
-3 3 -4 467.51 8.37
3 -3 4 479.06 8.23
-3 3 -4 469.53 7.33
3 -3 4 454.24 7.29
3 -3 5 466.25 8.63
3 -3 5 461.09 7.19
-3 3 -5 468.14 7.77
3 -3 5 464.35 8.31
-3 3 -5 471.67 7.8
-3 3 -5 459.45 8.6
3 -3 6 -0.21 0.74
-3 3 -6 1.49 0.64
3 -3 6 -0.44 0.8
3 -3 6 0.84 0.33
-3 3 -7 60.75 2.96
3 -3 7 66.03 2.94
3 -3 7 65.88 2.66
3 -3 8 135.09 4.09
-3 3 -8 136.01 4.61
-3 3 -8 131.51 4.26
3 -3 8 131.51 4.43
-3 3 -8 131.5 4.27
3 -3 9 15.73 1.4
-3 3 -9 23.42 1.96
-3 3 -9 20.84 2.01
-3 3 -9 18.76 1.81
3 -3 9 19.03 1.68
3 -3 10 156.79 5.28
-3 3 -10 162.9 5.41
-3 3 -10 161.34 5.64
-3 3 -10 166.44 5.49
3 -3 10 162.06 4.84
3 -3 11 32.21 2.45
-3 3 -11 34.52 2.61
-3 3 -11 31.94 2.54
-3 3 -11 33.53 2.53
3 -3 11 33.4 2.19
3 -3 12 116.42 4.89
-3 3 -12 119.56 5.09
-3 3 -12 129.14 5.32
-3 3 -12 121.62 5.16
3 -3 12 114.04 4.22
-3 3 -13 -1.19 1.39
-3 3 -13 -0.9 1.2
-3 3 -13 -1.16 1.3
3 -3 13 -1.74 1.37
-3 3 -14 -0.13 1.44
-3 3 -14 1.57 1.48
-3 3 -14 -0.09 1.23
3 -3 14 -3.02 1.58
-3 3 -15 0.78 1.54
-3 3 -15 1.87 1.27
3 -3 15 -0.35 1.36
-3 3 -15 2.22 1.35
-3 3 -16 9.75 2.24
-3 3 -16 14.07 2.56
3 -3 16 10.5 2.1
-3 3 -16 12.54 2.42
-3 3 -17 71.12 5.08
-3 3 -17 66.22 4.75
3 -3 17 69.73 4.64
-3 3 -17 66.35 5
-3 3 -18 -1.89 2.24
-3 3 -18 -3.69 2.07
-3 3 -18 -3.72 2.03
-3 3 -19 5.99 2.29
-3 3 -19 9.75 2.43
3 -2 -20 -1.83 2.31
3 -2 -20 -1.31 2.22
3 -2 -19 43.72 4.54
3 -2 -19 44.96 4.64
3 -2 -18 -2.73 2.27
3 -2 -18 -2.78 2.11
3 -2 -17 60.43 4.88
3 -2 -17 52.37 4.59
-3 2 16 14.02 1.98
3 -2 -16 19.41 2.71
3 -2 -16 15.08 2.41
-3 2 15 1.19 1.04
3 -2 -15 0.83 1.47
3 -2 -15 4.26 1.71
3 -2 -14 26.72 2.82
3 -2 -14 22.08 1.95
3 -2 -14 26.95 2.83
3 -2 -13 16.14 1.75
-3 2 13 16.02 1.84
3 -2 -13 15.29 2.18
3 -2 -13 16.71 2.3
-3 2 13 15.44 1.69
3 -2 -12 335.52 7.86
-3 2 12 348.78 8.16
3 -2 -12 351.32 9.44
3 -2 -12 354.72 9.49
-3 2 12 334.37 7.67
3 -2 -11 343.58 7.77
-3 2 11 338.8 7.76
3 -2 -11 353.41 9.06
-3 2 11 340.5 7.49
3 -2 -11 343.8 8.99
-3 2 10 180.08 5.19
3 -2 -10 200.78 6.23
-3 2 10 193.62 5.15
3 -2 -10 183.48 5.25
3 -2 -10 194.54 6.11
-3 2 9 185.5 5.03
3 -2 -9 188.04 5.79
-3 2 9 194.26 5
3 -2 -9 184.07 5.15
3 -2 -9 192.19 5.82
-3 2 8 86.48 3.13
3 -2 -8 88.42 3.31
3 -2 -8 86.08 3.51
-3 2 8 86.76 3.1
3 -2 -8 95.05 3.67
-3 2 7 51.59 2.29
3 -2 -7 57.7 2.65
3 -2 -7 56.5 2.52
3 -2 -7 54.37 2.4
-3 2 7 55.1 2.34
3 -2 -7 58.84 2.68
3 -2 -6 660.2 10.62
-3 2 6 655.28 10.3
3 -2 -6 653.2 10.77
-3 2 6 644.15 11
3 -2 -6 639.56 10.71
3 -2 -6 655.41 10.82
-3 2 5 11.25 1.16
3 -2 -5 7.38 0.87
3 -2 -5 8.11 0.94
3 -2 -5 7.75 0.91
-3 2 5 10.18 1.01
3 -2 -5 7.16 0.88
3 -2 -4 1398.51 18.27
3 -2 -4 1389.93 18.78
3 -2 -4 1380.58 18.25
-3 2 4 1385.51 18.94
-3 2 4 1352.9 18.31
3 -2 -4 1422.09 19.02
3 -2 -3 583.31 9.48
-3 2 3 585.51 8.96
3 -2 -3 588.14 9.34
3 -2 -3 590.2 8.57
3 -2 -3 592.72 8.57
-3 2 3 588.35 9.36
3 -2 -2 2513.34 29.8
-3 2 2 2519.36 29.08
3 -2 -2 2524.62 31.29
-3 2 2 2499.92 30.76
3 -2 -2 2501.09 31.2
3 -2 -2 2489.75 29.79
-3 2 1 49.6 1.31
3 -2 -1 48.06 1.19
-3 2 1 48.24 1.84
3 -2 -1 49.32 1.89
3 -2 -1 49.39 1.2
-3 2 1 46.68 1.77
3 -2 0 11.61 0.88
-3 2 0 13.84 0.78
3 -2 0 13.38 1.02
3 -2 0 12.85 0.47
-3 2 0 12.97 0.96
3 -2 0 12.47 0.47
3 -2 1 1251.8 16.67
3 -2 1 1246.04 16.32
-3 2 -1 1260.69 16.09
-3 2 -1 1248.23 16.63
-3 2 -1 1236.68 14.86
-3 2 -1 1239.24 14.86
-3 2 -2 356.52 5.14
3 -2 2 349.19 6.34
-3 2 -2 352.93 6.06
-3 2 -2 358.84 5.14
-3 2 -2 362.8 6.34
3 -2 2 354.69 5.82
3 -2 2 347.26 6.21
-3 2 -3 332.37 5.23
3 -2 3 319.1 5.9
3 -2 3 314.98 5.28
-3 2 -3 340.58 6.11
3 -2 3 325.1 6.17
-3 2 -3 327.58 5.22
3 -2 4 131.61 3.39
-3 2 -4 133.31 3.64
3 -2 4 133.82 3.68
3 -2 4 135.39 2.83
-3 2 -4 138.55 3.18
-3 2 -4 135.25 3.14
-3 2 -5 1474.7 19.46
-3 2 -5 1511.23 20.28
3 -2 5 1474.34 19.5
3 -2 5 1482.53 20.28
3 -2 5 1427.19 18.07
-3 2 -5 1483.01 19.46
-3 2 -6 112.96 3.65
-3 2 -6 105.19 3.29
-3 2 -6 106.93 3.31
3 -2 6 106.61 3.54
3 -2 6 110.57 3.22
-3 2 -7 3.57 0.8
-3 2 -7 5.79 0.94
-3 2 -7 5.09 0.96
3 -2 7 6.13 1.02
3 -2 7 5.26 0.74
-3 2 -8 17.53 1.63
-3 2 -8 19.81 1.64
3 -2 8 18.62 1.37
-3 2 -8 17.26 1.55
3 -2 8 19.58 1.68
3 -2 9 88.68 3.68
-3 2 -9 87.1 3.73
-3 2 -9 82.16 3.52
3 -2 9 84.33 3.06
-3 2 -9 87.03 3.63
-3 2 -10 550.3 11.31
3 -2 10 540.79 9.72
3 -2 10 562.7 11.19
3 -2 11 127.65 4.94
-3 2 -11 129.45 4.98
-3 2 -11 121.69 4.89
3 -2 11 130.36 4.14
-3 2 -11 119.16 4.83
-3 2 -12 67.67 3.79
-3 2 -12 78.47 4.14
3 -2 12 75.84 3.89
-3 2 -12 74.97 4.07
-3 2 -13 28.96 2.63
-3 2 -13 28.55 2.78
-3 2 -13 30.12 2.85
3 -2 13 24.96 2.42
-3 2 -14 32.16 2.86
-3 2 -14 31.22 3.09
-3 2 -14 37.88 3.33
3 -2 14 36.65 3.01
-3 2 -15 0.04 1.47
-3 2 -15 4.39 1.75
-3 2 -15 4.91 1.66
3 -2 15 4.6 1.52
-3 2 -16 1.52 1.5
-3 2 -16 5.07 1.9
-3 2 -16 2.68 1.66
3 -2 16 2.06 1.42
-3 2 -17 41.61 3.84
3 -2 17 33.92 3.27
-3 2 -17 36.81 3.74
-3 2 -17 35.04 3.72
-3 2 -18 28.45 3.47
3 -2 18 23.39 3.07
-3 2 -18 22.51 3.1
-3 2 -18 21.11 3.05
-3 2 -19 4.87 2.09
-3 2 -19 3.83 2.21
-3 2 -20 1.5 2.21
-3 2 -20 4.32 2.39
3 -1 -20 0.68 2.28
3 -1 -20 4.67 2.49
3 -1 -19 -0.03 1.78
3 -1 -19 -0.19 1.75
3 -1 -18 54.96 4.88
3 -1 -18 65.15 5.23
3 -1 -17 1.89 1.83
3 -1 -17 1.28 1.75
-3 1 16 52.64 3.44
3 -1 -16 49.92 4.19
3 -1 -16 51.43 4.24
3 -1 -15 2.12 1.38
-3 1 15 3.13 1.08
3 -1 -15 4.74 1.51
-3 1 14 26.85 2.23
3 -1 -14 26.82 2.81
-3 1 14 27.45 2.22
3 -1 -14 27.36 2.17
3 -1 -14 28.05 2.94
-3 1 13 143.57 5.06
3 -1 -13 162.68 6.46
3 -1 -13 161.98 6.47
3 -1 -13 157.96 5.12
-3 1 13 152.2 5.05
3 -1 -12 0.72 1.11
3 -1 -12 -0.01 1.03
3 -1 -12 -2.36 1.17
-3 1 12 -1.02 1.05
-3 1 12 1.76 0.86
3 -1 -11 88.92 3.52
3 -1 -11 91.17 4.32
3 -1 -11 98.4 4.53
-3 1 11 94.62 3.62
-3 1 11 87.79 3.53
3 -1 -10 290.08 7.67
3 -1 -10 288.53 7.67
-3 1 10 275.12 6.33
3 -1 -9 241.26 5.93
-3 1 9 251.89 5.95
-3 1 9 248.71 5.7
3 -1 -9 246.68 6.74
3 -1 -9 253.1 6.81
3 -1 -8 13.77 1.54
3 -1 -8 11.32 1.19
-3 1 8 13.82 1.29
3 -1 -8 15.71 1.58
-3 1 8 12.53 1.1
3 -1 -7 405.72 8.22
3 -1 -7 401.8 7.77
-3 1 7 390.75 7.48
-3 1 7 397.56 7.14
3 -1 -7 401.56 8.18
-3 1 6 1276.54 16.86
3 -1 -6 1229.26 17.58
3 -1 -6 1250.54 17.97
3 -1 -6 1261.34 17.98
-3 1 6 1244.72 17.34
-3 1 6 1218.27 17.94
3 -1 -6 1255.29 17.7
3 -1 -5 1074.42 15.33
-3 1 5 1082.96 15.48
3 -1 -5 1076.68 15.21
-3 1 5 1056.95 14.39
3 -1 -5 1066.84 15.27
3 -1 -5 1040.33 15.22
-3 1 4 505.77 8.54
3 -1 -4 509.48 8.27
-3 1 4 520.68 7.8
3 -1 -4 516.8 8.57
3 -1 -4 507.09 8.46
3 -1 -4 510.3 8.27
3 -1 -3 623.48 9.15
-3 1 3 635.23 8.97
3 -1 -3 618.59 9.68
-3 1 3 615.43 9.6
3 -1 -3 629.19 9.16
3 -1 -2 144.56 3.5
3 -1 -2 146.27 3.01
-3 1 2 146.83 3.1
-3 1 2 142.48 3.41
3 -1 -2 149.77 3.52
3 -1 -2 147.09 3
3 -1 -1 1082.78 14.28
3 -1 -1 1047.77 13.2
-3 1 1 1025.66 14.1
3 -1 -1 1040.06 13.19
-3 1 1 1054.37 13.76
3 -1 -1 1058.3 14.23
-3 1 1 1063.59 12.74
3 -1 0 710.44 10.11
-3 1 0 715.01 9.24
-3 1 0 716.51 9.89
3 -1 0 704.69 10.01
3 -1 0 699.35 9.02
3 -1 0 694.38 9.02
-3 1 -1 171.61 2.93
3 -1 1 173.51 3.6
3 -1 1 168.48 3.62
3 -1 1 168.65 3.41
-3 1 -1 175.94 2.94
-3 1 -1 174.75 3.63
3 -1 2 492.41 7.51
-3 1 -2 490.18 6.93
3 -1 2 488.82 7.79
3 -1 2 488.82 7.11
-3 1 -2 497.13 6.95
3 -1 3 571.71 8.27
3 -1 3 542.88 7.57
3 -1 3 548.46 8.73
-3 1 -3 541.69 8.56
-3 1 -3 550.51 7.99
-3 1 -4 941.89 12.92
3 -1 4 945.97 12.79
-3 1 -4 936.07 12.91
3 -1 4 922.03 11.73
3 -1 4 944.67 13.6
-3 1 -4 937.01 13.44
-3 1 -5 129.03 3.66
3 -1 5 135.75 3.79
3 -1 5 132.37 3.17
-3 1 -5 134.2 3.45
-3 1 -5 128.72 3.41
-3 1 -6 1053.95 15.88
3 -1 6 1110.26 16.07
3 -1 6 1057.3 14.6
-3 1 -6 1089.76 15.61
-3 1 -6 1098.03 15.61
-3 1 -7 596.31 10.39
3 -1 7 581.82 9.06
3 -1 7 588.89 10.4
-3 1 -7 579.57 10.16
-3 1 -7 569.79 10.14
-3 1 -8 70.96 3.17
3 -1 8 74.24 2.51
3 -1 8 81.84 3.34
-3 1 -8 75.17 3.17
-3 1 -8 74.2 3.16
-3 1 -9 108.08 4.06
3 -1 9 102.33 3.09
3 -1 9 99.47 3.96
-3 1 -9 102.39 3.99
-3 1 -9 110.52 4.12
-3 1 -10 94.04 3.9
3 -1 10 89.8 3.03
3 -1 10 90.64 3.92
-3 1 -10 89.27 3.92
-3 1 -10 86.63 3.91
3 -1 11 594.05 11.79
-3 1 -11 562.61 11.87
-3 1 -11 565.95 11.65
-3 1 -11 562.71 11.89
3 -1 12 76.54 4
-3 1 -12 78.96 4.1
-3 1 -12 76.84 4
-3 1 -12 80.16 4.11
3 -1 13 193.61 6.7
-3 1 -13 209.98 7.19
-3 1 -13 204.61 6.9
-3 1 -13 209.75 7.13
3 -1 14 0.8 1.18
-3 1 -14 1.84 1.42
-3 1 -14 0.87 1.63
-3 1 -14 1.91 1.23
3 -1 15 64.02 4.13
-3 1 -15 61.65 4.34
-3 1 -15 62.09 3.99
-3 1 -15 68.93 4.53
-3 1 -16 4.49 1.65
3 -1 16 5.16 1.61
-3 1 -16 5.58 1.4
-3 1 -16 5.16 1.8
-3 1 -17 2.69 1.38
-3 1 -17 0.15 1.57
3 -1 17 -1.34 1.77
-3 1 -17 2.05 1.54
-3 1 -18 5.47 1.93
-3 1 -18 10.8 2.41
-3 1 -18 10.35 2.24
3 -1 18 4.66 1.81
-3 1 -19 9.64 2.53
-3 1 -19 14.92 2.76
-3 1 -20 3.16 2.24
-3 1 -20 4.88 2.36
3 0 -20 -0.18 2.44
3 0 -20 -1.07 2.36
3 0 -19 1.7 1.54
3 0 -19 2.77 1.85
3 0 -18 15.61 2.92
3 0 -18 15.28 3.12
3 0 -17 96.57 5.97
3 0 -17 91.85 5.96
3 0 -16 0.88 1.76
3 0 -16 -0.74 2.15
3 0 -15 18.64 2.62
3 0 -15 17.72 2.45
-3 0 15 18.17 1.99
-3 0 14 5.96 1.25
3 0 -14 4.11 1.37
-3 0 14 6.77 1.29
3 0 -14 5.12 1.56
-3 0 13 33.17 2.28
-3 0 13 34.77 2.4
-3 0 13 32.93 2.21
3 0 -13 36.88 3.16
3 0 -13 34.72 3.01
3 0 -13 30.93 2.19
3 0 -12 78.79 3.38
-3 0 12 83.9 3.61
-3 0 12 81.22 3.35
3 0 -12 83.74 4.39
3 0 -12 87.26 4.47
-3 0 11 4.6 1.03
3 0 -11 4.59 1.07
3 0 -11 5.24 0.9
3 0 -11 3.97 1.1
3 0 -11 1.76 0.67
-3 0 10 311.76 6.62
3 0 -10 314.58 8.23
3 0 -10 307.1 6.19
-3 0 10 327.6 7.18
3 0 -10 297.93 6.95
3 0 -10 309.59 8.17
3 0 -9 24.37 2.08
-3 0 9 18.77 1.38
-3 0 9 19.25 1.54
3 0 -9 20.2 1.54
3 0 -9 18.54 1.28
3 0 -8 380.48 8.4
3 0 -8 382.22 8.42
-3 0 8 384.29 6.94
-3 0 8 382.2 7.59
3 0 -8 380.49 7.63
3 0 -8 387.49 6.5
3 0 -7 369.43 7.89
3 0 -7 370.99 7.88
-3 0 7 383.56 6.54
-3 0 7 370.82 7.21
3 0 -7 375.03 7.33
3 0 -7 358.82 5.93
3 0 -6 671.56 11.14
-3 0 6 668.57 9.63
3 0 -6 665.22 11.11
-3 0 6 670.63 10.59
3 0 -6 658.67 10.64
3 0 -6 638.82 8.91
3 0 -5 826.76 12.42
-3 0 5 803.68 11.98
-3 0 5 830.74 10.99
3 0 -5 813.5 12.37
3 0 -5 813.81 12.18
-3 0 5 830.07 12.37
3 0 -4 90.36 2.77
3 0 -4 90.32 2.78
-3 0 4 89.63 2.18
-3 0 4 87.01 2.68
3 0 -4 85.86 2.75
3 0 -4 83.22 2.7
3 0 -3 707.66 10.31
3 0 -3 707.15 10.5
3 0 -3 699.28 10.53
-3 0 3 714.19 9.41
3 0 -3 697.1 10.28
-3 0 3 698.74 10.4
-3 0 2 663.67 9.48
3 0 -2 664.52 9.66
3 0 -2 654.58 9.25
3 0 -2 627.94 7.89
3 0 -2 649.72 9.23
-3 0 2 643.98 8.64
3 0 -2 666.5 9.69
3 0 -1 3155.05 36.72
-3 0 1 3033.76 35.84
3 0 -1 3040.84 35.27
-3 0 1 3173.25 36.5
3 0 0 221.3 3.81
3 0 0 225.36 3.83
-3 0 0 220.77 3.9
3 0 0 224.43 3.95
3 0 0 222.65 4.15
3 0 0 225.9 3.69
3 0 0 222.05 4.16
3 0 1 11.61 0.71
3 0 1 11.18 0.75
3 0 1 11.31 0.71
3 0 1 13.27 0.83
3 0 1 12.16 0.76
3 0 1 12.73 0.76
-3 0 -1 11.42 0.72
3 0 2 1167.9 14.6
-3 0 -2 1178.34 14.91
-3 0 -2 1165.62 14.9
-3 0 -2 1172.32 15.23
3 0 2 1150.82 15.38
3 0 2 1163.59 14.89
3 0 2 1165.43 15.29
3 0 3 1.89 0.3
-3 0 -3 1.88 0.42
3 0 3 2.42 0.48
-3 0 -3 1.24 0.45
-3 0 -3 1.66 0.36
3 0 3 1.54 0.33
-3 0 -4 429.26 7.06
3 0 4 417.95 6.3
3 0 4 404.96 5.5
-3 0 -4 422.11 7.24
-3 0 -4 431.83 7.04
3 0 4 436.71 7.41
3 0 5 1116.67 14.45
-3 0 -5 1124.69 15.98
-3 0 -5 1125.96 15.74
-3 0 -5 1136.01 15.71
3 0 5 1135.14 16.09
3 0 6 11.3 0.79
-3 0 -6 11.85 1.2
-3 0 -6 8.35 0.98
-3 0 -6 13.12 1.23
3 0 6 10.59 1.1
-3 0 -7 1468.14 20.52
3 0 7 1465.16 20.62
-3 0 -7 1459.55 20.53
3 0 7 1415.6 18.33
3 0 8 18.17 1.1
3 0 8 19.75 1.71
-3 0 -8 17.42 1.65
-3 0 -8 19.63 1.66
-3 0 -8 18.28 1.61
-3 0 -9 402.04 8.75
3 0 9 388.24 8.58
-3 0 -9 383.63 8.59
-3 0 -9 409.64 8.59
-3 0 -10 1.5 0.92
3 0 10 -0.23 0.84
-3 0 -10 0.56 0.94
-3 0 -11 85.53 4.08
-3 0 -11 84.89 4.15
3 0 11 92.56 4.1
-3 0 -11 76.86 3.59
-3 0 -12 300.33 8.38
-3 0 -12 281.25 7.82
-3 0 -12 298.15 8.32
3 0 12 283.55 7.97
-3 0 -13 16.13 2.29
-3 0 -13 21.54 2.3
3 0 13 19.89 2.16
-3 0 -13 18.33 2.35
-3 0 -14 110.28 5.05
3 0 14 104.37 4.99
-3 0 -15 4.37 1.77
3 0 15 5.46 1.79
-3 0 -15 1.71 1.35
-3 0 -15 3.47 1.74
-3 0 -16 18.47 2.64
3 0 16 14.53 2.13
-3 0 -16 15.12 2.21
-3 0 -16 17.55 2.73
-3 0 -17 2.45 1.53
3 0 17 0.63 1.58
-3 0 -17 2.01 1.6
-3 0 -17 4.48 1.81
3 0 18 -1.98 1.84
-3 0 -18 -0.97 1.53
-3 0 -18 -3.6 2.27
-3 0 -18 -1.84 2.14
3 0 19 5.8 1.92
-3 0 -19 3.47 2.22
-3 0 -19 6.99 2.66
-3 0 -20 2.22 2.28
-3 0 -20 1.3 2.4
3 1 -20 3.93 2.32
3 1 -20 5.78 2.83
3 1 -19 3.47 2.07
3 1 -19 1.25 1.72
3 1 -18 2.27 1.89
3 1 -18 0.76 1.72
3 1 -17 26.07 3.49
3 1 -17 25.27 3.39
3 1 -16 36.93 3.63
3 1 -16 25.25 3.03
3 1 -15 29.03 3.06
3 1 -15 30.27 3.12
3 1 -14 39.06 3.34
-3 -1 14 40.79 2.77
-3 -1 14 36.57 2.47
3 1 -14 36.73 3.29
3 1 -13 15.07 2.2
-3 -1 13 10.58 1.36
-3 -1 13 11.59 1.45
3 1 -13 13.55 2.11
-3 -1 12 212.46 6.14
3 1 -12 206.08 5.53
-3 -1 12 209.85 5.54
3 1 -12 223.13 7.4
3 1 -12 218.07 7.38
-3 -1 12 205.72 5.66
3 1 -11 111.82 3.75
-3 -1 11 113.84 3.71
3 1 -11 112.24 4.93
3 1 -11 110.22 4.85
-3 -1 11 111.15 4.19
3 1 -10 -0.8 1.03
-3 -1 10 1.55 0.59
3 1 -10 0.76 0.67
-3 -1 10 0.93 0.72
3 1 -10 -0.69 1.26
-3 -1 10 0.81 0.79
3 1 -10 -0.34 1.33
-3 -1 9 123.57 3.44
3 1 -9 122.96 4.64
3 1 -9 124.99 3.97
3 1 -9 119.29 3.48
-3 -1 9 121.92 4.02
3 1 -9 122.85 4.66
-3 -1 8 131.63 3.35
3 1 -8 128.31 3.96
3 1 -8 132.75 3.42
3 1 -8 134.57 4.62
3 1 -8 137.1 4.66
-3 -1 8 131.46 4.09
3 1 -7 907.05 13.88
3 1 -7 887.04 12.65
-3 -1 7 922.67 12.55
3 1 -7 935.56 14.89
-3 -1 7 918.86 13.98
3 1 -7 931.65 14.89
3 1 -6 316.75 6.36
3 1 -6 302.85 5.27
3 1 -6 317.33 6.85
-3 -1 6 314.39 6.35
-3 -1 6 310.87 5.16
3 1 -6 319.61 6.87
3 1 -5 582.56 9.73
3 1 -5 539.24 7.88
-3 -1 5 553.63 9.18
3 1 -5 574.53 9.68
-3 -1 5 569.45 7.77
3 1 -5 557.46 9.22
-3 -1 4 107.58 3.05
3 1 -4 104.26 3.15
3 1 -4 103.59 3.06
-3 -1 4 103.72 3.01
3 1 -4 103.1 3.12
-3 -1 4 107.58 2.12
3 1 -3 202.06 4.41
3 1 -3 213.86 4.49
3 1 -3 206.84 3.39
-3 -1 3 210.2 3.22
3 1 -3 209.57 4.47
-3 -1 3 215.26 4.34
-3 -1 3 205.09 4.36
3 1 -2 1431.05 18.44
-3 -1 2 1429.34 18.31
3 1 -2 1437.32 17.08
-3 -1 2 1393.44 16.84
3 1 -2 1387.07 18.29
-3 -1 2 1422.54 18.06
3 1 -2 1391.02 18.27
3 1 -1 22.16 1.16
-3 -1 1 20.49 0.79
3 1 -1 20.96 1.09
3 1 -1 21.36 0.86
-3 -1 1 20.45 1
3 1 -1 18.95 1.07
-3 -1 1 17.75 1.01
3 1 -1 20.11 1.07
3 1 0 1405.16 17.61
3 1 0 1394.38 18.12
3 1 0 1488.28 18.24
3 1 0 1391.84 18.12
-3 -1 0 1478.18 17.91
3 1 0 1442.47 18.21
3 1 0 1472.23 17.8
3 1 1 687.03 9.39
3 1 1 694.92 9.54
3 1 1 700.39 9.68
3 1 1 681.72 9.39
3 1 1 672.59 9.41
3 1 1 687.04 9.65
3 1 2 1008.5 13.32
3 1 2 993.56 12.67
3 1 2 1007.06 13.42
3 1 2 989.75 13.35
3 1 2 986.6 12.65
-3 -1 -2 1000.95 13.27
3 1 2 979.13 13.33
-3 -1 -2 992.95 13.25
3 1 3 714.46 10.32
-3 -1 -3 712.98 10.12
-3 -1 -3 705.81 10.1
3 1 3 698.99 10.25
3 1 4 28.01 1.55
-3 -1 -4 25.56 0.79
-3 -1 -4 25.79 1.39
3 1 4 26.74 0.93
3 1 4 25.57 1.44
-3 -1 -4 22.94 1.31
-3 -1 -5 465.71 8.06
-3 -1 -5 473.96 8.09
-3 -1 -5 475.12 8.06
3 1 5 473.94 8.23
3 1 5 479.87 8.2
-3 -1 -6 590.54 9.96
-3 -1 -6 580.62 9.88
-3 -1 -6 595.44 9.96
3 1 6 570.24 9.94
-3 -1 -7 1617.47 22.14
-3 -1 -7 1610.86 22.12
3 1 7 1533.29 22.08
-3 -1 -7 1554.3 21.88
3 1 8 21.09 1.76
-3 -1 -8 20.63 1.75
-3 -1 -8 19.72 1.71
-3 -1 -8 21 1.66
3 1 9 197.68 5.76
-3 -1 -9 211.3 5.99
-3 -1 -9 220.17 6.09
-3 -1 -9 215.06 5.78
3 1 10 33.81 2.37
-3 -1 -10 34.94 2.61
-3 -1 -10 30.66 2.42
-3 -1 -11 17.09 1.82
3 1 11 15.56 1.81
-3 -1 -11 19.45 2.15
-3 -1 -11 16.37 1.96
-3 -1 -12 13.75 1.71
-3 -1 -12 18.31 2.16
3 1 12 17.03 2
-3 -1 -12 14.74 1.94
-3 -1 -13 79.71 4.35
-3 -1 -13 72.71 3.88
-3 -1 -13 78.53 4.37
3 1 13 82.24 4.23
-3 -1 -14 13.01 2.25
3 1 14 10.88 1.84
-3 -1 -14 10.16 1.63
-3 -1 -14 10.11 1.95
3 1 15 128.33 5.82
-3 -1 -15 118.79 5.48
-3 -1 -16 3.03 1.29
3 1 16 7.08 1.91
-3 -1 -16 5.01 1.66
-3 -1 -16 5.69 1.57
3 1 17 11.75 2.2
-3 -1 -17 16.11 2.31
-3 -1 -17 16.62 2.78
-3 -1 -18 3.72 1.91
3 1 18 -0.09 1.64
-3 -1 -18 1.07 1.55
-3 -1 -18 2.75 1.94
3 1 19 -1.33 1.96
-3 -1 -19 -1.62 1.72
-3 -1 -19 -2.56 1.98
-3 -1 -20 4.72 2.3
-3 -1 -20 6.73 2.57
3 2 -20 -1.85 2.66
3 2 -20 -1.51 2.54
3 2 -19 6.54 2.65
3 2 -19 8.17 2.6
3 2 -18 14.42 2.94
3 2 -18 14.3 2.76
3 2 -17 9.67 2.4
3 2 -17 12.82 2.6
3 2 -16 60.09 4.73
3 2 -16 61.79 4.72
3 2 -15 -2 2.02
3 2 -15 -1.75 2.07
3 2 -14 108.39 5.69
-3 -2 14 105.62 4.65
3 2 -14 110.01 5.68
3 2 -13 11.36 1.56
-3 -2 13 9.87 1.48
3 2 -13 11.02 2.03
3 2 -13 10.31 1.97
-3 -2 13 9.6 1.25
-3 -2 12 40.5 2.41
-3 -2 12 43.72 2.3
3 2 -12 44.61 2.57
-3 -2 12 49.66 2.96
3 2 -12 47.77 3.4
3 2 -12 45.18 3.39
-3 -2 11 181.17 5.16
-3 -2 11 179.37 4.65
3 2 -11 190.4 5.2
-3 -2 11 192.31 5.73
3 2 -11 182.66 6.4
3 2 -11 179.09 6.34
-3 -2 10 109.73 3.82
-3 -2 10 104.48 3.21
3 2 -10 107.1 3.65
-3 -2 10 103.26 3.99
3 2 -10 105.98 4.6
3 2 -10 101.14 4.49
-3 -2 9 290.24 6.46
-3 -2 9 277.53 5.47
3 2 -9 284.12 6.15
-3 -2 9 273.96 6.7
3 2 -9 285.43 7.55
3 2 -9 291.25 7.63
-3 -2 8 201.77 4.19
3 2 -8 210.44 4.8
-3 -2 8 205.75 5.39
3 2 -8 211.85 6.05
3 2 -8 207.02 6.02
-3 -2 7 412 7.7
3 2 -7 393.09 7.73
3 2 -7 415.67 8.63
3 2 -7 407.82 8.64
-3 -2 7 396.77 6.32
-3 -2 7 405.61 7.94
3 2 -7 410.07 7.13
-3 -2 6 115.99 3.48
3 2 -6 117.89 3.04
3 2 -6 117.15 3.93
3 2 -6 111.49 3.45
-3 -2 6 116.1 3.58
-3 -2 6 116.96 2.48
3 2 -6 121.18 3.97
3 2 -5 122.38 3.5
-3 -2 5 121.71 3.48
3 2 -5 127.47 3.86
3 2 -5 121.57 2.95
-3 -2 5 117.44 3.51
-3 -2 5 122.93 2.26
3 2 -5 124.63 3.81
3 2 -4 450.13 7.67
3 2 -4 447.52 8
3 2 -4 444.22 8
-3 -2 4 426.22 7.52
-3 -2 4 431.43 5.56
3 2 -3 28.43 1.57
3 2 -3 30.15 1.2
3 2 -3 26.87 1.46
-3 -2 3 25.84 1.44
3 2 -3 27 1.52
-3 -2 3 26.34 1.35
-3 -2 3 27.95 1.49
3 2 -2 1732.31 22.68
3 2 -2 1781.46 21.71
3 2 -2 1799.47 22.66
3 2 -2 1732.08 22.68
-3 -2 2 1792.77 21.98
-3 -2 2 1782.83 22.48
-3 -2 2 1756.98 22.51
3 2 -1 474.04 6.36
3 2 -1 499.46 7.85
-3 -2 1 500.02 7.58
3 2 -1 498.33 7.73
3 2 -1 502.37 7.85
-3 -2 1 501.36 7.1
3 2 -1 513.1 7.23
-3 -2 1 499.53 7.68
3 2 0 148.37 2.7
3 2 0 150.89 3.4
-3 -2 0 145.54 3.09
-3 -2 0 152.94 2.8
3 2 0 149.32 3.4
3 2 0 149.6 3.1
3 2 1 749.02 10.77
-3 -2 -1 769.15 10.07
3 2 1 755.85 10.54
-3 -2 -1 738.41 10.29
3 2 1 755.53 10.77
3 2 1 749.91 10.12
3 2 2 802.58 11.48
3 2 2 795.57 11.46
-3 -2 -2 798.28 10.64
3 2 2 799.75 11.08
3 2 2 809.29 11.37
-3 -2 -2 806.68 10.34
-3 -2 -3 1733.83 22.48
3 2 3 1779.67 22.39
3 2 3 1801.43 22.65
3 2 3 1734.3 20.88
-3 -2 -3 1822.17 21.28
-3 -2 -3 1804.73 20.84
-3 -2 -3 1742.98 22.49
-3 -2 -4 261 4.03
3 2 4 259.31 5.36
-3 -2 -4 256.97 5.32
-3 -2 -4 260.22 5.33
3 2 4 255.73 5.26
-3 -2 -5 20.28 0.77
-3 -2 -5 18.48 1.34
3 2 5 20.91 1.42
-3 -2 -5 19.8 1.38
3 2 5 17.95 1.27
3 2 6 899.32 13.9
-3 -2 -6 888 13.87
3 2 6 912.14 13.9
3 2 7 1.03 0.79
3 2 7 -0.25 0.69
-3 -2 -7 -1.95 0.99
-3 -2 -7 1.32 0.85
-3 -2 -7 3.23 1.03
3 2 8 160.03 4.86
-3 -2 -8 162.44 5
-3 -2 -8 162.31 4.76
-3 -2 -8 162.47 5
3 2 9 37.26 2.42
-3 -2 -9 34.54 2.17
-3 -2 -9 37.81 2.57
-3 -2 -9 35.94 2.52
3 2 10 564.98 11.2
-3 -2 -10 555.69 10.81
-3 -2 -10 536.48 11.33
-3 -2 -10 544.79 11.4
3 2 11 156.14 5.52
-3 -2 -11 170.88 5.96
-3 -2 -11 167.63 5.47
-3 -2 -11 175.63 5.99
3 2 12 -0.56 1.21
-3 -2 -12 -0.73 1.11
-3 -2 -12 2.42 1.35
-3 -2 -12 -0.36 1.13
3 2 13 16.24 1.94
-3 -2 -13 18.81 2.02
-3 -2 -13 19.7 2.34
-3 -2 -13 16.65 2.16
3 2 14 31.5 2.87
-3 -2 -14 31.72 3.04
-3 -2 -14 24.77 2.78
-3 -2 -14 28.64 2.47
-3 -2 -15 95.04 5.29
3 2 15 100.28 5.14
-3 -2 -15 103.67 5.48
-3 -2 -15 99.41 4.93
3 2 16 38.24 3.44
-3 -2 -16 45.48 3.89
-3 -2 -16 45.58 3.56
-3 -2 -16 40.87 3.76
3 2 17 21.58 2.74
-3 -2 -17 17.39 2.42
-3 -2 -17 20.08 2.9
-3 -2 -17 17.5 2.6
3 2 18 21.24 2.8
-3 -2 -18 25.19 3.06
-3 -2 -18 28.67 3.55
-3 -2 -18 29.59 3.68
-3 -2 -19 -0.03 1.95
-3 -2 -19 0.46 1.85
3 2 19 -1.93 1.78
-3 -2 -20 3.25 2
-3 -2 -20 0.05 1.72
-3 -2 -21 1.06 2.31
-3 -2 -21 0.6 2.29
3 3 -20 10.83 3.28
3 3 -20 8.85 3.13
3 3 -19 -1.46 2.21
3 3 -19 1.69 2.21
3 3 -18 11.21 2.76
3 3 -18 14.03 3
3 3 -17 23.11 3.4
3 3 -17 22.6 3.4
3 3 -16 2.1 1.9
3 3 -16 3.15 1.87
3 3 -15 11.62 2.1
-3 -3 15 14.39 2.09
3 3 -15 11.54 2.11
3 3 -14 2.3 1.51
3 3 -14 4.19 1.55
-3 -3 14 4.65 1.53
3 3 -13 171.72 5.62
3 3 -13 164.56 6.87
-3 -3 13 159.28 5.77
3 3 -13 171.02 7.01
3 3 -12 47.83 2.78
3 3 -12 44.29 3.41
-3 -3 12 45.22 2.59
3 3 -12 49.28 3.57
-3 -3 12 49.54 3.03
-3 -3 11 53.7 3.07
-3 -3 11 50.49 2.67
3 3 -11 54.5 3.58
3 3 -11 57.03 3.68
3 3 -11 47.37 2.64
-3 -3 11 46.67 2.16
-3 -3 10 35.12 1.73
3 3 -10 33.52 2.59
3 3 -10 36.97 2.23
3 3 -10 33.92 2.61
-3 -3 10 34.47 2.15
-3 -3 10 35.22 2.34
-3 -3 9 -1.03 0.97
-3 -3 9 1.19 0.45
3 3 -9 -0.85 1.05
3 3 -9 -0.79 0.99
-3 -3 9 1.02 0.72
3 3 -9 0.3 0.68
3 3 -8 936.35 15.7
3 3 -8 917.04 13.92
-3 -3 8 915.05 14.19
3 3 -8 906.11 15.54
-3 -3 8 899.59 14.65
-3 -3 8 878.91 12.21
3 3 -7 43.48 2.59
3 3 -7 42.33 2.02
-3 -3 7 41.95 2.13
-3 -3 7 40.7 2.3
-3 -3 7 40.85 1.4
3 3 -7 41.85 2.53
3 3 -6 650.26 11.45
3 3 -6 633.7 10.12
-3 -3 6 662.91 10.71
3 3 -6 656.04 11.47
-3 -3 6 660.42 10.94
-3 -3 6 630.11 8.39
3 3 -5 156.19 3.8
-3 -3 5 159.82 4.17
3 3 -5 170.12 4.68
3 3 -5 171.57 4.7
-3 -3 5 163.68 4.35
-3 -3 4 523.25 8.75
-3 -3 4 517.76 8.88
3 3 -4 521.32 9.24
3 3 -4 524.78 9.26
3 3 -3 222.21 4.46
-3 -3 3 239.1 4.99
-3 -3 3 231.94 4.95
3 3 -3 235.35 5.19
3 3 -3 237.62 5.21
-3 -3 2 226.65 4.73
-3 -3 2 219.41 4.65
3 3 -2 230.17 4.4
3 3 -2 235.22 4.97
3 3 -1 2684.09 32.22
-3 -3 1 2851.49 34.18
-3 -3 1 2888.92 33.99
3 3 -1 2777.15 34.43
3 3 -1 2760.14 34.44
3 3 -1 3003.26 33.93
3 3 0 63.79 1.6
-3 -3 0 66.91 2.02
-3 -3 0 65 2.1
3 3 0 65.22 2.24
-3 -3 0 63.92 1.49
3 3 0 63.98 2.23
3 3 1 1427.15 18.78
3 3 1 1419.58 18.76
3 3 1 1409.73 17.75
3 3 1 1439.52 18.48
-3 -3 -1 1445.06 18.21
-3 -3 -1 1381.13 17.72
-3 -3 -2 6.32 0.55
3 3 2 7.35 0.82
3 3 2 5.56 0.61
-3 -3 -2 7.37 0.69
3 3 2 7 0.79
-3 -3 -3 156.43 3.23
-3 -3 -3 159.16 2.72
3 3 3 156.78 3.87
-3 -3 -3 154.53 3.86
-3 -3 -3 161.12 3.92
-3 -3 -4 1363.85 16.12
3 3 4 1402.43 18.59
-3 -3 -4 1365.61 17.19
-3 -3 -4 1344.32 18.67
-3 -3 -4 1336.31 18.69
3 3 4 1391.02 18.78
3 3 5 239.67 5.32
-3 -3 -5 224.7 5.28
-3 -3 -5 238.62 4.06
3 3 5 228.84 5.31
-3 -3 -5 226.02 5.31
3 3 6 274.4 6.16
-3 -3 -6 277.26 6.26
-3 -3 -6 283.28 6.31
-3 -3 -6 280.44 4.49
3 3 6 275.6 6.18
-3 -3 -7 717.49 12.02
-3 -3 -7 671.51 8.98
3 3 7 710.99 11.86
3 3 7 686.67 11.77
3 3 8 1.7 0.74
-3 -3 -8 0.7 0.85
3 3 8 0.68 0.7
-3 -3 -8 -1.34 1.09
-3 -3 -8 1.1 0.92
3 3 9 589.1 11.22
-3 -3 -9 595.66 11.08
-3 -3 -9 595.24 11.59
3 3 9 598.91 11.44
-3 -3 -9 600.1 11.63
3 3 10 3.89 1.05
-3 -3 -10 3.49 1.08
-3 -3 -10 8.58 1.75
-3 -3 -10 7.34 1.7
-3 -3 -11 270.72 7.82
-3 -3 -11 279.93 7.28
-3 -3 -11 270.34 7.81
3 3 11 276.62 7.59
-3 -3 -12 113.61 5.12
-3 -3 -12 102.81 4.49
3 3 12 112.51 4.83
-3 -3 -12 114.8 5.09
3 3 13 16.3 1.98
-3 -3 -13 18.57 2.42
-3 -3 -13 19.91 2.45
-3 -3 -14 12.86 1.87
3 3 14 11.05 1.86
-3 -3 -14 9.84 1.98
-3 -3 -14 12.62 2.1
-3 -3 -15 -0.18 1.57
3 3 15 -1.92 1.52
-3 -3 -15 -1.55 1.72
-3 -3 -15 -0.89 1.54
3 3 16 142.6 6.52
-3 -3 -16 131.38 6.64
-3 -3 -16 147.97 7.01
-3 -3 -16 151.34 6.27
-3 -3 -17 38.17 3.82
-3 -3 -17 44 3.7
-3 -3 -17 41.29 4.01
3 3 17 35.14 3.52
-3 -3 -18 17.48 3.04
3 3 18 15.04 2.67
-3 -3 -18 11.16 2.47
-3 -3 -19 3.06 2.25
3 3 19 -1.91 2.13
-3 -3 -19 1.94 2.03
-3 -3 -20 6.22 2.47
-3 -3 -20 3.48 1.96
-3 -3 -21 4.51 2.64
-3 -3 -21 9.69 3.18
3 4 -20 5.03 2.29
3 4 -20 4.9 2.32
3 4 -19 11.29 2.83
3 4 -19 13.02 2.83
3 4 -18 3.54 1.98
3 4 -18 6.2 2.32
3 4 -17 6.97 2.26
3 4 -17 5.07 2.15
3 4 -16 5.94 2.18
3 4 -16 6.37 2.29
3 4 -15 0.69 1.43
-3 -4 15 0.83 1.31
3 4 -15 -0.66 1.34
3 4 -14 22.25 2.72
-3 -4 14 30.63 2.71
3 4 -14 25.57 2.44
3 4 -14 29.19 3.16
3 4 -13 25.15 3.02
3 4 -13 19.86 2.14
3 4 -13 29.19 3.08
3 4 -12 279.03 8.78
3 4 -12 280.37 7.45
-3 -4 12 276.82 6.99
-3 -4 12 277.37 7.76
3 4 -12 290.84 8.93
3 4 -11 0.94 1.22
-3 -4 11 -1.37 0.93
3 4 -11 -1.2 1.31
-3 -4 11 -0.01 1.09
3 4 -11 0.11 1.24
3 4 -10 60.83 3.63
3 4 -10 70.23 3.16
-3 -4 10 67.79 3.1
-3 -4 10 66.03 3.35
3 4 -10 60.36 3.59
3 4 -9 1.98 0.86
3 4 -9 2.78 0.74
-3 -4 9 4.41 1.03
-3 -4 9 5.51 1.17
3 4 -9 4.37 1
3 4 -8 7.55 1.28
-3 -4 8 6 0.94
-3 -4 8 6.08 0.98
3 4 -8 8.17 1.4
3 4 -7 745.71 12.33
-3 -4 7 790.3 13.05
-3 -4 7 774.76 12.53
3 4 -7 760.51 13.59
3 4 -7 773.45 13.65
3 4 -6 0.83 0.75
3 4 -6 -0.36 0.56
-3 -4 6 0.28 0.77
3 4 -6 0.42 0.72
-3 -4 6 2.07 0.79
3 4 -5 1762.41 24.74
-3 -4 5 1815.47 24.23
-3 -4 5 1798.28 23.92
3 4 -5 1796.48 23.62
3 4 -5 1733.31 24.68
3 4 -4 148.08 4.28
-3 -4 4 141.8 3.99
-3 -4 4 141.68 3.92
3 4 -4 140.41 3.72
3 4 -4 142.42 4.21
3 4 -3 347.34 6.91
-3 -4 3 337.28 6.57
-3 -4 3 337.3 6.54
3 4 -3 338.63 6.31
3 4 -3 340.19 6.87
3 4 -2 41.74 2
-3 -4 2 42.26 1.94
-3 -4 2 41.93 1.9
3 4 -2 39.7 1.77
3 4 -2 41.53 2.01
3 4 -1 385.39 7.1
-3 -4 1 392.35 6.89
3 4 -1 371.4 5.32
-3 -4 1 402.12 6.76
3 4 -1 392.82 6.8
3 4 -1 397.12 7.17
3 4 0 795.42 11.68
-3 -4 0 797.49 9.85
3 4 0 793.1 10.5
-3 -4 0 800.72 11.32
-3 -4 0 809.88 11.7
3 4 0 798.57 12.01
3 4 0 804.4 12.04
-3 -4 -1 1902.21 23.43
3 4 1 1875.71 24.54
3 4 1 1910.7 24.28
3 4 1 1879.58 24.57
-3 -4 -1 1921.24 21.88
-3 -4 -1 1914.59 24.01
3 4 1 1850.46 23.29
3 4 2 767.47 11.1
3 4 2 783.24 11.96
-3 -4 -2 779.26 11.21
3 4 2 785.65 11.7
3 4 2 797.25 12
-3 -4 -2 783.98 10.55
3 4 3 5.27 0.72
3 4 3 4.19 0.75
-3 -4 -3 6.45 0.54
-3 -4 -3 5.28 0.69
-3 -4 -3 3.98 0.63
-3 -4 -3 3.68 0.62
3 4 3 3.82 0.73
3 4 3 4.39 0.69
-3 -4 -4 1186.59 17.13
3 4 4 1215.98 16.89
-3 -4 -4 1206.61 17.17
-3 -4 -4 1201.67 15.94
-3 -4 -4 1205.66 14.65
3 4 4 1226.12 17.17
-3 -4 -5 1499.35 21.13
3 4 5 1566.67 21.23
-3 -4 -5 1510.25 19.51
3 4 5 1540.69 21.07
-3 -4 -5 1533.65 21.22
-3 -4 -6 336.64 7.33
3 4 6 348.06 7.27
3 4 6 348.27 7.24
-3 -4 -6 335.46 7.31
-3 -4 -6 355.42 5.87
-3 -4 -7 135.91 4.46
3 4 7 144.47 4.44
3 4 7 143.06 4.46
-3 -4 -7 137.51 4.47
-3 -4 -7 144.69 3.16
3 4 8 30.91 2.08
-3 -4 -8 30.64 2.2
-3 -4 -8 29.67 2.25
-3 -4 -8 30.68 1.28
-3 -4 -9 213.28 6.25
3 4 9 217.8 6.11
3 4 9 207.3 6.13
-3 -4 -9 223.2 6.38
3 4 10 521.89 10.66
-3 -4 -10 521.53 11.07
3 4 10 518.97 10.89
-3 -4 -10 518.38 11.06
-3 -4 -10 499.8 10.38
3 4 11 3.43 1.21
-3 -4 -11 5.04 1.47
-3 -4 -11 4.13 1.37
-3 -4 -11 0.31 1.03
-3 -4 -12 253.12 7.92
3 4 12 251.94 7.67
-3 -4 -12 256.46 7.28
-3 -4 -12 265.27 8.04
-3 -4 -13 2.15 1.26
3 4 13 2.92 1.25
-3 -4 -13 0.72 0.95
-3 -4 -13 1.57 1.27
-3 -4 -14 17.21 2.31
3 4 14 13.94 1.95
-3 -4 -14 12.7 1.82
-3 -4 -14 14.13 2.14
-3 -4 -15 4.86 1.59
3 4 15 1.93 1.4
-3 -4 -15 2.56 1.34
-3 -4 -15 6.6 1.85
-3 -4 -16 6.71 2.05
-3 -4 -16 8.7 2.25
-3 -4 -16 8.76 1.97
3 4 16 6.4 1.92
3 4 17 89.8 5.45
-3 -4 -17 87.25 5.65
-3 -4 -17 82.54 4.86
-3 -4 -17 86.68 5.56
3 4 18 2.13 1.72
3 4 19 9.7 2.6
-3 -4 -19 9.74 2.66
-3 -4 -19 6.24 2.41
3 4 20 -1.14 1.77
-3 -4 -20 1.39 2.02
-3 -4 -20 0.52 1.86
-3 -4 -21 8.86 3.21
-3 -4 -21 3.83 2.78
3 5 -19 23.36 3.95
3 5 -19 19.35 3.73
3 5 -18 5.08 2.49
3 5 -18 7.96 2.75
3 5 -17 1.23 1.53
3 5 -17 0.49 1.71
3 5 -16 2.78 1.67
3 5 -16 6.75 1.85
-3 -5 15 0.67 1.38
3 5 -15 -0.04 1.31
3 5 -15 -1.5 1.58
3 5 -14 20.14 2.77
-3 -5 14 20.87 2.34
3 5 -14 21.36 2.78
3 5 -14 22 2.37
3 5 -13 87.45 5
3 5 -13 84.98 4.91
3 5 -13 81.64 4.23
-3 -5 13 87.05 4.48
3 5 -12 64.56 4.25
3 5 -12 61.3 4.15
-3 -5 12 60.1 3.16
-3 -5 12 54.94 3.47
3 5 -12 65.05 3.55
3 5 -11 153.69 6.18
-3 -5 11 162.44 5.17
3 5 -11 163.87 5.55
3 5 -11 161.78 6.36
-3 -5 10 18.14 1.95
3 5 -10 26.42 2.21
3 5 -10 26.24 2.52
3 5 -10 20.83 2.32
-3 -5 10 20.72 1.73
3 5 -9 52.46 2.86
-3 -5 9 48.85 2.63
-3 -5 9 49.53 2.88
3 5 -9 51.21 3.2
3 5 -9 50.19 3.21
3 5 -8 40.15 2.38
-3 -5 8 37.18 2.24
-3 -5 8 39.97 2.56
3 5 -8 39.24 2.7
3 5 -8 42.43 2.8
3 5 -7 172.98 4.98
-3 -5 7 180.39 4.99
-3 -5 7 176.53 5.25
3 5 -7 173.91 5.54
3 5 -7 168.28 5.5
3 5 -6 480.56 9.11
3 5 -6 488.73 9.92
-3 -5 6 481.69 9.46
-3 -5 6 496.1 9.2
3 5 -6 496.66 9.96
3 5 -5 14.82 1.5
3 5 -5 14.42 1.36
3 5 -5 15.47 1.52
-3 -5 5 15.21 1.42
-3 -5 5 18.64 1.53
-3 -5 4 233.93 5.58
3 5 -4 233.2 5.43
-3 -5 4 240.05 5.53
3 5 -4 231.4 5.85
3 5 -4 228.43 5.82
-3 -5 3 456.99 8.33
3 5 -3 453.06 8.22
3 5 -3 456.32 8.65
-3 -5 3 456.17 8.37
-3 -5 2 125.34 3.6
3 5 -2 120.87 3.55
-3 -5 2 125.79 3.64
3 5 -2 127.64 3.84
3 5 -2 129.23 3.87
3 5 -1 81.01 2.91
-3 -5 1 75.79 2.69
-3 -5 1 77.66 2.64
3 5 -1 74.17 1.84
3 5 -1 80.83 2.92
3 5 -1 74.31 2.67
3 5 0 197.74 4.77
3 5 0 190.12 4.55
3 5 0 184.77 3.62
3 5 0 199.64 4.78
-3 -5 0 196.46 4.57
-3 -5 0 200.37 4.32
3 5 1 1157.22 16.61
3 5 1 1128.71 15.23
3 5 1 1169.45 16.37
3 5 1 1156.14 16.6
-3 -5 -1 1156.2 16.07
-3 -5 -1 1165.27 15.5
3 5 2 109.27 3.38
3 5 2 107.52 3.43
3 5 2 109.77 3.44
3 5 2 104.87 2.96
-3 -5 -2 112.93 3.17
-3 -5 -3 301.54 5.7
3 5 3 279.26 5.72
3 5 3 292.6 6.28
-3 -5 -3 280.21 4.83
3 5 3 280.56 6.04
3 5 3 280.41 6.17
-3 -5 -3 284.87 6.09
-3 -5 -3 287.16 6.12
3 5 4 2.58 0.66
3 5 4 2.57 0.69
-3 -5 -4 2.99 0.42
-3 -5 -4 1.25 0.59
-3 -5 -4 2.61 0.66
-3 -5 -4 2.48 0.59
-3 -5 -5 1116.37 14.07
3 5 5 1192.42 16.99
3 5 5 1183.88 17.14
-3 -5 -5 1175.39 17.18
-3 -5 -5 1174.59 17.19
-3 -5 -5 1165.18 15.88
3 5 6 402.01 8.26
3 5 6 420.18 8.42
-3 -5 -6 423.29 8.57
-3 -5 -6 417.4 7.16
-3 -5 -6 416.39 8.52
3 5 7 -0.95 0.86
-3 -5 -7 0.26 0.8
3 5 7 -0.98 1.1
-3 -5 -7 0.46 0.84
-3 -5 -7 0.74 0.46
3 5 8 175.67 5.32
3 5 8 176.94 5.47
-3 -5 -8 178.66 5.58
-3 -5 -8 183.76 4.04
-3 -5 -9 30.2 2.36
3 5 9 27.37 2.24
-3 -5 -9 31.36 2.47
-3 -5 -9 28.23 1.43
3 5 10 455.33 9.97
-3 -5 -10 463.8 10.55
-3 -5 -10 461.86 10.51
-3 -5 -11 141.07 5.57
3 5 11 141.31 5.24
-3 -5 -11 141.83 5.58
-3 -5 -11 146.5 5.26
3 5 11 148.51 5.58
-3 -5 -12 37.96 3.06
-3 -5 -12 32.77 2.57
-3 -5 -12 37.37 3.02
3 5 12 35.14 2.83
-3 -5 -13 47.38 3.58
-3 -5 -13 46.18 3.17
-3 -5 -13 48.58 3.59
3 5 13 44 3.32
-3 -5 -14 22.1 2.32
-3 -5 -14 25.73 2.8
3 5 14 24.19 2.59
-3 -5 -14 25.5 2.78
-3 -5 -15 57.36 3.79
-3 -5 -15 62.5 4.43
-3 -5 -15 62.5 4.39
3 5 15 53.17 3.92
-3 -5 -16 18.97 2.51
-3 -5 -16 21.82 2.9
3 5 16 16.66 2.47
-3 -5 -16 16.64 2.69
-3 -5 -17 9.43 2.03
-3 -5 -17 8.91 2.35
-3 -5 -17 5.62 2.05
3 5 17 5.67 1.87
-3 -5 -18 0.97 1.86
-3 -5 -18 5.82 2.17
3 5 18 2.42 1.61
3 5 19 0.11 1.63
-3 -5 -20 24.8 3.84
3 5 20 15.26 3.2
-3 -5 -20 19.36 3.81
3 6 -19 2.48 2.04
3 6 -19 3.03 2.23
3 6 -18 33.28 4.22
3 6 -18 28.39 3.92
3 6 -17 1.93 1.9
3 6 -17 2.47 1.95
3 6 -16 -1.85 1.85
3 6 -16 -2.68 2.03
3 6 -15 8.82 1.99
-3 -6 15 5.29 1.63
3 6 -15 5.86 1.78
-3 -6 14 2.87 1.32
3 6 -14 3.34 1.52
3 6 -14 1.88 1.34
3 6 -14 3.02 1.55
-3 -6 13 85 4.55
3 6 -13 82.18 4.99
3 6 -13 87.74 5.06
3 6 -13 86.16 4.49
-3 -6 12 9.31 1.73
3 6 -12 9.31 1.87
-3 -6 12 7.89 1.48
3 6 -12 8.46 1.64
3 6 -12 7.83 1.83
3 6 -11 53.03 3.65
3 6 -11 56.24 3.39
-3 -6 11 54.22 3.09
3 6 -11 49.43 3.54
-3 -6 11 60.78 3.64
3 6 -10 104.11 4.91
3 6 -10 101.93 4.43
-3 -6 10 97.62 4.01
3 6 -10 104.88 4.9
-3 -6 10 98.66 4.51
-3 -6 9 49.42 2.74
3 6 -9 47.75 3.19
3 6 -9 44.1 3.05
3 6 -9 52.21 3.02
3 6 -8 11.27 1.63
-3 -6 8 9.91 1.44
-3 -6 8 12.81 1.53
3 6 -8 12.98 1.51
3 6 -8 14.9 1.76
3 6 -7 49.65 3.05
-3 -6 7 51.29 2.7
3 6 -7 53.62 2.85
-3 -6 7 53.56 2.95
3 6 -7 50.01 3.1
3 6 -6 115.13 4.45
-3 -6 6 120.72 4.07
3 6 -6 117.75 4.12
-3 -6 6 122.72 4.33
3 6 -6 118.66 4.49
3 6 -5 127.56 4.41
-3 -6 5 117.53 4
-3 -6 5 123.99 4.25
3 6 -5 122.92 4.33
3 6 -4 30.54 1.96
-3 -6 4 30.18 1.89
3 6 -4 33.19 2.02
-3 -6 4 31.55 2.08
3 6 -4 33.71 2.06
3 6 -3 747.07 12.48
3 6 -3 719.93 12.13
-3 -6 3 735.45 12.16
-3 -6 3 748.56 12.23
3 6 -3 748.51 12.48
3 6 -2 288.05 4.71
3 6 -2 313.33 6.77
-3 -6 2 305.13 6.55
-3 -6 2 300.28 6.42
3 6 -2 306.17 6.71
3 6 -2 306.2 6.56
3 6 -1 1261.79 18.15
-3 -6 1 1297.11 18.12
-3 -6 1 1266.2 17.77
3 6 -1 1237.27 16.07
3 6 -1 1272.21 18.32
3 6 0 30.43 1.37
3 6 0 36.01 2.05
-3 -6 0 31.91 1.87
3 6 0 34.59 1.99
3 6 0 33.66 1.89
-3 -6 -1 5.78 0.78
3 6 1 4.46 0.64
3 6 1 4.23 0.79
-3 -6 -1 3.76 0.74
3 6 1 4.95 0.78
3 6 2 22.78 1.57
3 6 2 21.94 1.58
3 6 2 24 1.42
3 6 2 25.71 1.74
-3 -6 -2 24.57 1.6
-3 -6 -3 192.13 4.67
3 6 3 187.23 4.56
3 6 3 177.85 4.83
3 6 3 192.55 5.08
3 6 3 190.46 5.06
-3 -6 -3 184.24 4.86
-3 -6 -3 187.24 3.94
-3 -6 -3 183.74 4.85
3 6 4 1627.25 22.46
-3 -6 -4 1607.81 21.62
3 6 4 1572.31 21.92
-3 -6 -4 1590.24 20.19
-3 -6 -4 1611.45 22.41
-3 -6 -4 1620.51 22.45
3 6 5 10.08 1.29
-3 -6 -5 10.82 1.31
-3 -6 -5 10.54 1.3
3 6 5 10.51 1.27
-3 -6 -5 9.67 1.07
-3 -6 -5 11.21 0.78
3 6 6 856.1 14.18
-3 -6 -6 866.82 12.99
-3 -6 -6 846.86 14.29
-3 -6 -6 843.06 14.3
3 6 6 868.41 14.11
-3 -6 -7 18.73 1.74
-3 -6 -7 20.57 1.91
3 6 7 16.13 1.61
3 6 7 17.48 1.65
-3 -6 -7 19.43 1.41
-3 -6 -8 51.76 2.2
3 6 8 46.35 2.73
3 6 8 49.22 2.82
-3 -6 -8 49.65 2.96
-3 -6 -8 47.84 2.83
3 6 9 230.17 6.57
-3 -6 -9 233.25 6.81
-3 -6 -9 232.05 5.08
3 6 9 234.53 6.73
-3 -6 -9 232.1 6.8
-3 -6 -10 23.9 2.39
-3 -6 -10 27.01 1.57
3 6 10 27.45 2.45
-3 -6 -10 27.64 2.46
-3 -6 -11 314.84 8.79
3 6 11 320.32 8.36
-3 -6 -11 313.83 8.79
-3 -6 -12 16.98 1.97
-3 -6 -12 20.92 2.54
3 6 12 16.65 2.08
3 6 12 18.41 2.08
-3 -6 -12 21.23 2.47
3 6 13 57.36 3.82
-3 -6 -13 60.93 4.15
-3 -6 -13 61.31 3.69
-3 -6 -13 61.06 4.13
-3 -6 -14 6.37 1.85
3 6 14 6.29 1.86
-3 -6 -14 3.41 1.42
-3 -6 -14 2.6 1.15
-3 -6 -15 23.48 2.83
3 6 15 20.29 2.63
-3 -6 -15 21.09 2.45
-3 -6 -15 24.6 2.93
-3 -6 -16 43.22 3.95
3 6 16 48.19 3.92
-3 -6 -16 42.03 3.89
-3 -6 -16 44.95 3.47
-3 -6 -17 25.05 3.25
3 6 17 19.08 2.72
-3 -6 -17 21.23 2.99
-3 -6 -17 21.75 2.69
-3 -6 -18 5.28 2.41
3 6 18 4.08 2.01
-3 -6 -18 4.15 2.05
3 6 19 0.12 1.97
-3 -6 -19 -0.39 2.01
-3 -6 -19 1.22 2.04
3 6 20 17.05 3.18
-3 -6 -20 17.4 3.38
-3 -6 -20 14.63 2.95
3 7 -18 4.19 2.54
3 7 -18 3.95 2.34
3 7 -17 24 3.63
3 7 -17 19.5 3.38
3 7 -16 -2.35 2.09
3 7 -16 -1.29 2.09
-3 -7 15 18.69 2.67
3 7 -15 15.08 2.46
3 7 -15 17.85 2.72
3 7 -14 5.27 1.66
3 7 -14 7.75 1.97
-3 -7 14 4.57 1.73
3 7 -14 6.03 1.84
3 7 -13 11.24 2.13
3 7 -13 13.13 2.15
3 7 -13 10.61 2.13
-3 -7 13 10.85 1.81
-3 -7 12 108.46 4.57
3 7 -12 114.74 5.68
3 7 -12 117.94 5.22
-3 -7 12 117.51 5.34
3 7 -12 110.62 5.65
-3 -7 11 0.23 1.1
3 7 -11 -0.67 1.37
3 7 -11 -0.9 1.14
3 7 -11 0.11 1.49
-3 -7 11 1.53 1.26
-3 -7 10 93.03 4.06
3 7 -10 91.51 4.65
3 7 -10 92.7 4.32
-3 -7 10 97.69 4.62
3 7 -10 91.57 4.66
-3 -7 9 -0.47 1.14
3 7 -9 0.72 1.02
-3 -7 9 -2.06 1.29
3 7 -9 -1.37 1.24
3 7 -9 0.64 0.93
3 7 -8 187.02 6.32
-3 -7 8 186.49 6.11
3 7 -8 187.99 6.34
-3 -7 8 187.99 5.72
3 7 -8 192.67 6.03
3 7 -7 149.55 5.47
-3 -7 7 146.82 5.26
-3 -7 7 141.63 4.82
3 7 -7 146.92 5.09
3 7 -7 149.11 5.48
3 7 -6 1.54 0.86
-3 -7 6 1.25 1.04
3 7 -6 1.15 0.83
-3 -7 6 -0.2 0.85
3 7 -5 66.53 3.25
-3 -7 5 72.37 3.18
3 7 -5 66.04 3.23
3 7 -5 65.41 3.08
-3 -7 5 69.57 3.34
-3 -7 4 5.32 1.09
3 7 -4 4.12 0.7
3 7 -4 6.14 0.91
3 7 -4 5.02 0.8
-3 -7 3 484.96 9.31
3 7 -3 473.37 9.45
-3 -7 3 471.01 9.22
3 7 -3 467.15 9.36
3 7 -3 475.32 9.45
3 7 -2 462.45 9.06
-3 -7 2 470.23 8.99
-3 -7 2 467.87 8.84
3 7 -2 483.27 9.2
3 7 -2 459.83 9.04
3 7 -1 481.45 9.22
-3 -7 1 501 9.17
3 7 -1 483.01 9.21
3 7 -1 451.2 7.38
3 7 -1 475.91 9.17
-3 -7 1 463.71 8.77
3 7 0 427.98 8.56
3 7 0 411.85 8.47
3 7 0 426.4 8.55
3 7 0 434.13 7.27
-3 -7 0 443.73 8.56
-3 -7 0 456.24 8.23
3 7 1 25.67 1.71
3 7 1 24.22 1.73
3 7 1 25.23 1.46
-3 -7 -1 31.25 1.97
3 7 1 26.19 1.76
-3 -7 -1 30.87 1.75
3 7 2 591.57 10.59
3 7 2 586.33 10.57
3 7 2 567.76 9.59
-3 -7 -2 575.82 9.44
-3 -7 -2 586.66 10.27
-3 -7 -3 23.75 1.71
-3 -7 -3 20.83 1.57
3 7 3 25.34 1.86
-3 -7 -3 22.92 1.69
3 7 3 22.95 1.72
-3 -7 -3 24.59 1.44
3 7 3 21.81 1.56
3 7 3 19.68 1.56
-3 -7 -4 371.75 7.49
-3 -7 -4 359.21 6.39
3 7 4 352.42 7.45
-3 -7 -4 374.92 7.91
3 7 4 363.82 7.85
-3 -7 -4 370.91 7.85
-3 -7 -5 640.22 9.5
-3 -7 -5 658.97 11.75
3 7 5 638.13 11.41
-3 -7 -5 654 11.72
3 7 5 659.75 11.77
-3 -7 -5 641.73 11
-3 -7 -6 65.2 1.92
3 7 6 66.89 3.17
-3 -7 -6 68.47 3.25
-3 -7 -6 66.16 3.17
3 7 6 64.17 3.16
-3 -7 -6 67.78 2.85
3 7 7 208.28 6.09
-3 -7 -7 209.47 6.15
-3 -7 -7 211.28 6.19
-3 -7 -7 220.89 5.38
3 7 7 217.1 6.1
3 7 8 7.72 1.29
-3 -7 -8 7.12 1.29
-3 -7 -8 9.32 1.11
-3 -7 -8 7.22 1.25
3 7 8 6.43 1.08
-3 -7 -9 330.2 6.93
3 7 9 349.51 8.67
-3 -7 -9 346.2 8.7
3 7 9 336.47 8.37
-3 -7 -10 38.85 2.96
3 7 10 36.66 2.65
-3 -7 -10 37.2 2.92
3 7 10 39.47 2.91
-3 -7 -10 41.76 2.16
-3 -7 -11 3.15 1.3
3 7 11 2.91 0.92
3 7 11 1.66 1.23
-3 -7 -11 4.34 1.4
-3 -7 -12 61.17 3.96
3 7 12 63.33 3.73
-3 -7 -12 62.82 3.97
3 7 12 66.7 3.99
3 7 13 3.85 1.49
-3 -7 -13 4.99 1.7
3 7 13 5.12 1.62
-3 -7 -13 3.87 1.38
-3 -7 -13 3.26 1.44
3 7 14 109.75 5.6
-3 -7 -14 114.29 5.86
-3 -7 -14 117.25 5.26
-3 -7 -14 119.51 5.96
-3 -7 -15 4.22 1.87
-3 -7 -15 5.94 1.59
3 7 15 7.12 1.8
-3 -7 -15 6.42 2.08
-3 -7 -16 2.54 1.87
-3 -7 -16 2.47 1.24
3 7 16 0.63 1.99
-3 -7 -16 2.96 1.9
3 7 17 39.04 3.75
-3 -7 -17 41.99 4.13
-3 -7 -17 43.44 4.15
3 7 18 -0.89 1.63
-3 -7 -18 1.18 1.92
-3 -7 -18 2.34 1.87
-3 -7 -19 -0.72 1.75
-3 -7 -19 -2.45 2.03
3 7 19 -1.53 2.06
3 8 -18 9.67 2.74
3 8 -18 11.74 3
3 8 -17 0.42 2.23
3 8 -17 2.98 2.18
3 8 -16 6.04 1.88
3 8 -16 5.91 2.12
3 8 -15 8.55 2.15
-3 -8 15 14.18 2.61
3 8 -15 11.79 2.43
3 8 -14 32.85 3.55
3 8 -14 38.78 3.47
-3 -8 14 36.72 3.56
3 8 -14 38.67 3.81
3 8 -13 -0.6 1.57
3 8 -13 -1.19 1.64
3 8 -13 1.47 1.36
-3 -8 13 0.26 1.34
3 8 -12 15.1 2.27
3 8 -12 17.16 2.37
-3 -8 12 15.6 2.32
3 8 -12 15.02 2.18
-3 -8 12 14.74 1.85
-3 -8 11 84.74 4.62
-3 -8 11 91.49 4.25
3 8 -11 88.23 4.96
3 8 -11 86.66 4.57
3 8 -11 86.48 4.94
-3 -8 10 -0.48 1.14
-3 -8 10 1.93 1.2
3 8 -10 -1.11 1.29
3 8 -10 0.06 1.19
3 8 -10 -0.93 1.4
-3 -8 9 251.75 7.85
-3 -8 9 260.36 7.28
3 8 -9 257.23 8
3 8 -9 257.51 7.65
3 8 -9 255.11 8.06
-3 -8 8 15.28 2.1
-3 -8 8 15.66 1.92
3 8 -8 16.72 2.07
3 8 -8 16.71 2.06
3 8 -8 15.41 1.94
-3 -8 7 262.77 7.5
3 8 -7 266.26 7.65
-3 -8 7 252 7.04
3 8 -7 258.75 7.55
3 8 -6 59.51 3.37
3 8 -6 60.58 3.41
-3 -8 6 63.06 3.47
-3 -8 6 58.69 3.11
3 8 -6 62.26 3.32
3 8 -5 6.16 1.15
3 8 -5 6.86 1.22
-3 -8 5 9.06 1.56
-3 -8 5 7.5 1.27
3 8 -5 7.12 1.12
3 8 -4 3.51 0.77
-3 -8 4 3.07 0.97
3 8 -4 3.03 0.75
-3 -8 4 3.59 1.06
-3 -8 3 0.68 0.91
3 8 -3 0.29 0.65
-3 -8 3 -0.03 0.88
3 8 -3 -2.14 1.38
3 8 -3 0.11 0.7
-3 -8 2 989.85 15.56
3 8 -2 974.23 15.74
3 8 -2 923.92 13.25
-3 -8 2 979.28 15.7
3 8 -2 947.74 15.76
3 8 -2 986.33 15.76
3 8 -1 87.79 3.6
-3 -8 1 92.68 3.68
3 8 -1 84.94 2.69
3 8 -1 90.49 3.62
-3 -8 1 87.69 3.43
3 8 -1 94.07 3.75
3 8 0 250.61 6.35
3 8 0 247.25 6.32
3 8 0 247.32 5.28
-3 -8 0 264.94 6.47
3 8 0 254.92 6.45
-3 -8 0 260.55 6.08
3 8 1 5.81 0.78
3 8 1 6 0.82
3 8 1 5.22 0.72
-3 -8 -1 7.58 1.27
3 8 1 5.35 0.9
-3 -8 -1 7.41 1.06
3 8 2 217.07 5.88
3 8 2 216.43 5.87
3 8 2 217.18 5.23
-3 -8 -2 232.67 5.97
3 8 2 211.83 5.9
-3 -8 -2 227.76 5.37
-3 -8 -3 266.57 6.56
3 8 3 261.33 6.08
-3 -8 -3 269.7 6.57
3 8 3 268.5 6.73
-3 -8 -3 268.16 5.72
3 8 3 254.1 6.55
3 8 3 253.53 6.58
-3 -8 -3 269.82 6.53
3 8 4 56.53 2.92
-3 -8 -4 63.54 3.05
3 8 4 58.12 2.78
-3 -8 -4 61.52 3
-3 -8 -4 61.61 2.39
-3 -8 -4 63.56 2.95
-3 -8 -5 210.38 5.58
3 8 5 203.99 5.9
-3 -8 -5 209.07 5.89
-3 -8 -5 211.55 5.91
-3 -8 -5 201.14 4.5
3 8 5 203.37 5.7
-3 -8 -6 390.39 8.19
3 8 6 393.31 8.8
-3 -8 -6 398.06 8.85
-3 -8 -6 402 8.9
-3 -8 -6 373.43 6.5
3 8 6 381.59 8.6
3 8 7 93.91 4.08
3 8 7 94.45 4.09
-3 -8 -7 99.95 4.19
-3 -8 -7 106.42 3.81
-3 -8 -7 100.07 4.18
-3 -8 -8 2.55 0.96
-3 -8 -8 2.88 0.97
-3 -8 -8 5.16 1.01
3 8 8 4.51 1.12
3 8 8 3.63 0.83
-3 -8 -9 73.26 3.18
3 8 9 75.32 3.95
-3 -8 -9 77 3.98
-3 -8 -9 75.77 3.99
3 8 9 69.66 3.69
-3 -8 -10 200.18 5.4
3 8 10 197.03 6.7
-3 -8 -10 207.76 6.9
-3 -8 -10 205.31 6.82
3 8 10 195.02 6.48
-3 -8 -11 123.03 4.05
-3 -8 -11 125.94 5.42
3 8 11 114.12 5.2
3 8 11 117.1 5.01
-3 -8 -11 123.86 5.42
-3 -8 -12 1.22 1.35
3 8 12 -0.4 1.46
3 8 12 3.52 1.04
-3 -8 -12 4.39 1.23
-3 -8 -13 60.41 4.15
-3 -8 -13 59.52 4.15
3 8 13 50.92 3.56
3 8 13 60.67 4.11
3 8 14 83 5.05
-3 -8 -14 77.14 4.36
-3 -8 -14 78.99 4.99
3 8 14 79.87 4.58
-3 -8 -14 83.47 5.06
-3 -8 -15 83.81 5.28
-3 -8 -15 84.82 4.72
-3 -8 -15 80.75 5.29
3 8 15 83.19 5.13
-3 -8 -16 0.18 1.72
-3 -8 -16 -0.92 1.57
-3 -8 -16 1.05 1.67
3 8 16 -0.3 1.82
-3 -8 -17 1.26 1.75
3 8 17 2.37 1.87
-3 -8 -17 2 1.62
-3 -8 -18 4.07 1.86
3 8 18 1.96 1.62
-3 -8 -18 4.55 1.99
-3 -8 -19 -1.62 2.06
-3 -8 -19 -0.08 2.07
3 8 19 -0.64 2.06
3 9 -17 5.27 2.51
3 9 -17 6.96 2.64
3 9 -16 6.44 2.31
3 9 -16 8.33 2.54
3 9 -15 -1.24 2.23
3 9 -15 0.84 2.02
-3 -9 15 1.46 1.67
3 9 -14 37.79 3.94
3 9 -14 37.55 3.88
3 9 -14 39.22 3.65
-3 -9 14 38.64 3.69
3 9 -13 20.21 2.91
-3 -9 13 17.84 2.61
3 9 -13 20.34 2.85
3 9 -13 19.5 2.71
-3 -9 12 -1.37 1.39
3 9 -12 1.49 1.35
-3 -9 12 -1.32 1.5
3 9 -12 -2.54 1.81
3 9 -12 0.65 1.35
-3 -9 11 0.12 1.21
3 9 -11 -0.32 1.38
-3 -9 11 -2.48 1.69
3 9 -11 -0.76 1.49
3 9 -11 0.31 1.18
-3 -9 10 21.73 2.24
3 9 -10 19.57 2.42
-3 -9 10 23.38 2.58
3 9 -10 22.86 2.62
3 9 -10 20.62 2.31
3 9 -9 89.55 4.75
-3 -9 9 87.14 4.3
3 9 -9 95.13 4.85
-3 -9 9 91.86 4.72
3 9 -8 294.44 8.59
-3 -9 8 292.51 7.94
3 9 -8 289.7 8.54
3 9 -7 23 2.22
3 9 -7 25.24 2.46
-3 -9 7 22.52 2.37
-3 -9 7 32.05 2.65
3 9 -7 28.11 2.55
3 9 -6 189.28 6.34
3 9 -6 195.67 6.48
-3 -9 6 204.52 6.56
3 9 -6 191.59 6.37
3 9 -5 -0.34 1.2
-3 -9 5 -0.56 1.12
3 9 -5 0.32 0.89
-3 -9 5 -0.96 1.29
3 9 -5 -0.84 1.03
-3 -9 4 0.25 0.95
3 9 -4 0.75 0.76
-3 -9 4 -0.01 0.98
3 9 -4 -1.71 1.36
3 9 -4 -0.88 1
-3 -9 3 -0.15 1
3 9 -3 2.21 1.06
3 9 -3 -0.66 1.2
-3 -9 3 3.86 1.36
3 9 -3 1.41 0.94
3 9 -2 96.98 4.02
-3 -9 2 104.13 4.18
-3 -9 2 92.01 3.88
3 9 -2 92.7 2.9
3 9 -2 97.75 4.13
3 9 -2 100 4.09
3 9 -1 681.97 12.42
-3 -9 1 684.44 12.23
3 9 -1 670.87 10.75
3 9 -1 661.36 12.67
-3 -9 1 689.36 12.63
3 9 -1 677.62 12.38
3 9 0 3.05 0.77
3 9 0 1.35 0.89
-3 -9 0 -0.22 1.14
-3 -9 -1 125.63 4.15
3 9 1 118.65 4.32
3 9 1 117.89 4.27
3 9 1 111.28 3.62
-3 -9 -1 111.82 4.33
3 9 1 111.13 4.37
3 9 2 33.55 2.27
-3 -9 -2 37.43 2.16
-3 -9 -2 35.39 2.4
3 9 2 35.16 2.07
3 9 2 33.11 2.29
3 9 2 32.51 2.27
-3 -9 -3 63.7 3.12
-3 -9 -3 65.78 2.78
-3 -9 -3 69.57 3.26
-3 -9 -3 64.57 3.13
3 9 3 62.35 3.12
3 9 3 65.51 3.19
3 9 3 60.66 2.84
3 9 3 62.51 3.24
-3 -9 -4 117.98 4.32
-3 -9 -4 112.53 4.33
-3 -9 -4 111.2 4.27
-3 -9 -4 119.48 3.66
3 9 4 112.64 4.12
3 9 4 112.04 4.41
3 9 5 46.23 2.87
-3 -9 -5 53.83 3.02
-3 -9 -5 51.19 2.8
-3 -9 -5 51.42 2.96
-3 -9 -5 50.37 2.22
3 9 5 48.39 2.74
3 9 6 334.53 8.39
-3 -9 -6 350.74 8.12
-3 -9 -6 358.24 8.5
-3 -9 -6 354 8.48
3 9 6 340.93 8.3
-3 -9 -6 341.28 6.48
-3 -9 -7 3.67 1.23
3 9 7 3.18 1.25
-3 -9 -7 1.61 0.89
-3 -9 -7 3.53 1.15
3 9 7 1.66 0.96
-3 -9 -8 211.7 5.94
3 9 8 197.47 6.42
-3 -9 -8 209.27 6.61
3 9 8 202.05 6.54
-3 -9 -8 211.49 6.7
-3 -9 -9 105.03 4.1
3 9 9 98.98 4.61
-3 -9 -9 110.01 4.95
3 9 9 112.1 4.97
-3 -9 -9 108.81 4.91
-3 -9 -10 56.83 3.01
3 9 10 52.98 3.39
-3 -9 -10 56.75 3.65
3 9 10 56.72 3.61
-3 -9 -10 62.07 3.79
-3 -9 -11 31.96 2.22
-3 -9 -11 26.54 2.58
3 9 11 29.17 2.58
3 9 11 29.39 2.72
-3 -9 -11 35.03 2.94
3 9 12 -0.95 1.73
-3 -9 -12 0.32 1.4
-3 -9 -12 0.01 1.41
-3 -9 -13 41.22 3.61
3 9 13 37.91 3.4
-3 -9 -13 40.5 3.54
3 9 13 41.72 3.26
-3 -9 -14 15.43 2.37
-3 -9 -14 17.88 2.26
-3 -9 -14 16.36 2.36
3 9 14 21.45 2.66
3 9 15 43.92 3.69
3 9 15 44.28 3.99
-3 -9 -15 44.46 3.99
-3 -9 -15 42.86 3.95
-3 -9 -15 44.38 3.55
-3 -9 -16 17.99 2.76
3 9 16 20.38 3.05
-3 -9 -16 17.97 2.95
-3 -9 -17 -1.09 1.66
3 9 17 -1.4 1.82
-3 -9 -17 -1.71 1.97
-3 -9 -18 5.93 2.29
3 9 18 2.9 1.93
-3 -9 -18 4.22 1.99
-3 -9 -19 0.1 2.1
-3 -9 -19 0.66 2.22
3 9 19 -0.96 2.33
3 10 -16 -0.79 1.97
3 10 -16 -1.62 2.12
3 10 -15 6.46 2.08
3 10 -15 4.88 2.1
-3 -10 14 2.51 1.73
3 10 -14 0.18 1.49
3 10 -14 0.06 1.52
3 10 -13 83.94 5.52
-3 -10 13 88 5.47
3 10 -13 75.69 5.26
-3 -10 12 16.18 2.53
3 10 -12 17.16 2.66
3 10 -12 15.79 2.52
-3 -10 11 3.81 1.46
-3 -10 11 -2.07 1.74
3 10 -11 1.19 1.46
3 10 -11 -0.89 1.45
-3 -10 10 3.57 1.31
3 10 -10 3.58 1.25
-3 -10 10 5 1.53
3 10 -10 6.28 1.51
3 10 -9 -1.27 1.71
3 10 -9 -1.75 1.75
-3 -10 9 -0.05 1.19
-3 -10 9 2.84 1.36
3 10 -9 2.98 1.51
3 10 -8 118.76 5.45
-3 -10 8 123.73 5.24
-3 -10 8 118.64 5.42
3 10 -8 120.16 5.42
3 10 -7 105.28 5.04
3 10 -7 111.03 5.1
-3 -10 7 126.05 5.16
-3 -10 7 112.21 5.17
3 10 -7 112.18 5.1
3 10 -6 9.18 1.49
3 10 -6 8.2 1.37
-3 -10 6 11 1.79
3 10 -6 6.45 1.2
-3 -10 6 5.22 1.13
-3 -10 5 100.08 4.54
3 10 -5 91.68 4.34
-3 -10 5 96.4 4.38
-3 -10 4 240.91 7.16
3 10 -4 250.68 7.14
3 10 -4 250.63 7.14
3 10 -4 241.47 7.33
-3 -10 4 248.1 7.32
3 10 -3 46.42 3.06
-3 -10 3 48.33 2.93
3 10 -3 50.32 3.04
-3 -10 3 49.91 3.2
3 10 -2 2.19 0.77
-3 -10 2 2.77 1.29
3 10 -2 3.01 1.27
3 10 -2 2.06 0.84
3 10 -2 0.07 0.89
3 10 -1 9.49 1.15
3 10 -1 7.24 1.21
3 10 -1 7.81 1.2
3 10 -1 8.44 1.52
-3 -10 1 8.81 1.42
-3 -10 1 8.74 1.34
3 10 0 150.79 5.13
-3 -10 0 148.24 5
3 10 0 148.38 4.36
3 10 0 151.88 5.38
-3 -10 0 148.03 5.3
3 10 0 155.66 5.2
3 10 1 68.22 3.39
-3 -10 -1 80.24 3.8
-3 -10 -1 78.53 3.41
3 10 1 68.41 2.98
3 10 1 66.52 3.44
3 10 1 77.06 3.58
-3 -10 -2 308.2 7.95
3 10 2 284.23 7.72
3 10 2 309.08 7.08
3 10 2 315.6 7.8
-3 -10 -2 295.03 7.13
3 10 2 311.96 7.76
-3 -10 -3 5.7 1.07
3 10 3 2.82 0.92
-3 -10 -3 3.45 1.03
3 10 3 5.72 1.27
-3 -10 -3 4.17 1.14
-3 -10 -3 3.71 1.13
3 10 3 6.94 1.36
3 10 4 392.73 8.88
-3 -10 -4 409.92 9.22
-3 -10 -4 408.13 9.3
-3 -10 -4 398.65 8.12
-3 -10 -4 414.71 9.25
3 10 4 415.5 9.55
3 10 5 82.18 3.76
-3 -10 -5 80.17 3.78
-3 -10 -5 83.52 3.17
3 10 5 77.74 3.83
-3 -10 -5 79.42 3.78
-3 -10 -5 76.31 3.73
3 10 6 0.69 0.9
-3 -10 -6 -0.84 1.29
-3 -10 -6 2.67 1.24
-3 -10 -6 -1.45 1.39
-3 -10 -6 1.62 0.71
3 10 6 -1.36 1.25
-3 -10 -7 192.88 6.27
-3 -10 -7 191.16 6.28
-3 -10 -7 196.69 6.04
3 10 7 174.74 6.16
3 10 7 179.48 6.14
-3 -10 -8 80.76 4.16
-3 -10 -8 85.4 4.29
-3 -10 -8 81.7 3.82
3 10 8 77.57 4.1
3 10 8 81.55 4.25
-3 -10 -9 471.87 11.27
-3 -10 -9 483.63 11.37
-3 -10 -9 463.26 10.17
3 10 9 473.53 11.15
3 10 9 484.57 11.45
-3 -10 -10 28.73 2.81
-3 -10 -10 29.88 2.85
-3 -10 -10 25.87 2.22
3 10 10 26.48 2.59
3 10 10 25.85 2.66
-3 -10 -11 7.16 1.75
-3 -10 -11 8.66 1.85
-3 -10 -11 9.87 1.57
3 10 11 8.6 1.69
3 10 11 7.43 1.64
3 10 12 3.18 1.2
-3 -10 -12 -0.15 1.5
-3 -10 -12 3.55 1.4
-3 -10 -13 -0.56 1.61
-3 -10 -13 -0.16 1.68
3 10 13 -2.27 1.43
3 10 14 34.24 3.2
3 10 14 34.59 3.47
-3 -10 -14 25.46 2.94
-3 -10 -14 26.13 2.92
3 10 15 8.04 2.03
-3 -10 -15 8.03 2.44
-3 -10 -15 8 1.87
-3 -10 -15 11.18 2.43
3 10 16 29.29 3.52
-3 -10 -16 29.63 3.66
-3 -10 -16 34.54 3.92
3 10 17 5.35 2.19
-3 -10 -17 7.02 2.31
-3 -10 -17 7.55 2.51
3 10 18 13.8 3.09
-3 -10 -18 13.42 3
-3 -10 -18 12.51 2.96
3 10 19 1.22 1.8
3 11 -15 1.36 2.11
3 11 -15 2.02 2.06
3 11 -14 23.08 3.46
3 11 -14 20.2 3.29
-3 -11 14 26.91 3.59
3 11 -13 1.63 1.89
3 11 -13 4.16 2.09
3 11 -13 3.95 2.02
-3 -11 13 6.17 2.49
3 11 -12 46.27 4.12
-3 -11 12 58.53 4.57
3 11 -12 49.75 3.97
3 11 -12 43.18 4.01
-3 -11 11 5.32 1.71
3 11 -11 6.18 1.68
-3 -11 11 8.36 2.01
3 11 -11 3.84 1.44
3 11 -11 4.4 1.68
3 11 -10 8.6 1.82
-3 -11 10 10.68 2.11
3 11 -10 15.23 2.2
-3 -11 10 16.62 2.31
-3 -11 9 14.22 2.07
3 11 -9 15.2 2.22
-3 -11 9 10.99 2.16
3 11 -9 14.25 2.33
3 11 -9 12 1.89
-3 -11 8 36.49 3.28
-3 -11 8 39.88 3.15
3 11 -8 44.33 3.55
3 11 -8 42.39 3.35
3 11 -8 38.32 3.19
-3 -11 7 113.27 5.39
-3 -11 7 127.05 5.45
3 11 -7 119.56 5.63
3 11 -7 112.38 5.19
3 11 -7 113.19 5.23
-3 -11 6 9.33 1.67
-3 -11 6 16.34 2.17
3 11 -6 12.63 1.82
3 11 -6 11.43 1.66
3 11 -6 15.98 1.96
-3 -11 5 19.71 2.2
-3 -11 5 15.23 1.88
3 11 -5 13.47 1.77
3 11 -5 15.48 1.86
3 11 -5 17.29 2.03
-3 -11 4 15.94 2.02
-3 -11 4 14.15 1.94
3 11 -4 17.29 2.3
3 11 -4 14.25 1.69
3 11 -4 17.05 1.92
3 11 -3 117.04 4.78
-3 -11 3 112.33 4.89
-3 -11 3 107.43 4.79
3 11 -3 109.68 5.01
3 11 -3 108.63 4.63
3 11 -2 174.79 5.97
-3 -11 2 185.78 6.16
-3 -11 2 180.07 6.22
3 11 -2 179.98 6.06
3 11 -2 175.15 6.29
3 11 -2 184.35 4.86
3 11 -1 28.2 2.3
3 11 -1 23.78 2.1
-3 -11 1 31.91 2.54
-3 -11 1 29.53 2.52
3 11 -1 28.95 1.97
3 11 -1 33.21 2.69
3 11 0 0.57 0.77
3 11 0 0.65 1.05
-3 -11 0 2.37 1.24
3 11 0 -2.12 1.2
3 11 0 -0.28 1.25
3 11 1 242.33 6.94
-3 -11 -1 227.22 6.63
-3 -11 -1 247.62 7.29
3 11 1 241.15 6.21
3 11 1 242.79 6.93
3 11 1 223.12 7.08
3 11 2 107.97 4.15
-3 -11 -2 121.12 4.94
3 11 2 103.23 4.7
3 11 2 112.98 4.58
3 11 2 110.97 4.54
-3 -11 -2 117.79 4.41
-3 -11 -3 315.28 7.55
3 11 3 320.39 7.86
-3 -11 -3 332.53 8.27
3 11 3 322.56 8.31
-3 -11 -3 323.34 8.48
3 11 3 330.91 8.38
-3 -11 -3 330.54 8.25
-3 -11 -4 184 6.04
3 11 4 181.44 5.89
3 11 4 184.01 6.3
-3 -11 -4 181.66 6.12
-3 -11 -4 186.82 5.4
-3 -11 -4 180.11 6.01
3 11 5 129.19 5.3
-3 -11 -5 138.77 5.37
-3 -11 -5 146.44 4.58
3 11 5 140.98 5.21
-3 -11 -5 135.14 5.11
-3 -11 -5 137.62 5.17
-3 -11 -6 -2.42 1.5
-3 -11 -6 3.02 0.95
3 11 6 1.03 1.23
3 11 6 -0.51 1.15
-3 -11 -6 0.45 1.44
-3 -11 -6 4.73 1.36
-3 -11 -7 87.22 4.27
3 11 7 84.95 4.31
-3 -11 -7 88.07 4.28
-3 -11 -7 91.18 4.26
3 11 7 82.59 4.19
-3 -11 -8 47.81 3.22
3 11 8 49.52 3.43
-3 -11 -8 49.09 3.32
-3 -11 -8 50.05 3.25
3 11 8 48.88 3.41
-3 -11 -9 13.28 2.04
3 11 9 20.65 2.46
-3 -11 -9 20.95 2.5
-3 -11 -9 16.63 2.01
3 11 9 15.66 2.23
-3 -11 -10 138.82 5.98
3 11 10 126.42 5.72
-3 -11 -10 134.76 5.25
3 11 10 142.85 6.16
-3 -11 -11 1.59 1.16
3 11 11 5.22 1.75
-3 -11 -11 3.75 1.27
-3 -11 -11 6.88 1.48
3 11 11 3.76 1.27
3 11 12 16.2 2.19
-3 -11 -12 17.8 2.59
-3 -11 -12 18.96 2.53
3 11 12 21.83 2.66
3 11 13 -1.74 1.48
-3 -11 -13 -1.73 1.68
-3 -11 -13 0.22 1.34
3 11 13 -1.64 1.85
3 11 14 16.49 2.49
-3 -11 -14 10.9 2.31
-3 -11 -14 11.32 2.28
3 11 14 16.34 2.56
3 11 15 40.36 3.77
-3 -11 -15 40.74 4.06
3 11 15 47.51 4.4
-3 -11 -15 46.04 4.21
3 11 16 5.82 2.37
-3 -11 -16 4.21 2.34
-3 -11 -16 2.73 2.23
3 11 17 19.96 3.13
-3 -11 -17 15.07 3.07
-3 -11 -17 15.44 3.25
3 11 18 -0.16 2.2
-3 -12 14 12.51 2.81
3 12 -14 8.38 2.49
-3 -12 13 43.69 4.41
3 12 -13 41.69 4.11
3 12 -13 39.31 4.13
3 12 -12 9.74 2.44
3 12 -12 8.55 2.46
-3 -12 12 11.01 2.41
3 12 -12 8.28 2.07
-3 -12 11 12.34 2.34
3 12 -11 12.9 2.28
3 12 -11 9.04 2.17
-3 -12 11 9.12 2.26
3 12 -11 8.56 1.87
-3 -12 10 3.68 1.49
3 12 -10 -0.64 1.52
3 12 -10 0.01 1.32
-3 -12 10 5.35 1.92
3 12 -10 -2.13 1.82
-3 -12 9 24.91 2.79
3 12 -9 23.27 2.69
-3 -12 9 24.62 2.94
3 12 -9 23.49 2.72
3 12 -9 21.4 2.61
-3 -12 8 31.51 2.99
-3 -12 8 31.01 3.24
3 12 -8 25.45 2.82
3 12 -7 3.48 1.42
3 12 -7 2.72 1.4
3 12 -7 3.32 1.55
-3 -12 7 4.9 1.54
3 12 -6 31.73 2.89
-3 -12 6 39.19 3.39
3 12 -6 31 2.79
3 12 -6 29.59 2.95
-3 -12 6 33.52 3
3 12 -5 1.73 1.01
-3 -12 5 1.4 1.2
3 12 -5 0.86 1.03
3 12 -5 -0.09 1.24
-3 -12 5 -0.25 1.35
3 12 -4 156.81 5.94
3 12 -4 159.88 5.97
-3 -12 4 146.58 6.03
3 12 -4 149.22 6.28
-3 -12 4 145.08 6.03
3 12 -3 35.09 2.76
-3 -12 3 35.07 2.95
3 12 -3 36.68 2.8
-3 -12 3 30.31 2.7
3 12 -3 36.78 3.08
-3 -12 2 26.03 2.66
3 12 -2 26.62 2.36
3 12 -2 25.64 2.3
3 12 -2 24.28 2.46
-3 -12 2 24.66 2.44
-3 -12 1 212.96 6.8
3 12 -1 205.34 6.62
3 12 -1 201.78 6.53
3 12 -1 198.24 5.58
3 12 -1 212.44 7.12
-3 -12 1 217.57 7.11
3 12 0 8.47 1.36
3 12 0 8.44 1.24
-3 -12 0 16.13 1.96
3 12 0 9.92 1.33
-3 -12 0 15.84 2.15
3 12 0 7.95 1.32
3 12 1 166.21 6.23
-3 -12 -1 172.96 6.28
3 12 1 167.42 5.82
3 12 1 169.15 5.32
-3 -12 -1 168.35 5.75
3 12 1 165.07 5.78
3 12 2 5.1 1.31
-3 -12 -2 3.62 1.2
3 12 2 2.4 1.04
3 12 2 5.75 1.46
3 12 2 1.3 1.04
-3 -12 -3 292.33 7.93
3 12 3 303.57 8.18
-3 -12 -3 286.61 8.32
3 12 3 295.18 7.77
3 12 3 298.44 8.17
-3 -12 -3 288.37 7.89
-3 -12 -3 282.93 7.49
-3 -12 -4 41.87 2.94
-3 -12 -4 44.04 3.18
-3 -12 -4 41.57 2.99
3 12 4 39.84 2.87
3 12 4 42.94 3.17
-3 -12 -4 41.34 2.61
-3 -12 -5 30.36 2.48
-3 -12 -5 36.47 2.93
3 12 5 28.77 2.63
3 12 5 28 2.46
-3 -12 -5 31.76 2.63
-3 -12 -5 34.34 2.33
-3 -12 -6 16.77 1.64
3 12 6 16.59 2.11
-3 -12 -6 17.97 1.96
-3 -12 -6 16.92 1.89
-3 -12 -6 18.82 2.23
3 12 6 12.86 1.91
-3 -12 -7 25.1 2.35
-3 -12 -7 28.26 2.63
3 12 7 25.85 2.51
3 12 7 29.56 2.77
-3 -12 -7 22.17 2.25
3 12 8 124.12 5.51
3 12 8 108.96 5.25
-3 -12 -8 122.47 5.25
-3 -12 -8 109.72 5.13
-3 -12 -8 111.12 5.13
3 12 9 26.42 2.72
3 12 9 28.5 2.89
-3 -12 -9 29.34 2.64
-3 -12 -9 28.47 2.76
-3 -12 -9 24.18 2.62
-3 -12 -10 34.51 2.74
3 12 10 39.81 3.43
-3 -12 -10 36.26 3.18
3 12 10 44.87 3.55
3 12 11 50 3.75
3 12 11 47.51 3.86
-3 -12 -11 47.08 3.37
-3 -12 -11 45.49 3.71
-3 -12 -11 47.63 3.71
-3 -12 -12 3.51 1.58
-3 -12 -12 6.87 1.96
3 12 12 7.57 2.09
3 12 12 8.54 1.97
-3 -12 -13 3 1.7
-3 -12 -13 6.43 1.94
3 12 13 7.82 2.18
3 12 13 9.31 2.06
-3 -12 -14 -3.34 2.04
-3 -12 -14 -2.6 2.04
3 12 14 -0.69 1.59
-3 -12 -15 29.51 3.65
-3 -12 -15 20.76 3.18
3 12 15 26.73 3.61
3 12 15 23.13 3.07
-3 -12 -16 17.52 3.19
-3 -12 -16 16.34 3.1
3 12 17 3.14 2.01
3 12 18 8.83 2.9
-3 -13 13 14.51 3.12
3 13 -12 15.09 2.9
3 13 -12 12.63 2.7
3 13 -12 12.62 2.72
3 13 -11 5.25 2
-3 -13 11 10.33 2.49
3 13 -11 6.62 2.08
3 13 -11 8.22 2.17
-3 -13 10 -0.8 1.87
-3 -13 10 0.54 1.44
3 13 -10 -2.44 2.12
3 13 -9 15.72 2.53
-3 -13 9 17.38 2.58
-3 -13 9 14.69 2.58
3 13 -9 21.7 2.71
3 13 -9 17.01 2.47
3 13 -8 49.21 4
-3 -13 8 47.6 3.79
-3 -13 8 49.81 4.14
3 13 -8 44.73 3.67
3 13 -8 42.79 3.6
3 13 -7 29.37 3.13
-3 -13 7 29.79 3
-3 -13 7 33.55 3.42
3 13 -7 29.78 3
3 13 -7 29.86 2.92
3 13 -6 9.91 1.91
-3 -13 6 9.91 2.03
-3 -13 6 9.35 2.07
3 13 -6 8.93 1.83
3 13 -6 7.86 1.66
-3 -13 5 42.45 3.54
3 13 -5 42.98 3.25
3 13 -5 44.24 3.3
-3 -13 5 45.29 3.56
3 13 -5 40.21 3.46
3 13 -4 57.14 3.74
-3 -13 4 50.42 3.63
3 13 -4 52.35 3.62
-3 -13 4 55.65 3.85
3 13 -4 56.85 4.1
3 13 -3 86.44 4.47
-3 -13 3 92.33 4.84
-3 -13 3 87.2 4.73
3 13 -3 90.57 4.93
3 13 -3 91.69 4.57
-3 -13 2 -1.52 1.47
3 13 -2 -1.53 1.42
-3 -13 2 -1.53 1.47
-3 -13 1 41.39 3.13
3 13 -1 36.39 2.42
3 13 -1 42.86 3.04
3 13 -1 41.35 3.23
-3 -13 1 46.79 3.46
3 13 -1 44.93 3.12
-3 -13 0 20.37 2.25
3 13 0 19.9 1.83
-3 -13 0 22.26 2.52
3 13 0 18.66 2.07
3 13 0 17.58 2.14
3 13 0 18.08 2
3 13 1 35.74 2.54
-3 -13 -1 33.38 2.9
3 13 1 29.21 2.72
3 13 1 35.07 2.75
3 13 1 30.61 2.52
-3 -13 -2 93.47 4.35
-3 -13 -2 95.04 4.39
3 13 2 92.91 4.51
-3 -13 -2 98.03 4.44
3 13 2 102.03 4.43
-3 -13 -2 95.67 4.83
3 13 2 95.73 4.55
3 13 2 99.9 4.96
-3 -13 -3 28.83 2.4
-3 -13 -3 30.55 2.65
-3 -13 -3 28.76 2.82
-3 -13 -3 32.82 2.69
3 13 3 31.43 2.66
-3 -13 -4 286.36 7.67
-3 -13 -4 293.75 8.26
-3 -13 -4 304.73 8.93
3 13 4 291.74 8.25
-3 -13 -4 285.53 8.15
3 13 4 292.83 8.91
-3 -13 -5 6.3 1.35
3 13 5 6 1.52
-3 -13 -5 6.18 1.36
3 13 5 6.76 1.54
-3 -13 -5 6.95 1.44
-3 -13 -5 9.32 1.99
3 13 6 26.47 2.63
-3 -13 -6 29.95 2.86
3 13 6 24.95 2.62
-3 -13 -6 23.39 2.35
-3 -13 -6 24.66 2.1
-3 -13 -6 26.99 2.51
-3 -13 -7 -2.09 1.57
-3 -13 -7 -1.13 1.34
-3 -13 -7 -3.75 1.6
3 13 7 -0.92 1.46
3 13 7 -1.37 1.42
3 13 8 1.51 1.55
-3 -13 -8 0.52 1.32
3 13 8 1.02 1.33
-3 -13 -8 -0.72 1.52
-3 -13 -8 2.58 1.19
3 13 9 44.82 3.56
-3 -13 -9 46.73 3.55
-3 -13 -9 48.76 3.62
-3 -13 -9 54.79 3.73
3 13 9 46.79 3.66
3 13 10 4.69 1.54
3 13 10 9.34 1.94
-3 -13 -10 4.39 1.61
-3 -13 -10 5.01 1.55
3 13 11 47.18 3.77
-3 -13 -11 50.46 4.03
3 13 11 57.45 4.42
-3 -13 -11 53.78 4.09
-3 -13 -11 47.41 3.55
3 13 12 7.93 2.22
-3 -13 -12 9.48 2.06
-3 -13 -12 7.08 1.94
3 13 12 8.29 2.22
3 13 13 20.52 2.79
-3 -13 -13 26.28 3.18
3 13 13 22.67 3.03
-3 -13 -13 27.79 3.34
-3 -13 -14 16.41 2.87
3 13 14 14.77 2.82
-3 -13 -14 15.71 2.75
-3 -13 -15 1.24 1.82
-3 -13 -15 0.82 1.63
3 13 15 0.26 1.98
3 13 17 6.97 2.45
-3 -14 13 -2.5 2.02
-3 -14 12 12.01 2.95
3 14 -12 9.79 2.76
-3 -14 11 2.39 2.15
3 14 -11 -0.52 1.67
3 14 -10 33.36 3.55
3 14 -10 40.36 4.13
-3 -14 10 38.92 4.05
3 14 -10 35.51 3.71
3 14 -9 6.32 2.1
3 14 -9 3.98 1.9
3 14 -9 6.73 2.37
-3 -14 9 5.07 2.21
-3 -14 9 7.68 2.18
3 14 -8 33.96 3.38
3 14 -8 32.2 3.4
-3 -14 8 34.55 3.74
-3 -14 8 37.79 3.58
3 14 -8 38.71 3.88
3 14 -7 14.56 2.24
3 14 -7 11.36 2.33
-3 -14 7 14.73 2.77
-3 -14 7 17.94 2.66
3 14 -6 1.82 1.26
3 14 -6 0.51 1.32
3 14 -6 -1.15 1.69
-3 -14 6 3.24 1.78
-3 -14 6 -0.8 1.71
3 14 -5 11.92 1.97
3 14 -5 12.04 1.94
3 14 -5 11.24 2.28
-3 -14 5 11.53 2.19
-3 -14 5 8.31 1.94
3 14 -4 5.39 1.57
3 14 -4 8.95 1.98
-3 -14 4 6.34 1.7
3 14 -4 6.52 1.7
-3 -14 4 3.66 1.61
-3 -14 3 52 3.88
3 14 -3 56.54 3.69
3 14 -3 52.66 4
3 14 -3 52.01 3.61
-3 -14 3 52.03 3.74
-3 -14 2 27.04 2.78
-3 -14 2 23.31 2.73
3 14 -2 25.48 2.5
3 14 -2 23.7 2.77
3 14 -2 20.92 2.26
3 14 -1 35.15 2.9
-3 -14 1 31.35 3.04
3 14 -1 27.32 2.84
3 14 -1 32.25 2.82
3 14 0 71.3 4.05
-3 -14 0 66.38 4.02
3 14 0 67.86 3.92
-3 -14 0 72.53 4.39
3 14 0 69.04 4.34
3 14 0 62.03 3.4
-3 -14 -1 1.75 1.16
3 14 1 -0.57 1.27
3 14 1 -3.87 1.49
-3 -14 -1 -0.53 1.36
3 14 1 1.37 0.96
3 14 1 -3.86 1.98
3 14 2 23.26 2.41
-3 -14 -2 22.22 2.38
3 14 2 21.63 2.35
-3 -14 -2 22.01 2.29
3 14 2 22.68 2.49
-3 -14 -2 18.48 2.46
-3 -14 -2 21.38 2.28
3 14 2 21.38 2.19
-3 -14 -3 49.17 3.33
-3 -14 -3 50.78 3.79
-3 -14 -3 47.58 3.21
3 14 3 52.27 3.52
-3 -14 -3 49.29 3.34
-3 -14 -4 14.33 2.01
-3 -14 -4 9.04 1.73
-3 -14 -4 9.02 1.71
-3 -14 -4 9.77 1.99
3 14 4 12.15 2.18
3 14 4 11.1 1.9
-3 -14 -5 61.59 3.8
-3 -14 -5 65.39 3.56
3 14 5 63.9 3.98
-3 -14 -5 61.31 4.13
-3 -14 -5 62.73 3.86
3 14 5 56.04 3.98
3 14 6 6.5 1.78
-3 -14 -6 5.71 1.57
-3 -14 -6 5.37 1.59
-3 -14 -6 3.45 1.36
3 14 6 5.94 1.66
-3 -14 -6 4.46 1.26
-3 -14 -7 34.33 3.1
-3 -14 -7 28.69 2.79
3 14 7 33.22 3.14
-3 -14 -7 33.62 3
3 14 7 34.45 3.17
-3 -14 -8 0.04 1.25
3 14 8 0.54 1.54
-3 -14 -8 -0.44 1.43
3 14 8 -0.8 1.53
-3 -14 -8 0.6 1.34
3 14 9 16.29 2.5
-3 -14 -9 19.21 2.55
-3 -14 -9 16.59 2.46
-3 -14 -9 17.14 2.33
3 14 9 18.9 2.44
3 14 10 20.11 2.64
3 14 10 21.18 2.62
-3 -14 -10 23 2.7
-3 -14 -10 20.7 2.57
3 14 11 8.8 2.18
-3 -14 -11 7.05 1.91
3 14 11 7.63 1.94
-3 -14 -11 8.11 1.91
-3 -14 -11 8.73 2.01
3 14 12 28.55 3.29
-3 -14 -12 34.06 3.59
-3 -14 -12 31.86 3.39
3 14 12 36.95 3.82
3 14 13 2.12 1.88
-3 -14 -13 -0.42 1.61
-3 -14 -13 0.24 1.77
3 14 13 0.56 1.95
3 14 14 17.39 3.16
3 14 15 -0.86 1.93
3 14 16 3.79 2.32
-3 -15 12 -0.42 1.84
-3 -15 11 11.44 2.87
3 15 -11 6.98 2.53
-3 -15 10 10.17 2.66
3 15 -10 13.35 2.79
-3 -15 9 34.57 4.08
-3 -15 9 29.16 3.52
-3 -15 8 -1.97 2.1
3 15 -8 0.07 1.64
3 15 -8 1.21 1.98
-3 -15 8 -2 1.98
-3 -15 7 8.47 2.32
-3 -15 7 3.91 1.85
3 15 -7 7.74 1.99
3 15 -7 7.82 1.82
3 15 -7 12.06 2.67
-3 -15 6 2.59 1.75
-3 -15 6 3.28 1.65
3 15 -6 1.28 1.39
3 15 -6 0.54 1.5
3 15 -6 4.19 1.72
-3 -15 5 1 1.42
-3 -15 5 0.62 1.59
3 15 -5 -2.44 1.71
3 15 -5 -2.38 1.63
3 15 -5 -3.12 2.05
-3 -15 4 19.83 2.59
3 15 -4 16.6 2.24
3 15 -4 19.97 2.81
-3 -15 4 17.71 2.55
3 15 -4 20.17 2.45
3 15 -3 -0.64 1.32
3 15 -3 0.63 1.29
3 15 -3 1.32 1.63
-3 -15 3 -3.66 1.9
3 15 -2 75.36 4.98
3 15 -2 78.76 4.54
-3 -15 2 69.78 4.55
3 15 -2 80.51 4.54
3 15 -1 13.06 2
3 15 -1 10.6 2.14
3 15 -1 10.28 1.9
-3 -15 1 13 2.08
-3 -15 1 7.75 1.7
3 15 0 23.36 2.48
3 15 0 24.58 2.59
-3 -15 0 22.36 2.81
3 15 0 23.04 2.74
-3 -15 0 29.67 2.96
3 15 1 4.26 1.22
-3 -15 -1 6.09 1.5
3 15 1 1.16 1.54
-3 -15 -1 8.11 1.84
-3 -15 -1 5.48 1.51
3 15 1 4.33 1.22
3 15 1 5.26 1.3
-3 -15 -1 6.57 1.31
-3 -15 -2 29.21 2.71
-3 -15 -2 29.09 2.82
3 15 2 23.25 2.72
-3 -15 -2 34.83 3.46
3 15 2 24.53 2.38
3 15 2 24.24 2.54
3 15 2 26.69 2.62
-3 -15 -2 24 2.51
3 15 3 36.56 3
-3 -15 -3 40.31 3.55
-3 -15 -3 39.04 3.15
-3 -15 -3 39.43 3.07
-3 -15 -3 35.12 2.94
-3 -15 -4 21.37 2.41
3 15 4 18.85 2.3
-3 -15 -4 22.15 2.82
3 15 4 20.51 2.68
-3 -15 -4 20.76 2.33
-3 -15 -4 20.15 2.24
-3 -15 -5 5.14 1.54
-3 -15 -5 6.82 1.57
-3 -15 -5 7.67 1.79
3 15 5 7.06 1.8
3 15 5 5.49 1.62
-3 -15 -5 5.1 1.46
-3 -15 -6 36.81 3.21
3 15 6 32.78 3.19
3 15 6 28.43 3.15
-3 -15 -6 32.58 3.02
-3 -15 -6 30.25 3.13
3 15 7 55.41 4.13
-3 -15 -7 57.35 4.22
-3 -15 -7 53.08 3.81
3 15 7 50.84 4.09
-3 -15 -7 54.25 3.87
3 15 8 44.98 3.92
-3 -15 -8 47.28 3.96
-3 -15 -8 45.89 3.66
3 15 8 42.35 3.84
-3 -15 -8 43.23 3.65
3 15 9 0.38 1.63
-3 -15 -9 -0.78 1.42
-3 -15 -9 -0.75 1.48
3 15 9 -0.7 1.43
-3 -15 -9 0.38 1.49
3 15 10 2.31 1.77
-3 -15 -10 -1.82 2.09
-3 -15 -10 1.58 1.48
3 15 10 4.08 1.78
-3 -15 -10 2.99 1.58
-3 -15 -11 -3.76 2.13
3 15 11 0.18 1.59
3 15 11 1.61 1.59
-3 -15 -11 -1.96 1.96
3 15 12 3.1 1.81
3 15 12 4.84 1.85
3 15 13 21.26 3.2
3 15 14 1.48 2.09
3 15 15 18.32 3.53
3 16 -10 2.25 2.01
3 16 -9 6.95 2.73
-3 -16 8 17.4 3.12
3 16 -8 19.72 3.36
-3 -16 7 -2.25 2.07
3 16 -7 3.87 2.16
-3 -16 6 -1.81 1.94
3 16 -6 1.92 1.6
-3 -16 5 1.36 1.75
3 16 -5 -1.05 2.06
3 16 -4 5.52 1.88
-3 -16 4 6.93 1.98
3 16 -4 5.8 1.8
-3 -16 4 7.47 2.06
3 16 -4 4.31 1.68
3 16 -3 35.7 3.76
-3 -16 3 35.06 3.62
3 16 -3 29.55 3.02
-3 -16 3 27.25 3.19
3 16 -3 32.27 3.09
3 16 -2 1.88 1.48
3 16 -2 3.08 1.99
-3 -16 2 1.52 1.45
3 16 -2 4.33 1.72
-3 -16 2 -1.9 2.13
3 16 -1 52.48 4.3
3 16 -1 46.35 3.56
-3 -16 1 43.6 3.67
-3 -16 1 48.44 4.23
3 16 -1 47.06 3.6
-3 -16 0 -2.94 1.83
-3 -16 0 -0.83 1.72
3 16 0 0.24 1.35
3 16 0 -2.56 1.74
3 16 0 -1.21 1.57
-3 -16 -1 29.33 3.03
-3 -16 -1 25.64 2.99
3 16 1 25.25 2.98
3 16 1 26.18 2.75
3 16 1 28.4 2.83
3 16 2 2.47 1.57
-3 -16 -2 -1.23 1.47
-3 -16 -2 0.21 1.67
-3 -16 -3 10.59 1.98
3 16 3 5.99 1.55
3 16 3 8.28 2.02
3 16 4 38.94 3.67
-3 -16 -4 45.74 3.5
3 16 4 48.19 3.74
-3 -16 -4 48.7 4.18
-3 -16 -5 4.63 2.06
3 16 5 3.24 1.8
3 16 5 5.82 1.83
-3 -16 -6 23.82 3
3 16 6 29.77 3.14
3 16 6 26.51 3.14
3 16 7 -2.03 1.7
-3 -16 -7 -0.06 1.4
3 16 7 2.27 1.92
-3 -16 -8 60.86 4.6
3 16 8 57.75 4.52
3 16 8 64.75 4.71
-3 -16 -9 42.71 3.82
3 16 9 47.25 4.16
3 16 9 47.51 4.22
-3 -16 -10 1 1.9
3 16 10 0.99 1.61
3 16 10 1.24 1.71
3 16 11 3.65 1.9
3 16 11 0.14 1.97
3 16 12 -0.85 1.76
3 16 13 4.69 2.03
3 16 14 2.24 2.22
3 17 -9 2.79 2.08
-3 -17 9 -1.62 2.15
3 17 -8 10.12 2.91
-3 -17 8 3.05 2.21
3 17 -7 10.86 2.72
-3 -17 7 8.34 2.33
-3 -17 7 8.26 2.45
3 17 -6 10.06 2.45
-3 -17 6 6.46 2.41
-3 -17 6 4.02 2.07
3 17 -5 2.12 2.08
-3 -17 5 2.21 1.72
-3 -17 5 2.79 1.9
3 17 -4 -1.93 1.72
-3 -17 4 -1.38 2.03
-3 -17 4 -1.55 2.11
3 17 -3 7.59 2.29
-3 -17 3 6.69 2.07
-3 -17 3 13.32 2.74
-3 -17 2 45.94 4.03
3 17 -2 44.52 4.24
-3 -17 2 47.13 4.35
-3 -17 1 7.33 2.2
-3 -17 1 3.25 1.64
3 17 -1 3.26 1.94
-3 -17 0 14.68 2.52
-3 -17 0 14.31 2.36
3 17 0 16.9 2.75
-3 -17 -1 6.96 2.32
-3 -17 -1 9.39 2.05
3 17 1 9.74 2.29
-3 -17 -2 37.89 3.52
-3 -17 -2 36.89 3.84
-3 -17 -3 1.93 1.85
-3 -17 -3 -0.69 1.52
3 17 3 0.55 1.76
3 17 4 13.64 2.62
-3 -17 -4 14.01 2.75
-3 -17 -5 12.53 2.62
3 17 5 7.52 2.03
3 17 5 12.46 2.38
3 17 6 2.35 1.67
-3 -17 -6 4.19 1.81
3 17 6 3.36 1.84
3 17 7 27.11 3.33
-3 -17 -7 18.09 3.08
3 17 7 23.68 3.36
3 17 8 -0.88 1.72
-3 -17 -8 -2.06 1.93
3 17 8 -0.33 1.7
-3 -17 -9 16.18 2.74
3 17 9 18.09 2.92
3 17 9 21.23 3.15
3 17 10 3.47 2.17
3 17 10 5.72 2.31
3 17 11 -1.56 1.99
-3 -18 8 -3.76 2.84
3 18 -7 10.02 2.79
-3 -18 7 5.29 2.65
-3 -18 6 3.92 2.27
3 18 -6 4.63 2.24
-3 -18 6 0.78 1.78
-3 -18 5 14.52 2.91
3 18 -5 14.75 3.23
-3 -18 5 11.59 2.98
-3 -18 4 1.1 2.07
3 18 -4 1.64 1.68
-3 -18 4 -1.28 2.02
-3 -18 3 3.95 2.21
3 18 -3 -0.08 2.04
-3 -18 3 1.25 1.94
3 18 -2 8.41 2.68
-3 -18 2 8.08 2.29
-3 -18 1 14.45 3.12
3 18 -1 6.94 2.36
-3 -18 1 8.16 2.14
-3 -18 0 7.9 2.59
3 18 0 5.44 2.22
-3 -18 0 9.51 2.42
-3 -18 -1 3.02 2.25
3 18 1 7.81 2.44
-3 -18 -1 2.89 1.75
-3 -18 -2 39.75 4.18
-3 -18 -2 38.1 3.75
3 18 3 25.66 3.6
-3 -18 -3 28.15 3.87
3 18 4 -2.62 2.23
-3 -18 -4 0.69 2.04
-3 -18 -5 1.18 1.87
3 18 5 -4.12 2.34
-3 -18 -6 -1.75 1.96
3 18 6 -2.06 2
-3 -18 -7 1.36 1.58
3 18 7 1.06 1.73
-3 -18 -8 7.21 2.48
3 18 8 10.63 2.89
3 19 -5 1.95 2.61
-3 -19 5 0.3 2.31
-3 -19 4 16.56 3.2
3 19 -4 16.55 3.36
-3 -19 4 16.67 3.06
-3 -19 3 4.55 2.55
3 19 -3 -2.34 2.59
-3 -19 3 0.34 1.72
-3 -19 2 9.39 2.56
3 19 -2 6.82 2.72
-3 -19 2 6.86 2.64
3 19 -1 -2.16 2.22
-3 -19 1 1.9 2.26
3 19 0 -4.67 2.74
-3 -19 0 0.65 2
-3 -19 -1 4.6 2.19
3 19 2 4.5 2.31
-3 -19 -2 0.81 2.08
3 19 3 29 4.02
-3 -19 -3 26.41 3.67
-3 -19 -4 2.47 2.34
3 19 4 3.19 2.22
-3 -19 -5 3.17 2.29
3 19 5 0.19 2.2
-3 -19 -6 2.98 2.16
3 19 6 -0.98 2.2
-3 -19 -7 -3.95 2.57
3 20 -2 -1.53 2.31
3 20 -1 0.37 1.83
-3 -20 1 4.08 2.59
3 20 0 -0.59 1.93
-3 -20 0 -1.55 2.18
-3 -20 -1 1.25 2.31
3 20 2 12.65 3.37
-3 -20 -2 16.32 3.63
-3 -20 -3 -0.02 1.86
3 20 3 2.91 2.31
-3 -20 -4 6.06 2.88
4 -19 -4 17.99 3.7
4 -19 -3 2.46 2.64
4 -19 -2 -2.2 2.53
4 -18 -8 9.66 2.97
4 -18 -7 6.03 2.52
-4 18 7 9.01 2.94
4 -18 -6 13.3 2.85
-4 18 6 14.79 3.11
4 -18 -5 14.77 3.32
-4 18 5 7.8 2.79
4 -18 -4 23.52 3.69
-4 18 4 24.99 3.79
4 -18 -3 2.13 2.4
4 -18 -3 2.38 1.84
-4 18 3 1.99 2.19
4 -18 -2 -2.11 2.12
4 -18 -2 -0.94 2.04
-4 18 2 -0.06 2.05
4 -18 -1 5.8 2.67
4 -18 -1 -0.08 1.92
4 -18 0 15.74 3.17
4 -18 0 17.84 3.31
4 -18 1 1.73 1.82
4 -18 1 7.54 2.86
4 -18 2 47.31 4.93
4 -18 3 1.11 2.61
4 -18 4 8.45 2.71
4 -18 5 0.22 2.41
-4 17 11 1.28 2.31
-4 17 10 18.36 3.61
-4 17 9 7.61 2.42
4 -17 -9 7.46 2.85
-4 17 8 -2.38 2.39
4 -17 -8 -2.01 2.3
-4 17 7 0.53 1.81
4 -17 -7 -1.36 2.09
-4 17 6 0.8 2.05
4 -17 -6 -2.36 2.37
-4 17 5 27.59 3.54
4 -17 -5 23.23 3.34
4 -17 -5 32.64 3.95
-4 17 4 17.23 3.16
4 -17 -4 16.45 3.04
4 -17 -4 17.56 3.18
-4 17 3 8.15 2.62
4 -17 -3 4.41 1.95
4 -17 -3 3.3 2.16
-4 17 2 0.06 1.62
4 -17 -2 2.63 2.04
4 -17 -2 1.11 1.85
4 -17 -1 1.24 1.71
-4 17 1 -1.47 1.83
-4 17 1 -1.17 1.7
4 -17 -1 0.38 1.95
4 -17 0 19.65 3.26
-4 17 0 19.83 3.12
-4 17 0 19.59 3
4 -17 0 20.33 3.33
-4 17 -1 4.65 2.17
-4 17 -1 6.56 2.14
4 -17 1 1.78 1.96
-4 17 -2 16.26 3.07
4 -17 2 18.09 3.22
4 -17 2 15.01 2.86
-4 17 -3 30.74 3.77
4 -17 3 33.78 4.05
4 -17 3 27.71 3.79
4 -17 4 8.09 2.69
-4 17 -4 8.52 2.6
4 -17 5 3.69 2.12
-4 17 -5 2.08 2.22
4 -17 6 0.71 1.85
-4 17 -6 -0.54 1.58
4 -17 7 3.06 2.58
-4 17 -7 4.3 2.47
-4 16 12 1.74 2.03
4 -16 -11 11.26 3.06
-4 16 11 13.03 3.12
4 -16 -10 -3.55 2.65
-4 16 10 -0.47 2.17
4 -16 -9 10.01 2.67
-4 16 9 12.1 2.66
4 -16 -8 1.45 1.61
-4 16 8 1.05 1.87
4 -16 -7 0.35 1.85
4 -16 -7 -1.23 1.9
-4 16 7 -3.16 2.41
4 -16 -6 8.31 2.29
4 -16 -6 7.89 2.16
-4 16 6 9.13 2.27
4 -16 -5 1.1 1.61
4 -16 -5 -0.49 1.41
-4 16 5 1.67 1.91
4 -16 -4 94.35 6.08
4 -16 -4 84.05 5.47
-4 16 4 99.78 6.13
4 -16 -3 13.19 2.82
-4 16 3 12.24 2.37
-4 16 3 14.49 2.82
4 -16 -3 13.27 2.69
4 -16 -2 30.48 3.6
-4 16 2 27.02 3.07
-4 16 2 33.36 3.65
4 -16 -2 30.34 3.63
4 -16 -1 -0.73 1.84
-4 16 1 -0.66 1.51
-4 16 1 -1.17 2.06
4 -16 -1 -1.8 2.17
4 -16 0 22.1 3.25
-4 16 0 24.31 2.9
-4 16 0 19.89 3.07
4 -16 0 20.78 3.17
4 -16 1 13.15 2.74
-4 16 -1 9.77 2.18
-4 16 -1 8.49 2.13
4 -16 1 6.65 2.1
4 -16 2 0.3 1.81
-4 16 -2 2.11 1.8
-4 16 -2 -0.36 1.78
4 -16 2 -0.24 1.52
4 -16 3 6.07 2.12
-4 16 -3 13.38 2.58
4 -16 3 9.48 2.69
-4 16 -3 14.38 2.64
-4 16 -4 4.79 1.95
4 -16 4 2.25 1.89
4 -16 4 6.67 2.18
4 -16 5 17.69 3.22
-4 16 -5 9.67 2.69
4 -16 6 4.95 2.41
-4 16 -6 4.38 1.87
4 -16 7 2.13 1.93
-4 16 -7 2.35 2.15
4 -16 8 8.22 2.8
-4 16 -8 12.2 3.09
4 -16 9 6.73 2.8
-4 16 -9 4.36 2.36
-4 15 14 0.37 2.39
-4 15 13 -1.46 2.55
4 -15 -12 1.72 1.97
-4 15 12 -0.94 2.46
-4 15 11 22.72 3.66
4 -15 -11 23 3.48
-4 15 10 48.34 4.62
4 -15 -10 39.48 4.2
-4 15 9 4.81 2.15
4 -15 -9 2.96 2.05
-4 15 8 25.76 3.15
4 -15 -8 24.44 3.04
4 -15 -8 28.02 3.45
-4 15 7 7.26 1.94
4 -15 -7 8.9 2.13
4 -15 -7 8.69 2.33
-4 15 6 30.27 3.46
4 -15 -6 21.79 2.76
4 -15 -6 29.26 3.55
-4 15 5 28.62 3.45
4 -15 -5 26.77 3.31
4 -15 -5 29.27 3.49
4 -15 -4 1.42 1.56
-4 15 4 0.36 1.27
-4 15 4 3.4 1.83
4 -15 -4 1.5 1.73
4 -15 -3 60.76 4.69
-4 15 3 61.48 4.13
-4 15 3 60.72 4.6
4 -15 -3 65.14 4.7
4 -15 -2 5.86 2.11
-4 15 2 3.21 1.58
-4 15 2 2.18 1.75
4 -15 -2 6.05 1.84
4 -15 -1 48.31 4.24
-4 15 1 45.48 3.65
-4 15 1 46.41 3.98
4 -15 -1 43 3.92
4 -15 0 1.11 1.52
-4 15 0 1.11 1.46
-4 15 0 5.97 2.01
4 -15 0 1.29 1.54
4 -15 1 25.14 3.13
-4 15 -1 24.21 2.85
-4 15 -1 31.57 3.42
4 -15 1 27.94 3.36
4 -15 2 0.62 1.55
-4 15 -2 1.05 1.77
-4 15 -2 6.14 1.84
4 -15 2 4.89 1.88
4 -15 3 4.93 1.85
-4 15 -3 2.1 1.6
-4 15 -3 4.08 1.74
4 -15 3 2.97 1.76
4 -15 4 49.74 4.22
-4 15 -4 41.38 3.9
-4 15 -4 44.86 3.91
4 -15 4 37.69 3.8
4 -15 5 1.26 1.92
4 -15 5 -2.04 1.74
-4 15 -5 -2.11 2.18
-4 15 -5 -0.17 1.73
-4 15 -6 18.25 2.9
4 -15 6 22.53 3.15
4 -15 7 0.12 2.03
4 -15 8 6.84 2.3
-4 15 -9 5.43 2.36
4 -15 9 8.86 2.57
-4 15 -10 -2.93 2.42
4 -15 10 4.79 2.33
-4 15 -11 7.1 2.77
-4 14 14 6.73 2.4
-4 14 13 -0.56 1.74
-4 14 12 17.8 2.91
4 -14 -12 20.57 3.27
-4 14 11 2.51 1.83
4 -14 -11 -2.1 2.04
4 -14 -10 96.34 6.07
-4 14 10 110.01 6.36
-4 14 9 4.95 1.92
4 -14 -9 6.51 1.98
4 -14 -9 5.01 2.15
-4 14 8 11.37 2.28
4 -14 -8 11.43 2.17
4 -14 -8 10.72 2.12
-4 14 7 11.99 2.36
4 -14 -7 7.65 1.91
4 -14 -7 11.37 2.43
4 -14 -6 43.4 3.7
4 -14 -6 55.2 4.37
-4 14 6 50.38 4.16
4 -14 -5 56.76 4.34
-4 14 5 52.09 4.15
-4 14 5 53 3.48
4 -14 -5 45.93 3.69
-4 14 4 0.88 1.51
4 -14 -4 2.45 1.32
4 -14 -4 4.33 1.74
-4 14 4 -0.39 1.28
-4 14 3 14.31 2.21
4 -14 -3 14.67 2.22
4 -14 -3 17.88 2.59
-4 14 3 16.19 2.18
-4 14 2 18.3 2.51
4 -14 -2 24.54 2.85
4 -14 -2 21.5 2.71
-4 14 2 21.17 2.44
-4 14 1 8.97 1.86
4 -14 -1 7.8 1.67
4 -14 -1 9.25 1.99
-4 14 1 9.64 1.86
-4 14 0 43.46 3.61
4 -14 0 42.43 3.71
4 -14 0 43.78 3.79
-4 14 0 51.11 3.77
-4 14 -1 5.15 1.8
-4 14 -1 5.67 1.82
4 -14 1 0.67 1.59
4 -14 1 1.29 1.58
-4 14 -2 17.25 2.42
-4 14 -2 17.97 2.41
4 -14 2 16.28 2.33
4 -14 2 18.68 2.61
-4 14 -3 3.01 1.3
-4 14 -3 2.8 1.49
4 -14 3 1.72 1.46
4 -14 3 3.22 1.52
-4 14 -4 -0.53 1.37
4 -14 4 1.27 1.57
-4 14 -4 -0.49 1.38
4 -14 4 2.77 1.42
4 -14 5 32 3.46
4 -14 5 31.51 3.24
4 -14 6 7.56 2.17
-4 14 -6 5.96 2.09
4 -14 6 4.16 1.94
4 -14 7 63.12 4.91
-4 14 -7 68.25 5.01
4 -14 8 -0.46 1.72
-4 14 -8 0.15 1.95
4 -14 9 9 2.4
-4 14 -9 3.91 2.06
4 -14 10 0.96 2.02
-4 14 -10 2.71 1.81
4 -14 11 3.24 2.29
-4 14 -11 0.97 2.26
-4 14 -12 20.43 3.61
-4 13 15 -0.9 2.05
-4 13 14 16.92 3.01
-4 13 13 -0.33 1.65
4 -13 -13 -0.82 1.81
-4 13 12 2.76 1.95
4 -13 -12 8.33 2.42
-4 13 11 16.11 2.83
4 -13 -11 17.82 2.97
-4 13 10 2.99 1.73
4 -13 -10 3.3 1.77
4 -13 -9 43.76 3.51
-4 13 9 45.29 4.03
4 -13 -9 48.63 4.05
4 -13 -8 1.98 1.39
-4 13 8 4.14 1.59
4 -13 -8 3.03 1.7
4 -13 -7 105.14 5.38
-4 13 7 119.11 6.1
4 -13 -7 111.99 6.04
4 -13 -6 -0.08 1.51
-4 13 6 2.85 1.71
4 -13 -6 -1.4 1.48
-4 13 5 37.78 2.89
-4 13 5 38.58 2.84
4 -13 -5 34.87 3.34
4 -13 -5 41.88 3.45
-4 13 5 40.8 3.51
4 -13 -4 37.85 3.42
-4 13 4 37.96 2.9
-4 13 4 35.82 2.8
-4 13 4 39.13 3.32
4 -13 -4 33.34 3.1
4 -13 -3 2.01 1.36
-4 13 3 2.32 1.05
-4 13 3 1.75 1.12
-4 13 3 0.76 1.71
4 -13 -3 1.31 1.27
4 -13 -2 24.71 2.82
-4 13 2 22.78 2.35
-4 13 2 23.27 2.68
4 -13 -2 26.65 2.72
4 -13 -1 10.44 2.1
-4 13 1 8.74 1.75
-4 13 1 6.86 1.31
-4 13 1 7.99 1.91
4 -13 -1 6.15 1.42
4 -13 0 75.12 4.65
-4 13 0 66.98 4.15
-4 13 0 74.38 3.98
4 -13 0 71.13 4.54
-4 13 0 85.74 4.72
-4 13 -1 40.53 3.28
4 -13 1 41.88 3.61
4 -13 1 36.02 3.27
-4 13 -1 45.16 3.52
-4 13 -2 39.42 3.31
4 -13 2 37.76 3.37
-4 13 -2 37.96 3.32
4 -13 2 38.22 3.33
4 -13 3 22.02 2.66
4 -13 3 23.15 2.67
-4 13 -3 28.07 2.86
4 -13 4 12.97 2.04
-4 13 -4 16.94 2.35
4 -13 4 18.93 2.62
4 -13 5 23.05 2.92
-4 13 -5 24.38 2.75
4 -13 5 19.49 2.54
-4 13 -5 17.14 2.44
-4 13 -6 44.59 3.89
4 -13 6 46.61 4
-4 13 -6 44.45 3.62
4 -13 7 21.18 2.99
-4 13 -7 18.88 2.81
-4 13 -7 20.08 2.59
4 -13 7 17.17 2.5
-4 13 -8 51.38 4.31
-4 13 -8 52.39 4.03
4 -13 8 59.91 4.68
4 -13 9 14.01 2.52
-4 13 -9 8.69 2.45
4 -13 10 11.46 2.42
-4 13 -10 6.48 2.42
4 -13 11 1.58 1.91
-4 13 -11 -1.57 2.14
-4 13 -12 2.83 2.46
-4 13 -13 29.42 4.14
-4 12 16 10.77 3.02
-4 12 15 20.21 3.42
-4 12 14 12.84 2.58
4 -12 -13 12.52 2.39
-4 12 13 10.08 2.25
4 -12 -12 21.29 2.99
-4 12 12 12.14 2.42
-4 12 11 23.97 3.01
4 -12 -11 32.72 3.46
-4 12 10 34.86 3.06
-4 12 10 38.32 3.62
4 -12 -10 30.44 2.85
4 -12 -10 30.95 3.31
-4 12 9 2.51 1.21
-4 12 9 4.97 1.73
4 -12 -9 2.38 1.29
4 -12 -9 3.24 1.57
-4 12 8 29.24 3.03
4 -12 -8 29.7 3.05
4 -12 -8 29.22 2.74
-4 12 7 7.56 1.62
4 -12 -7 9.06 1.68
4 -12 -7 6.34 1.77
-4 12 7 9.09 2.16
4 -12 -6 103.83 5.49
-4 12 6 111.26 4.84
-4 12 6 118.94 5.71
4 -12 -6 103.51 5.13
4 -12 -5 -1.02 1.39
-4 12 5 0.55 1.01
4 -12 -5 -0.1 1.53
-4 12 5 2.86 1.14
-4 12 5 1.84 1.21
4 -12 -4 30.31 2.68
-4 12 4 33.43 2.61
4 -12 -4 28.79 2.79
-4 12 4 34.28 2.57
-4 12 4 35.63 3.17
4 -12 -3 40.08 3.1
-4 12 3 39.88 2.87
4 -12 -3 41.59 3.4
-4 12 3 41.24 2.89
-4 12 3 46.79 3.51
4 -12 -2 13.22 1.9
-4 12 2 15.89 1.86
4 -12 -2 16.78 2.19
-4 12 2 15.46 1.87
-4 12 2 17.48 2.24
4 -12 -1 26.27 2.56
-4 12 1 28.85 2.45
4 -12 -1 29.5 2.93
-4 12 1 28.33 2.46
-4 12 1 29.71 2.83
-4 12 0 3.68 1.17
4 -12 0 3.92 1.48
4 -12 0 5.64 1.61
-4 12 0 5.6 1.51
-4 12 0 4.25 1.27
4 -12 1 112.1 5.46
-4 12 -1 117.62 5.4
-4 12 -1 114.05 5.14
4 -12 1 117.22 5.49
4 -12 2 168.64 6.65
4 -12 2 167.6 6.86
-4 12 -3 12.58 1.93
4 -12 3 16.87 2.38
4 -12 3 19.88 2.55
-4 12 -4 24.6 2.78
4 -12 4 25.11 2.65
-4 12 -4 26.5 2.63
4 -12 4 24.44 2.84
4 -12 5 43.68 3.65
-4 12 -5 40.27 3.24
4 -12 5 38.95 3.13
-4 12 -5 41.14 3.48
4 -12 6 107.18 5.7
-4 12 -6 109.24 5.32
-4 12 -6 93.01 5.2
4 -12 6 98.75 4.97
4 -12 7 24.81 2.52
4 -12 7 33.85 3.36
-4 12 -7 34.64 3.44
-4 12 -7 33.45 3.03
4 -12 8 12.42 2.34
-4 12 -8 16.63 2.76
-4 12 -8 14.49 2.25
4 -12 9 14.38 2.35
-4 12 -9 14.91 2.48
-4 12 -9 10.83 1.98
4 -12 10 34.1 3.59
-4 12 -10 40.82 4.07
4 -12 11 11.05 2.43
-4 12 -11 10.24 2.41
-4 12 -12 0.49 1.65
4 -12 12 -1.16 1.89
-4 12 -13 3.37 2.12
-4 12 -14 26.88 4.1
-4 11 16 -1.66 1.92
-4 11 15 20.31 3.01
4 -11 -14 10.91 2.35
-4 11 14 14.31 2.73
4 -11 -13 44.23 3.97
-4 11 13 43.42 3.94
4 -11 -12 1.97 1.42
-4 11 12 -0.32 1.73
-4 11 11 26.52 3.01
4 -11 -11 27.1 2.98
4 -11 -11 25.18 2.62
4 -11 -10 64.75 3.95
4 -11 -10 65.48 4.47
-4 11 10 72.99 4.63
-4 11 10 68.93 4.18
-4 11 9 28.04 2.88
4 -11 -9 30.64 3.1
-4 11 9 29.34 2.65
4 -11 -9 26.68 2.5
-4 11 8 7.95 1.83
4 -11 -8 8.79 1.77
4 -11 -8 6.16 1.19
-4 11 7 37.96 2.43
4 -11 -7 39.21 3.02
-4 11 7 39.87 3.35
4 -11 -7 36.12 3.15
-4 11 7 41.07 2.99
-4 11 6 187.34 6.23
4 -11 -6 176.79 6.93
-4 11 6 193.23 7.08
4 -11 -5 184.51 6.64
4 -11 -5 183.51 6.94
-4 11 5 175.46 5.53
-4 11 5 170.82 5.89
-4 11 5 185.48 6.81
4 -11 -4 3.41 1.08
-4 11 4 1.58 0.81
-4 11 4 4.8 1.22
4 -11 -4 0.07 1.38
-4 11 4 2.39 1.32
4 -11 -3 6.99 1.34
-4 11 3 5.68 1.06
-4 11 3 5.68 1.26
4 -11 -3 3.65 1.13
-4 11 3 3.3 1.35
4 -11 -2 14.47 2.11
-4 11 2 14.61 1.73
4 -11 -2 13.3 1.72
-4 11 2 15.63 1.86
-4 11 2 13.17 1.89
4 -11 -1 0.79 1.18
4 -11 -1 -2.84 1.77
-4 11 1 -0.82 0.89
-4 11 1 -1.81 1.26
-4 11 1 1.58 1.34
-4 11 0 72.23 3.71
4 -11 0 67.08 3.94
4 -11 0 74.24 4.16
-4 11 0 72.54 4.11
4 -11 1 68.29 4.05
4 -11 1 62.13 3.93
-4 11 -2 400.36 10.13
4 -11 2 411.62 10.38
4 -11 2 407.95 10.68
4 -11 3 13.66 2.18
-4 11 -3 13.46 2
-4 11 -3 14.62 1.93
4 -11 3 16.43 2.31
4 -11 4 18.82 2.2
-4 11 -4 15.67 1.96
4 -11 4 22.36 2.3
-4 11 -4 18.87 2.26
4 -11 5 1.61 1.31
-4 11 -5 0.92 1.18
-4 11 -5 1.18 1.13
4 -11 5 0.9 1.12
-4 11 -6 39.7 3.4
4 -11 6 33.36 2.76
4 -11 6 31.43 3.05
-4 11 -6 35.39 2.97
-4 11 -7 53.21 3.66
4 -11 7 49.84 3.31
4 -11 7 45.77 3.57
-4 11 -7 54.71 3.99
4 -11 8 7.85 1.96
-4 11 -8 8.2 2
-4 11 -8 10.24 1.8
4 -11 8 6.5 1.33
-4 11 -9 42.31 3.61
-4 11 -9 39.4 3.28
4 -11 9 42.73 3.61
-4 11 -10 -3.5 1.85
4 -11 10 0.68 1.53
-4 11 -10 -3.72 1.91
4 -11 11 53.76 4.3
-4 11 -11 47.68 4.34
-4 11 -12 8.56 2.44
4 -11 12 5.48 1.9
-4 11 -13 -1.33 1.88
-4 11 -14 5.61 2.23
-4 11 -15 1.54 2.27
-4 10 17 10.96 2.85
-4 10 16 2.09 1.78
-4 10 15 -3.47 2.02
4 -10 -14 14.79 2.37
-4 10 14 15.73 2.58
4 -10 -13 0.62 1.51
-4 10 13 -0.23 1.69
4 -10 -12 69.89 4.59
-4 10 12 63.94 4.46
-4 10 11 22.09 2.74
4 -10 -11 20.22 2.63
4 -10 -10 72.94 4.03
-4 10 10 73.83 4.23
4 -10 -10 76.84 4.6
-4 10 10 77.53 4.63
4 -10 -9 67.87 3.81
-4 10 9 68.64 4.24
4 -10 -9 75.95 4.56
-4 10 9 74.68 4.08
4 -10 -8 2.61 1.21
4 -10 -8 -0.14 1.15
-4 10 8 1.66 1.42
4 -10 -7 46.28 3.12
-4 10 7 50.03 2.57
-4 10 7 52.76 3.64
-4 10 7 52.91 3.21
4 -10 -7 52.93 3.62
-4 10 6 11.86 1.46
-4 10 6 10.29 1.94
-4 10 6 14.22 1.81
4 -10 -6 12.23 1.94
4 -10 -5 117.96 5.35
-4 10 5 131.79 5.47
-4 10 5 125.74 4.27
-4 10 5 125.82 4.81
4 -10 -5 129.07 5.21
4 -10 -4 65.46 3.66
-4 10 4 78.52 4.11
-4 10 4 73.41 3.26
-4 10 4 75.22 3.65
4 -10 -4 70.45 3.98
4 -10 -3 28.41 2.3
-4 10 3 33.96 2.71
-4 10 3 33.36 2.26
-4 10 3 34.13 2.39
4 -10 -3 29.11 2.57
4 -10 -2 246.77 7.53
-4 10 2 254 7.6
-4 10 2 254.53 6.73
-4 10 2 257.89 7.02
4 -10 -2 256.2 7.75
-4 10 1 3.91 0.9
4 -10 -1 4.16 1.12
-4 10 1 1.07 1
-4 10 1 3.27 1.08
4 -10 -1 3.26 1.11
4 -10 0 135.28 5.39
4 -10 0 131.29 5.39
-4 10 -1 77.6 3.83
4 -10 1 77.34 4.11
4 -10 1 80.5 4.18
-4 10 -2 54.45 3.28
-4 10 -2 52.29 3.27
4 -10 2 48.62 3.4
4 -10 2 47.37 3.22
-4 10 -3 43.7 2.94
-4 10 -3 44.54 3.1
4 -10 3 45.1 3.27
4 -10 3 43.26 2.94
-4 10 -4 70.19 3.89
4 -10 4 76.65 3.91
4 -10 4 76.74 4.32
-4 10 -4 76.67 3.95
-4 10 -5 61.35 3.73
4 -10 5 64.69 3.6
4 -10 5 64.8 4.02
-4 10 -5 66.04 3.76
4 -10 6 1.02 1.37
4 -10 6 -1.13 1.13
-4 10 -6 0.7 1.2
-4 10 -6 0.99 1.28
-4 10 -7 87.64 4.77
4 -10 7 79.1 4.05
4 -10 7 78.9 4.58
-4 10 -7 83.48 4.36
-4 10 -8 82.03 4.7
4 -10 8 66.25 3.64
4 -10 8 69 4.34
-4 10 -8 72.15 4.12
4 -10 9 -0.43 1.23
-4 10 -9 -2.47 1.92
-4 10 -9 -0.53 1.4
4 -10 10 38.48 3.38
-4 10 -10 35.15 3.38
-4 10 -10 34.83 3.01
4 -10 11 1.52 1.44
-4 10 -11 -1.83 1.87
-4 10 -11 1.07 1.41
-4 10 -12 41.53 4
4 -10 12 38.78 3.58
-4 10 -13 0.17 2.06
-4 10 -14 -0.46 1.78
-4 10 -15 -1.04 2.26
-4 10 -16 -1.75 2.14
-4 9 17 7.9 2.53
-4 9 16 26.83 3.42
-4 9 15 12.36 2.32
-4 9 14 -1.01 1.54
4 -9 -14 -0.44 1.54
4 -9 -13 46.27 3.55
4 -9 -13 45.26 3.66
-4 9 13 47.81 3.81
4 -9 -13 42.01 3.35
4 -9 -12 46.2 3.38
4 -9 -12 45.03 3.29
4 -9 -12 46.47 3.65
4 -9 -12 47.6 3.23
-4 9 12 46.28 3.69
4 -9 -11 172.55 6.09
4 -9 -11 177.01 6.85
-4 9 11 163.95 6.81
4 -9 -11 175.85 6.16
4 -9 -11 173.43 6.13
-4 9 10 2.2 1.43
-4 9 10 1.39 1.29
4 -9 -10 1.61 1.08
4 -9 -10 1.98 1.28
4 -9 -10 -0.23 0.97
4 -9 -10 0.66 0.99
-4 9 9 34.05 2.73
-4 9 9 29.76 2.78
4 -9 -9 29.41 2.25
[truncated: 1,024,542 more chars]
